# Supplementary material for: Interstellar formation of lactaldehyde, a key intermediate in the methylglyoxal pathway
Source: Nat Commun. 2024 Nov 24;15:10189. doi: 10.1038/s41467-024-54562-x (PMC11586434; doi:10.1038/s41467-024-54562-x)
Supplement: Supplementary file 5 — Source Data [file 41467_2024_54562_MOESM5_ESM.xlsx]

## Sheet: Fig. 4b
Temperature	11.10 eV, Blank	Temperature	11.10 eV, Irradiation		Fit	Temperature	Peak1	Peak2	Peak3	Peak4	Sum of fits
5	0	5	0			5	0.0176	4.17723e-35	1.694e-12	1.05405e-17	0.0176
7	0	7	0			7	0.01822	7.30749e-35	2.14151e-12	1.52791e-17	0.01822
9	0	9	0			9	0.01888	1.28613e-34	2.71841e-12	2.21941e-17	0.01888
11	0	11	0.5537			11	0.01957	2.2777e-34	3.46548e-12	3.23061e-17	0.01957
13	0	13	0			13	0.02029	4.05938e-34	4.43743e-12	4.71242e-17	0.02029
15	0	15	3.22092			15	0.02106	7.28166e-34	5.70806e-12	6.88843e-17	0.02106
17	0	17	0			17	0.02186	1.31483e-33	7.37751e-12	1.00906e-16	0.02186
19	0	19	0			19	0.02271	2.39025e-33	9.58237e-12	1.48128e-16	0.02271
21	0	21	0			21	0.02361	4.37533e-33	1.25101e-11	2.17914e-16	0.02361
23	0	23	0			23	0.02456	8.06569e-33	1.64195e-11	3.21264e-16	0.02456
25	0	25	0			25	0.02556	1.49762e-32	2.16703e-11	4.74649e-16	0.02556
27	0	27	0.95553			27	0.02662	2.80133e-32	2.87655e-11	7.02779e-16	0.02662
29	0	29	0			29	0.02774	5.27957e-32	3.84137e-11	1.0428e-15	0.02774
31	0	31	2.82917			31	0.02894	1.00273e-31	5.162e-11	1.55069e-15	0.02894
33	0	33	0.9722			33	0.0302	1.91951e-31	6.98209e-11	2.31094e-15	0.0302
35	0	35	0			35	0.03155	3.70429e-31	9.50856e-11	3.45139e-15	0.03155
37	0	37	0			37	0.03299	7.20787e-31	1.30418e-10	5.16583e-15	0.03299
39	0	39	0			39	0.03451	1.41443e-30	1.80219e-10	7.74871e-15	0.03451
41	0	41	0			41	0.03614	2.79973e-30	2.50987e-10	1.16482e-14	0.03614
43	0	43	2.05175			43	0.03788	5.59116e-30	3.52417e-10	1.75481e-14	0.03788
45	0	45	0			45	0.03975	1.12676e-29	4.99103e-10	2.64936e-14	0.03975
47	0	47	0			47	0.04174	2.29194e-29	7.13248e-10	4.00855e-14	0.04174
49	0	49	0			49	0.04388	4.70668e-29	1.02899e-09	6.07809e-14	0.04388
51	0	51	2.12091			51	0.04618	9.76048e-29	1.49939e-09	9.23587e-14	0.04618
53	0	53	0			53	0.04865	2.04445e-28	2.20795e-09	1.40642e-13	0.04865
55	0	55	0			55	0.05131	4.32657e-28	3.28766e-09	2.14621e-13	0.05131
57	0	57	0			57	0.05419	9.25304e-28	4.95315e-09	3.28204e-13	0.05419
59	0	59	0			59	0.05729	2.0004e-27	7.5556e-09	5.02949e-13	0.05729
61	0	61	0			61	0.06066	4.37281e-27	1.16781e-08	7.72333e-13	0.06066
63	0	63	0.98488			63	0.06431	9.66812e-27	1.83036e-08	1.18844e-12	0.06431
65	1	65	0			65	0.06828	2.16267e-26	2.9117e-08	1.83245e-12	0.06828
67	1	67	0			67	0.0726	4.89596e-26	4.7056e-08	2.83111e-12	0.0726
69	0	69	0			69	0.07733	1.12208e-25	7.73379e-08	4.38269e-12	0.07733
71	0	71	0			71	0.0825	2.60427e-25	1.29412e-07	6.79785e-12	0.0825
73	0	73	0			73	0.08817	6.12315e-25	2.2075e-07	1.05641e-11	0.08817
75	0	75	0			75	0.09442	1.45895e-24	3.84382e-07	1.64479e-11	0.09442
77	0	77	0			77	0.1013	3.52399e-24	6.84242e-07	2.56557e-11	0.1013
79	0	79	0			79	0.10892	8.63216e-24	1.24724e-06	4.00901e-11	0.10892
81	0	81	0			81	0.11737	2.14515e-23	2.33218e-06	6.2755e-11	0.11737
83	0	83	0			83	0.12678	5.41026e-23	4.48222e-06	9.84e-11	0.12678
85	0	85	0			85	0.13729	1.38539e-22	8.87284e-06	1.54544e-10	0.1373
87	0	87	0			87	0.14908	3.60327e-22	1.81329e-05	2.43107e-10	0.1491
89	0	89	0			89	0.16235	9.52293e-22	3.83503e-05	3.83e-10	0.16239
91	0	91	0			91	0.17736	2.55846e-21	8.41556e-05	6.04265e-10	0.17744
93	0	93	0			93	0.19439	6.99045e-21	0.000192108	9.54665e-10	0.19459
95	0	95	0			95	0.21384	1.9433e-20	0.000457359	1.5102e-09	0.2143
97	0	97	0			97	0.23614	5.49886e-20	0.00114	2.39189e-09	0.23728
99	0	99	0			99	0.26188	1.58451e-19	0.00296	3.79254e-09	0.26485
101	0	101	0			101	0.29177	4.65151e-19	0.00809	6.01949e-09	0.29985
103	0	103	0			103	0.32669	1.39175e-18	0.02303	9.56278e-09	0.34972
105	0	105	0			105	0.36781	4.24599e-18	0.0681	1.52039e-08	0.43591
107	0	107	0			107	0.41662	1.32138e-17	0.20626	2.41893e-08	0.62288
109	0	109	1.19435			109	0.47507	4.19639e-17	0.62501	3.85062e-08	1.10008
111	0	111	3.25408			111	0.54576	1.36045e-16	1.82334	6.13227e-08	2.36911
113	0	113	4.17677			113	0.63219	4.50398e-16	4.83438	9.76863e-08	5.46657
115	0	115	11.1578			115	0.73917	1.52313e-15	10.7884	1.55633e-07	11.5275
117	0	117	14.3785			117	0.87339	5.26267e-15	18.5865	2.47946e-07	19.4599
119	0	119	23.654			119	1.04445	1.85811e-14	22.9713	3.94936e-07	24.0158
121	0	121	7.09872			121	1.26632	6.70449e-14	7.44425	6.28831e-07	8.71057
123	0	123	5.94028			123	1.55998	2.47211e-13	1.24014	1.00069e-06	2.80012
125	0	125	1.07487			125	1.95782	9.31331e-13	0.3074	1.59122e-06	2.26523
127	0	127	2.25877			127	2.51157	3.58366e-12	0.1052	2.52781e-06	2.61677
129	0	129	4.39328			129	3.30695	1.40768e-11	0.04458	4.01092e-06	3.35153
131	0	131	6.56648			131	4.49194	5.64025e-11	0.02186	6.35521e-06	4.51381
133	0	133	6.50519			133	6.33286	2.30278e-10	0.01191	1.0053e-05	6.34478
135	0	135	20.3304			135	9.32637	9.56662e-10	0.00702	1.58721e-05	9.3334
137	1	137	13.8177			137	14.4041	4.0368e-09	0.0044	2.50052e-05	14.4085
139	1	139	16.8961			139	23.1365	1.72624e-08	0.00289	3.92973e-05	23.1394
141	0	141	40.0494			141	36.8035	7.45979e-08	0.00198	6.15897e-05	36.8055
143	1	143	53.2084			143	50.5106	3.24645e-07	0.0014	9.62352e-05	50.5121
145	1	145	52.0313			145	51.6879	1.41684e-06	0.00101	0.000149867	51.6891
147	0	147	43.556			147	45.4104	6.1698e-06	0.000754471	0.000232531	45.4114
149	2	149	38.2715			149	35.7263	2.66476e-05	0.000572613	0.000359348	35.7273
151	1	151	24.4798			151	25.7771	0.00011335	0.000442364	0.000552908	25.7782
153	1	153	14.3347			153	17.5108	0.000470983	0.000347113	0.000846717	17.5124
155	2	155	10.4789			155	11.4678	0.00189	0.000276163	0.00129	11.4713
157	1	157	13.3736			157	7.37695	0.00729	0.000222443	0.00195	7.38642
159	1	159	8.5919			159	4.72434	0.02656	0.000181169	0.00294	4.75402
161	0	161	1.96464			161	3.03943	0.09034	0.000149036	0.00441	3.13433
163	0	163	3.1068			163	1.97559	0.28306	0.00012372	0.00655	2.26532
165	0	165	2.11108			165	1.30164	0.80495	0.000103557	0.00968	2.11636
167	0	167	1.04316			167	0.8708	2.04701	8.73389e-05	0.01418	2.93207
169	0	169	12.2553			169	0.59194	4.58775	7.41743e-05	0.0206	5.20037
171	0	171	14.357			171	0.40886	8.93848	6.33989e-05	0.02969	9.3771
173	0	173	13.5049			173	0.28685	14.957	5.45108e-05	0.04241	15.2863
175	0	175	22.9218			175	0.20428	21.2837	4.7127e-05	0.06001	21.548
177	0	177	27.7597			177	0.14758	25.5745	4.0952e-05	0.08408	25.8062
179	0	179	27.3714			179	0.10806	26.2596	3.5756e-05	0.11658	26.4843
181	0	181	23.0736			181	0.08013	26.0042	3.13585e-05	0.15991	26.2443
183	0	183	26.919			183	0.06014	25.4842	2.76168e-05	0.21689	25.7613
185	1	185	21.9785			185	0.04564	24.7158	2.44168e-05	0.29072	25.0522
187	0	187	22.5693			187	0.035	23.7222	2.16671e-05	0.38497	24.1421
189	0	189	17.9558			189	0.02711	22.5327	1.92939e-05	0.50334	23.0631
191	0	191	27.101			191	0.02119	21.1813	1.72369e-05	0.64953	21.852
193	0	193	20.208			193	0.0167	19.705	1.54468e-05	0.82691	20.5487
195	0	195	27.3191			195	0.01328	18.1422	1.38832e-05	1.03811	19.1936
197	0	197	20.8615			197	0.01063	16.5309	1.25126e-05	1.28466	17.8262
199	0	199	18.3154			199	0.00858	14.9074	1.1307e-05	1.56646	16.4825
201	0	201	15.1511			201	0.00697	13.3049	1.02431e-05	1.88138	15.1933
203	0	203	13.6732			203	0.00569	11.7525	9.30155e-06	2.2249	13.9831
205	0	205	13.4106			205	0.00468	10.2746	8.46571e-06	2.58989	12.8692
207	1	207	12.3956			207	0.00387	8.8905	7.72169e-06	2.96661	11.861
209	0	209	10.4723			209	0.00322	7.61409	7.05764e-06	3.34297	10.9603
211	0	211	8.54915			211	0.00269	6.4543	6.46348e-06	3.70503	10.162
213	0	213	6.95104			213	0.00226	5.41539	5.93054e-06	4.03783	9.45549
215	0	215	10.4781			215	0.00191	4.49748	5.45143e-06	4.3264	8.82579
217	0	217	11.6511			217	0.00162	3.69723	5.01974e-06	4.55685	8.25569
219	0	219	6.35828			219	0.00137	3.00858	4.62995e-06	4.71755	7.72751
221	0	221	6.09205			221	0.00117	2.42347	4.27727e-06	4.80009	7.22474
223	0	223	5.0315			223	0.00101	1.93248	3.95755e-06	4.80369	6.73718
225	0	225	4.03547			225	0.000866606	1.52547	3.66716e-06	4.74964	6.27598
227	0	227	4.06435			227	0.000748399	1.19212	3.40292e-06	4.64457	5.83744
229	0	229	3.0158			229	0.000648453	0.92231	3.16206e-06	4.49416	5.41711
231	1	231	9.26149			231	0.000563633	0.70645	2.94214e-06	4.30601	5.01303
233	0	233	7.79807			233	0.000491394	0.53574	2.74101e-06	4.08887	4.6251
235	1	235	10.7829			235	0.000429658	0.40226	2.55678e-06	3.8517	4.25439
237	0	237	9.55021			237	0.000376727	0.29906	2.38777e-06	3.60302	3.90246
239	0	239	1.012			239	0.000331201	0.22015	2.23251e-06	3.35038	3.57086
241	0	241	5.08573			241	0.000291926	0.16048	2.08966e-06	3.10003	3.2608
243	0	243	3.06175			243	0.000257946	0.11583	1.95806e-06	2.85688	2.97298
245	1	245	2.98009			245	0.000228464	0.0828	1.83665e-06	2.6245	2.70753
247	0	247	4.06883			247	0.000202815	0.05861	1.72452e-06	2.40526	2.46408
249	0	249	2.11108			249	0.000180444	0.04109	1.62081e-06	2.20057	2.24185
251	0	251	7.71323			251	0.000160883	0.02853	1.52479e-06	2.01106	2.03976
253	0	253	3.34293			253	0.000143737	0.01962	1.43577e-06	1.83674	1.85651
255	1	255	1.11859			255	0.000128674	0.01337	1.35315e-06	1.67722	1.69072
257	0	257	5.46199			257	0.00011541	0.00902	1.2764e-06	1.53182	1.54096
259	0	259	4.26251			259	0.000103705	0.00603	1.20501e-06	1.39967	1.4058
261	0	261	1.06474			261	9.33539e-05	0.00399	1.13854e-06	1.27982	1.2839
263	0	263	2.17137			263	8.41819e-05	0.00262	1.0766e-06	1.17127	1.17398
265	0	265	0			265	7.60384e-05	0.0017	1.01881e-06	1.07306	1.07484
267	0	267	1.09774			267	6.87944e-05	0.0011	9.64844e-07	0.98422	0.98539
269	0	269	1.13596			269	6.23385e-05	0.000698868	9.14408e-07	0.90387	0.90463
271	1	271	1.1545			271	5.65747e-05	0.000441778	8.67225e-07	0.83118	0.83168
273	0	273	2.22146			273	5.14199e-05	0.000276728	8.23047e-07	0.76538	0.76571
275	0	275	2.19186			275	4.68019e-05	0.000171778	7.81647e-07	0.70577	0.70599
277	0	277	1.14931			277	4.2658e-05	0.000105674	7.42818e-07	0.65173	0.65188
279	0	279	1.06968			279	3.89337e-05	6.44282e-05	7.06371e-07	0.60268	0.60278
281	0	281	0			281	3.55813e-05	3.89332e-05	6.72132e-07	0.55811	0.55818
283	0	283	0.98899			283	3.25592e-05	2.33197e-05	6.39943e-07	0.51757	0.51762
285	0	285	2.12498			285	2.98308e-05	1.38455e-05	6.09659e-07	0.48064	0.48068
287	0	287	3.29714			287	2.7364e-05	8.14894e-06	5.81145e-07	0.44696	0.44699
289	0	289	0			289	2.51308e-05	4.75474e-06	5.5428e-07	0.4162	0.41623
291	0	291	1.1117			291	2.31063e-05	2.75049e-06	5.28949e-07	0.38807	0.3881
293	0	293	0			293	2.12686e-05	1.57753e-06	5.05049e-07	0.36232	0.36234
295	0	295	0			295	1.95983e-05	8.97128e-07	4.82484e-07	0.3387	0.33872
297	0	297	1.04557			297	1.80783e-05	5.05903e-07	4.61165e-07	0.31702	0.31704
299	0	299	1.04314			299	1.66933e-05	2.82906e-07	4.41011e-07	0.29708	0.2971
301	0	301	0			301	1.543e-05	1.56894e-07	4.21946e-07	0.27873	0.27874
303	0	303	0			303	1.42763e-05	8.62948e-08	4.03901e-07	0.26181	0.26182
305	0	305	0			305	1.32215e-05	4.70767e-08	3.8681e-07	0.24619	0.24621
307	0	307	0			307	1.2256e-05	2.54741e-08	3.70614e-07	0.23176	0.23177
309	0	309	1.03592			309	1.13714e-05	1.36738e-08	3.55257e-07	0.2184	0.21842
311	0	311	0.99754			311	1.05601e-05	7.2812e-09	3.40687e-07	0.20603	0.20604
313	0	313	0			313	9.81512e-06	3.84655e-09	3.26857e-07	0.19455	0.19456
315	0	315	0.99253			315	9.13047e-06	2.01614e-09	3.13722e-07	0.18389	0.1839
317	0	317	0			317	8.50063e-06	1.04853e-09	3.01239e-07	0.17398	0.17399
319	0	319	0			319	7.92066e-06	5.41099e-10	2.89372e-07	0.16476	0.16477
321	0	321	0			321	7.38611e-06	2.77102e-10	2.78084e-07	0.15616	0.15617
323	0	323	0
325	0	325	--
327	0	327	--
329	0	329	--
331	0	331	--
333	0	333	--
335	0	335	--
337	0	337	--
339	0	339	--
341	0	341	--
343	0	343	--
345	0	345	--
347	0	347	--
349	0	349	--
351	0	351	--
353	0	353	--
355	0	355	--
357	0	357	--
359	0	359	--
361	0	361	--
363	0	363	--
365	0	365	--
367	0	367	--
369	0	369	--
371	0	371	--
373	0	373	--
375	0	375	--
377	0	377	--
379	0	379	--
381	0	381	--
383	0	383	--
385	0	385	--
387	0	387	--
389	0	389	--
391	0	391	--
393	0	393	--
395	0	395	--
397	0	397	--
399	0	399	--
401	0	401	--
403	0	403	--
405	0	405	--
407	0	407	--
409	0	409	--
411	0	411	--
413	0	413	--
415	0	415	--
417	0	417	--
419	0	419	--
421	0	421	--
423	0	423	--
425	0	425	--
427	0	427	--
429	0	429	--
431	0	431	--
433	0	433	--
435	0	435	--
437	0	437	--
439	0	439	--
441	0	441	--
443	0	443	--
445	0	445	--
447	0	447	--
449	0	449	--
451	0	451	--
453	0	453	--
455	0	455	--
457	0	457	--
459	0	459	--
461	0	461	--
463	0	463	--
465	0	465	--
467	0	467	--
469	0	469	--
471	0	471	--
473	0	473	--
475	0	475	--
477	0	477	--
479	0	479	--
481	0	481	--
483	0	483	--
485	0	485	--
487	0	487	--
489	0	489	--
491	0	491	--
493	0	493	--
495	0	495	--
497	0	497	--
499	0	499	--
501	0	501	--
503	0	503	--
505	0	505	--
507	0	507	--
509	0	509	--
511	0	511	--
513	0	513	--
515	0	515	--
517	0	517	--
519	0	519	--
521	0	521	--
523	0	523	--
525	0	525	--
527	0	527	--
529	0	529	--
531	0	531	--
533	0	533	--
535	0	535	--
537	0	537	--
539	0	539	--
541	0	541	--
543	0	543	--
545	0	545	--
547	0	547	--
549	0	549	--
551	0	551	--
553	0	553	--
555	0	555	--
557	0	557	--
559	0	559	--
561	0	561	--
563	0	563	--
565	0	565	--
567	0	567	--
569	0	569	--
571	0	571	--
573	0	573	--
575	0	575	--
577	0	577	--
579	0	579	--
581	0	581	--
583	0	583	--
585	0	585	--
587	0	587	--
589	0	589	--
591	0	591	--
593	0	593	--
595	0	595	--
597	0	597	--
599	0	599	--
601	0	601	--
603	0	603	--
605	0	605	--
607	0	607	--
609	0	609	--
611	0	611	--
613	0	613	--
615	0	615	--
617	0	617	--
619	0	619	--
621	0	621	--
623	0	623	--
625	0	625	--
627	0	627	--
629	0	629	--
631	0	631	--
633	0	633	--
635	0	635	--
637	0	637	--
639	0	639	--
641	0	641	--
643	0	643	--
645	0	645	--
647	0	647	--
649	0	649	--
651	0	651	--
653	0	653	--

## Sheet: Fig. 4c
Temperature	10.23 eV, Irradiation	Fit	Temperature	Peak1	Peak2	Peak3	Peak4	Sum of fits
5	0		5	2.11235e-11	0.01714	1.7088e-08	2.45621e-06	0.01714
7	0		7	2.6587e-11	0.01785	1.89364e-08	2.65891e-06	0.01786
9	0		9	3.36013e-11	0.01861	2.10095e-08	2.8803e-06	0.01862
11	0		11	4.26473e-11	0.01941	2.33378e-08	3.12228e-06	0.01942
13	0		13	5.4368e-11	0.02026	2.59561e-08	3.38698e-06	0.02027
15	0		15	6.96276e-11	0.02116	2.89047e-08	3.67675e-06	0.02117
17	0		17	8.95944e-11	0.02212	3.22299e-08	3.99422e-06	0.02212
19	0		19	1.15857e-10	0.02313	3.59854e-08	4.34232e-06	0.02314
21	0		21	1.50587e-10	0.02421	4.0233e-08	4.72431e-06	0.02422
23	0.6088		23	1.96773e-10	0.02536	4.50446e-08	5.14384e-06	0.02537
25	0		25	2.58554e-10	0.02659	5.05036e-08	5.605e-06	0.02659
27	0		27	3.41699e-10	0.02789	5.67071e-08	6.11234e-06	0.0279
29	0		29	4.54307e-10	0.02928	6.3768e-08	6.67099e-06	0.02929
31	0.55165		31	6.07828e-10	0.03077	7.18185e-08	7.28667e-06	0.03078
33	0.48181		33	8.18572e-10	0.03237	8.10131e-08	7.96583e-06	0.03238
35	0		35	1.10996e-09	0.03408	9.1533e-08	8.7157e-06	0.03409
37	0.64508		37	1.51587e-09	0.03591	1.03591e-07	9.54442e-06	0.03592
39	0		39	2.08581e-09	0.03788	1.17438e-07	1.04612e-05	0.03789
41	0		41	2.89264e-09	0.04	1.3337e-07	1.14762e-05	0.04001
43	0		43	4.04474e-09	0.04228	1.51737e-07	1.26013e-05	0.04229
45	0		45	5.70481e-09	0.04474	1.72953e-07	1.38496e-05	0.04475
47	0		47	8.11963e-09	0.0474	1.97513e-07	1.5236e-05	0.04742
49	0		49	1.16676e-08	0.05028	2.26004e-07	1.67774e-05	0.0503
51	0		51	1.69356e-08	0.0534	2.59128e-07	1.84929e-05	0.05342
53	0.47094		53	2.48446e-08	0.05679	2.97726e-07	2.04043e-05	0.05681
55	0.62054		55	3.68579e-08	0.06048	3.42807e-07	2.25362e-05	0.0605
57	0		57	5.5332e-08	0.06449	3.95589e-07	2.49169e-05	0.06452
59	0		59	8.41143e-08	0.06888	4.57539e-07	2.75783e-05	0.06891
61	0		61	1.2958e-07	0.07368	5.30437e-07	3.0557e-05	0.07371
63	0		63	2.02458e-07	0.07895	6.16443e-07	3.38948e-05	0.07899
65	0		65	3.21104e-07	0.08474	7.18192e-07	3.76397e-05	0.08478
67	0		67	5.17471e-07	0.09112	8.38904e-07	4.18462e-05	0.09116
69	0		69	8.48229e-07	0.09816	9.82531e-07	4.65773e-05	0.09821
71	0		71	1.41586e-06	0.10597	1.15394e-06	5.19053e-05	0.10602
73	0		73	2.40961e-06	0.11463	1.35913e-06	5.79132e-05	0.11469
75	0		75	4.18674e-06	0.12428	1.60556e-06	6.46969e-05	0.12435
77	0		77	7.4378e-06	0.13506	1.90249e-06	7.23668e-05	0.13514
79	0		79	1.35313e-05	0.14714	2.26153e-06	8.10508e-05	0.14724
81	0		81	2.52522e-05	0.16073	2.6972e-06	9.08967e-05	0.16085
83	0.56723		83	4.84303e-05	0.17607	3.22782e-06	0.000102076	0.17622
85	0		85	9.56374e-05	0.19345	3.87656e-06	0.000114788	0.19366
87	0		87	0.000194849	0.21322	4.6729e-06	0.000129264	0.21355
89	0		89	0.000410391	0.23582	5.65446e-06	0.000145775	0.23639
91	0.48283		91	0.000895286	0.26177	6.86953e-06	0.000164634	0.26284
93	0.46749		93	0.00203	0.29171	8.38041e-06	0.000186212	0.29393
95	0.57649		95	0.00476	0.32644	1.02678e-05	0.000210938	0.33143
97	0		97	0.01163	0.36697	1.26371e-05	0.000239319	0.37885
99	0		99	0.02947	0.41454	1.56264e-05	0.000271949	0.44429
101	0		101	0.07709	0.47076	1.94176e-05	0.00030953	0.54818
103	0.93958		103	0.2065	0.53769	2.42524e-05	0.000352886	0.74457
105	0.86392		105	0.55787	0.61797	3.04535e-05	0.000402994	1.17628
107	2.54442		107	1.48283	0.71509	3.84547e-05	0.00046101	2.19842
109	3.99255		109	3.73593	0.83365	4.88431e-05	0.000528305	4.57016
111	11.4319		111	8.47302	0.97983	6.24195e-05	0.000606508	9.45352
113	14.0996		113	16.2326	1.162	8.02839e-05	0.000697561	17.3954
115	26.2745		115	24.5964	1.39169	0.000103959	0.000803778	25.989
117	30.1642		117	27.9833	1.68498	0.000135573	0.000927929	29.6693
119	17.4877		119	17.7002	2.06459	0.000178117	0.00107	19.7661
121	10.5112		121	6.56981	2.56308	0.000235848	0.00124	9.13437
123	4.13882		123	2.09794	3.22764	0.000314864	0.00144	5.32734
125	3.85367		125	0.69952	4.12717	0.000423998	0.00168	4.82879
127	5.37813		127	0.25795	5.36219	0.000576169	0.00196	5.62267
129	8.14977		129	0.10568	7.07676	0.000790475	0.00229	7.18551
131	9.61922		131	0.04757	9.46669	0.0011	0.00268	9.51804
133	9.55513		133	0.02322	12.7631	0.00153	0.00315	12.791
135	17.9075		135	0.01213	17.1365	0.00217	0.0037	17.1545
137	14.8829		137	0.00671	22.4266	0.00311	0.00437	22.4408
139	25.1644		139	0.0039	27.6899	0.00452	0.00516	27.7035
141	32.0605		141	0.00237	31.0551	0.00663	0.00611	31.0703
143	31.3889		143	0.00149	31.1864	0.00988	0.00725	31.205
145	28.0368		145	0.000964775	29.5675	0.01491	0.00862	29.592
147	23.6724		147	0.000643574	26.7555	0.02282	0.01028	26.7893
149	20.6477		149	0.000439959	23.2488	0.03544	0.01229	23.2969
151	15.8144		151	0.000307388	19.5454	0.05582	0.01472	19.6162
153	14.3589		153	0.000218989	16.0237	0.08916	0.01768	16.1307
155	17.5642		155	0.000158769	12.9046	0.14426	0.02127	13.0703
157	15.8724		157	0.000116946	10.2742	0.23608	0.02566	10.536
159	8.08298		159	8.73863e-05	8.12837	0.38971	0.03101	8.54918
161	8.89228		161	6.61596e-05	6.41576	0.64637	0.03756	7.09976
163	4.67946		163	5.06931e-05	5.06725	1.07093	0.04559	6.18383
165	7.12172		165	3.92725e-05	4.01334	1.75828	0.05543	5.82709
167	5.06466		167	3.07351e-05	3.19221	2.82997	0.06752	6.08973
169	6.9267		169	2.42803e-05	2.55244	4.40432	0.08238	7.03917
171	10.9464		171	1.93487e-05	2.05288	6.51939	0.10065	8.67294
173	9.90642		173	1.55438e-05	1.66137	9.01134	0.12311	10.7958
175	12.2511		175	1.25816e-05	1.35307	11.4203	0.15072	12.9241
177	15.9417		177	1.02558e-05	1.10901	13.0661	0.18464	14.3598
179	17.0634		179	8.41522e-06	0.91469	13.4321	0.22623	14.573
181	12.1065		181	6.94772e-06	0.75904	13.3664	0.27714	14.4026
183	13.8985		183	5.76954e-06	0.63363	13.2206	0.33927	14.1935
185	14.3439		185	4.81741e-06	0.53196	12.9991	0.41482	13.9459
187	9.78075		187	4.0432e-06	0.44906	12.7079	0.50627	13.6632
189	10.455		189	3.40998e-06	0.38108	12.3549	0.61633	13.3524
191	22.2498		191	2.88922e-06	0.32501	11.9492	0.74783	13.0221
193	13.8943		193	2.45871e-06	0.27852	11.5005	0.90366	12.6826
195	14.618		195	2.10103e-06	0.23978	11.0184	1.08643	12.3446
197	12.6671		197	1.80247e-06	0.20732	10.5128	1.29828	12.0184
199	17.2248		199	1.55213e-06	0.18	9.99255	1.54041	11.713
201	14.4776		201	1.34135e-06	0.15689	9.46597	1.81264	11.4355
203	9.509		203	1.16313e-06	0.13727	8.94025	2.11291	11.1904
205	11.0004		205	1.01188e-06	0.12053	8.42152	2.43676	10.9788
207	6.67281		207	8.83032e-07	0.1062	7.91486	2.77702	10.7981
209	11.8276		209	7.72882e-07	0.09388	7.42424	3.12357	10.6417
211	11.561		211	6.78398e-07	0.08324	6.9527	3.46358	10.4995
213	10.3637		213	5.97088e-07	0.07403	6.5024	3.7821	10.3585
215	14.3752		215	5.26899e-07	0.06603	6.07474	4.06303	10.2038
217	8.53275		217	4.66129e-07	0.05905	5.67048	4.29063	10.0202
219	9.84165		219	4.13363e-07	0.05294	5.28989	4.45106	9.79389
221	12.5389		221	3.6742e-07	0.04759	4.93277	4.53403	9.5144
223	13.2096		223	3.27313e-07	0.04288	4.59865	4.53914	9.18067
225	4.76217		225	2.9221e-07	0.03872	4.28677	4.49626	8.82175
227	8.29467		227	2.61412e-07	0.03505	3.99623	4.41193	8.44322
229	6.94223		229	2.34328e-07	0.03179	3.72601	4.28897	8.04676
231	5.39211		231	2.10454e-07	0.02889	3.47499	4.13133	7.63521
233	6.25423		233	1.89364e-07	0.02631	3.24205	3.94391	7.21227
235	8.60767		235	1.70694e-07	0.024	3.02604	3.73226	6.7823
237	7.11372		237	1.54132e-07	0.02193	2.82585	3.50226	6.35004
239	6.30814		239	1.39411e-07	0.02008	2.64038	3.25982	5.92028
241	9.66454		241	1.26301e-07	0.01842	2.46857	3.01066	5.49764
243	5.84685		243	1.14603e-07	0.01692	2.30943	2.76003	5.08637
245	3.0077		245	1.04148e-07	0.01556	2.16201	2.51258	4.69016
247	4.61434		247	9.47863e-08	0.01434	2.02543	2.27227	4.31203
249	4.49898		249	8.63898e-08	0.01323	1.89884	2.04226	3.95434
251	5.89307		251	7.88465e-08	0.01222	1.78148	1.82499	3.6187
253	2.94979		253	7.20589e-08	0.01131	1.67263	1.62214	3.30608
255	3.46907		255	6.59419e-08	0.01048	1.57162	1.43476	3.01686
257	1.98004		257	6.04209e-08	0.00972	1.47784	1.2633	2.75086
259	5.70824		259	5.54306e-08	0.00903	1.39072	1.10777	2.50752
261	3.59423		261	5.09136e-08	0.00839	1.30974	0.96778	2.28592
263	5.75623		263	4.68194e-08	0.00782	1.23441	0.84266	2.08489
265	1.05433		265	4.31033e-08	0.00728	1.1643	0.73152	1.90311
267	3.69346		267	3.97261e-08	0.0068	1.099	0.63337	1.73917
269	1.60138		269	3.6653e-08	0.00635	1.03814	0.54711	1.5916
271	4.14838		271	3.38531e-08	0.00593	0.98137	0.47165	1.45896
273	0.53626		273	3.12991e-08	0.00555	0.92839	0.4059	1.33985
275	1.10604		275	2.89666e-08	0.0052	0.8789	0.34881	1.23291
277	2.25394		277	2.68339e-08	0.00488	0.83264	0.29939	1.13691
279	1.65647		279	2.48818e-08	0.00458	0.78938	0.25672	1.05067
281	0.5122		281	2.30931e-08	0.0043	0.74887	0.21997	0.97314
283	0.52967		283	2.14523e-08	0.00404	0.71093	0.18837	0.90335
285	0		285	1.99456e-08	0.0038	0.67536	0.16126	0.84043
287	1.05179		287	1.85607e-08	0.00358	0.642	0.13802	0.7836
289	0.52058		289	1.72864e-08	0.00338	0.61067	0.11813	0.73218
291	0.61518		291	1.61129e-08	0.00318	0.58125	0.10111	0.68554
293	0.5011		293	1.5031e-08	0.00301	0.55359	0.08656	0.64316
295	1.00194		295	1.40328e-08	0.00284	0.52756	0.07414	0.60454
297	0		297	1.31109e-08	0.00268	0.50306	0.06352	0.56927
299	1.17144		299	1.22588e-08	0.00254	0.47999	0.05446	0.53699
301	0		301	1.14704e-08	0.0024	0.45823	0.04672	0.50736
303	1.74509		303	1.07404e-08	0.00228	0.43772	0.04011	0.4801
305	2.34175		305	1.0064e-08	0.00216	0.41835	0.03446	0.45496
307	0		307	9.43661e-09	0.00205	0.40005	0.02963	0.43173
309	0		309	8.8543e-09	0.00194	0.38277	0.0255	0.41021
311	0		311	8.31339e-09	0.00184	0.36642	0.02197	0.39023
313	0		313	7.81057e-09	0.00175	0.35095	0.01894	0.37164
315	1.0733		315	7.3428e-09	0.00167	0.3363	0.01635	0.35432
317	0.56812		317	6.90732e-09	0.00158	0.32242	0.01413	0.33814
319	0		319	6.50161e-09	0.00151	0.30927	0.01222	0.323
321	0		321	6.12338e-09	0.00144	0.29679	0.01059	0.30882
323	0
325	--
327	--
329	--
331	--
333	--
335	--
337	--
339	--
341	--
343	--
345	--
347	--
349	--
351	--
353	--
355	--
357	--
359	--
361	--
363	--
365	--
367	--
369	--
371	--
373	--
375	--
377	--
379	--
381	--
383	--
385	--
387	--
389	--
391	--
393	--
395	--
397	--
399	--
401	--
403	--
405	--
407	--
409	--
411	--
413	--
415	--
417	--
419	--
421	--
423	--
425	--
427	--
429	--
431	--
433	--
435	--
437	--
439	--
441	--
443	--
445	--
447	--
449	--
451	--
453	--
455	--
457	--
459	--
461	--
463	--
465	--
467	--
469	--
471	--
473	--
475	--
477	--
479	--
481	--
483	--
485	--
487	--
489	--
491	--
493	--
495	--
497	--
499	--
501	--
503	--
505	--
507	--
509	--
511	--
513	--
515	--
517	--
519	--
521	--
523	--
525	--
527	--
529	--
531	--
533	--
535	--
537	--
539	--
541	--
543	--
545	--
547	--
549	--
551	--
553	--
555	--
557	--
559	--
561	--
563	--
565	--
567	--
569	--
571	--
573	--
575	--
577	--
579	--
581	--
583	--
585	--
587	--
589	--
591	--
593	--
595	--
597	--
599	--
601	--
603	--
605	--
607	--
609	--
611	--
613	--
615	--
617	--
619	--
621	--
623	--
625	--
627	--
629	--
631	--
633	--
635	--
637	--
639	--
641	--
643	--
645	--
647	--
649	--
651	--
653	--

## Sheet: Fig. 4d
Temperature	9.71 eV, Irradiation	Fit	Temperature	Peak1	Peak2	Peak3	Sum of fits
5	0		5	7.77943e-11	4.52134e-26	1.68992e-06	1.69e-06
7	0		7	9.33758e-11	8.74935e-26	1.8293e-06	1.8294e-06
9	0		9	1.12446e-10	1.70661e-25	1.98154e-06	1.98165e-06
11	0		11	1.35873e-10	3.35594e-25	2.14792e-06	2.14806e-06
13	0		13	1.64759e-10	6.6541e-25	2.32992e-06	2.33008e-06
15	0		15	2.00519e-10	1.33056e-24	2.52914e-06	2.52934e-06
17	0		17	2.44968e-10	2.68368e-24	2.7474e-06	2.74765e-06
19	0		19	3.00453e-10	5.46077e-24	2.9867e-06	2.987e-06
21	0		21	3.70021e-10	1.1212e-23	3.24929e-06	3.24966e-06
23	0		23	4.57646e-10	2.3233e-23	3.53766e-06	3.53812e-06
25	0		25	5.68545e-10	4.85959e-23	3.85463e-06	3.8552e-06
27	0		27	7.09599e-10	1.02625e-22	4.20333e-06	4.20404e-06
29	0		29	8.8994e-10	2.18853e-22	4.58726e-06	4.58815e-06
31	0		31	1.12176e-09	4.71396e-22	5.01037e-06	5.01149e-06
33	0		33	1.42145e-09	1.02575e-21	5.47708e-06	5.4785e-06
35	0		35	1.81118e-09	2.25534e-21	5.99234e-06	5.99415e-06
37	0		37	2.32114e-09	5.01171e-21	6.56175e-06	6.56407e-06
39	0		39	2.99276e-09	1.12579e-20	7.19159e-06	7.19459e-06
41	0		41	3.88332e-09	2.55691e-20	7.88896e-06	7.89285e-06
43	0		43	5.07266e-09	5.87292e-20	8.66186e-06	8.66693e-06
45	0		45	6.67297e-09	1.36448e-19	9.51933e-06	9.526e-06
47	0.92215		47	8.84335e-09	3.20732e-19	1.04716e-05	1.04804e-05
49	0		49	1.18114e-08	7.62909e-19	1.15302e-05	1.1542e-05
51	0.95055		51	1.59063e-08	1.83673e-18	1.27084e-05	1.27243e-05
53	0		53	2.16081e-08	4.47659e-18	1.40209e-05	1.40425e-05
55	0		55	2.96261e-08	1.10474e-17	1.54849e-05	1.55145e-05
57	0		57	4.10187e-08	2.76098e-17	1.71194e-05	1.71605e-05
59	0		59	5.73863e-08	6.98922e-17	1.89466e-05	1.9004e-05
61	0		61	8.11786e-08	1.79236e-16	2.09915e-05	2.10727e-05
63	0		63	1.16199e-07	4.65706e-16	2.32828e-05	2.3399e-05
65	0		65	1.68439e-07	1.22613e-15	2.58532e-05	2.60216e-05
67	0		67	2.47483e-07	3.27146e-15	2.87402e-05	2.89877e-05
69	0.92453		69	3.68928e-07	8.84606e-15	3.1987e-05	3.2356e-05
71	0		71	5.58604e-07	2.42421e-14	3.56431e-05	3.62017e-05
73	0		73	8.60121e-07	6.73278e-14	3.97654e-05	4.06255e-05
75	0		75	1.34864e-06	1.89492e-13	4.44195e-05	4.57681e-05
77	0		77	2.15659e-06	5.40388e-13	4.96811e-05	5.18377e-05
79	0		79	3.52302e-06	1.56117e-12	5.56378e-05	5.91608e-05
81	0		81	5.89068e-06	4.56776e-12	6.23908e-05	6.82815e-05
83	0		83	1.0103e-05	1.35303e-11	7.00577e-05	8.01607e-05
85	0		85	1.78167e-05	4.05562e-11	7.87746e-05	9.65913e-05
87	0		87	3.23956e-05	1.2294e-10	8.87003e-05	0.000121096
89	0		89	6.09224e-05	3.76615e-10	0.00010002	0.000160942
91	0		91	0.000118911	1.16489e-09	0.000112948	0.000231861
93	0		93	0.000241844	3.63403e-09	0.000127737	0.000369585
95	0		95	0.000514764	1.14198e-08	0.000144683	0.000659459
97	0		97	0.00115	3.60949e-08	0.000164132	0.00132
99	0		99	0.00273	1.14547e-07	0.000186489	0.00291
101	0		101	0.00684	3.64237e-07	0.000212235	0.00706
103	0		103	0.01832	1.15778e-06	0.000241934	0.01856
105	0		105	0.05229	3.66886e-06	0.000276254	0.05257
107	0		107	0.15827	1.15547e-05	0.000315985	0.1586
109	1.93986		109	0.49867	3.60405e-05	0.000362063	0.49907
111	1.90703		111	1.5674	0.000110897	0.000415604	1.56793
113	4.74524		113	4.52998	0.000335147	0.000477932	4.53079
115	14.066		115	10.563	0.000989983	0.000550631	10.5645
117	18.254		117	16.932	0.00284	0.000635593	16.9354
119	14.0505		119	10.9024	0.00789	0.000735082	10.911
121	2.03326		121	2.31217	0.02104	0.000851819	2.33407
123	2.01415		123	0.7445	0.05354	0.000989074	0.79903
125	0.98333		125	0.32807	0.12909	0.00115	0.45831
127	0.99144		127	0.17417	0.29287	0.00134	0.46838
129	0		129	0.10418	0.62071	0.00157	0.72646
131	0.97874		131	0.06766	1.2202	0.00184	1.2897
133	0.97495		133	0.04665	2.20969	0.00215	2.25849
135	4.95693		135	0.03365	3.66274	0.00253	3.69892
137	6.1616		137	0.02516	5.52546	0.00299	5.5536
139	5.05805		139	0.01935	7.54924	0.00353	7.57212
141	11.817		141	0.01524	9.30574	0.00418	9.32516
143	9.5719		143	0.01225	10.3222	0.00496	10.3394
145	6.93786		145	0.01	10.0348	0.00589	10.0507
147	11.7783		147	0.00829	7.54802	0.00703	7.56334
149	7.92435		149	0.00695	4.49701	0.0084	4.51236
151	3.86045		151	0.0059	2.26651	0.01006	2.28246
153	1.9938		153	0.00505	1.03233	0.01207	1.04946
155	0		155	0.00436	0.44809	0.01453	0.46698
157	0		157	0.0038	0.19234	0.01752	0.21365
159	2.07201		159	0.00333	0.08357	0.02117	0.10806
161	0		161	0.00293	0.03725	0.02564	0.06582
163	0		163	0.0026	0.01715	0.03111	0.05086
165	0.99599		165	0.00232	0.00818	0.03782	0.04832
167	1.00086		167	0.00208	0.00404	0.04607	0.05219
169	3.04425		169	0.00187	0.00207	0.0562	0.06014
171	0		171	0.00169	0.00109	0.06865	0.07144
173	1.06064		173	0.00153	0.000597067	0.08397	0.0861
175	1.11673		175	0.00139	0.000335472	0.1028	0.10453
177	2.17295		177	0.00127	0.000193666	0.12593	0.12739
179	1.9494		179	0.00117	0.000114647	0.1543	0.15558
181	0.92969		181	0.00107	6.94676e-05	0.18903	0.19017
183	0.9463		183	0.000985129	4.30104e-05	0.23143	0.23246
185	0.94525		185	0.000909302	2.71679e-05	0.28301	0.28395
187	2.82201		187	0.000841287	1.74826e-05	0.34548	0.34634
189	3.72658		189	0.000780087	1.1446e-05	0.42069	0.42149
191	0.97853		191	0.000724854	7.61525e-06	0.51064	0.51137
193	0.99914		193	0.000674868	5.14308e-06	0.6173	0.61798
195	1.00534		195	0.00062951	3.52241e-06	0.74254	0.74317
197	3.14418		197	0.000588247	2.44424e-06	0.88786	0.88845
199	3.01813		199	0.000550619	1.71701e-06	1.05418	1.05474
201	0		201	0.000516229	1.22012e-06	1.24148	1.242
203	1.0042		203	0.000484729	8.76455e-07	1.44845	1.44894
205	0		205	0.000455817	6.36033e-07	1.67217	1.67262
207	2.00398		207	0.000429228	4.66014e-07	1.90781	1.90824
209	0		209	0.000404729	3.44552e-07	2.14854	2.14895
211	2.14878		211	0.000382116	2.5694e-07	2.38561	2.38599
213	2.16551		213	0.000361208	1.93166e-07	2.60872	2.60908
215	2.23991		215	0.000341843	1.46342e-07	2.80674	2.80708
217	6.5105		217	0.00032388	1.1168e-07	2.96865	2.96897
219	3.2619		219	0.000307192	8.58214e-08	3.08468	3.08498
221	4.4078		221	0.000291666	6.63863e-08	3.1474	3.1477
223	2.05149		223	0.000277201	5.16761e-08	3.15506	3.15534
225	5.08371		225	0.000263706	4.04671e-08	3.1279	3.12816
227	6.31178		227	0.000251099	3.1871e-08	3.07178	3.07204
229	1.07433		229	0.000239308	2.52383e-08	2.98859	2.98883
231	1.09131		231	0.000228267	2.00906e-08	2.88101	2.88124
233	4.31497		233	0.000217915	1.60729e-08	2.75242	2.75264
235	1.08118		235	0.000208199	1.29203e-08	2.60665	2.60686
237	0		237	0.00019907	1.04339e-08	2.44779	2.44799
239	3.3476		239	0.000190483	8.46315e-09	2.27996	2.28015
241	0		241	0.000182398	6.89371e-09	2.10716	2.10734
243	2.25726		243	0.000174779	5.63817e-09	1.93306	1.93324
245	1.18313		245	0.000167591	4.62936e-09	1.76096	1.76112
247	1.1285		247	0.000160804	3.81536e-09	1.59361	1.59377
249	1.13779		249	0.000154391	3.15591e-09	1.43328	1.43344
251	1.08194		251	0.000148324	2.61956e-09	1.28168	1.28183
253	1.10202		253	0.000142581	2.18169e-09	1.14003	1.14017
255	2.2529		255	0.00013714	1.82293e-09	1.00906	1.0092
257	0		257	0.000131981	1.52794e-09	0.88914	0.88927
259	0		259	0.000127085	1.28458e-09	0.78027	0.7804
261	0		261	0.000122436	1.08314e-09	0.68221	0.68233
263	1.22745		263	0.000118018	9.15885e-10	0.5945	0.59461
265	0		265	0.000113817	7.76579e-10	0.51653	0.51665
267	1.13385		267	0.000109819	6.60211e-10	0.44762	0.44773
269	0		269	0.000106013	5.62725e-10	0.38702	0.38713
271	0		271	0.000102385	4.80829e-10	0.33397	0.33407
273	0		273	9.89265e-05	4.11845e-10	0.2877	0.2878
275	1.0672		275	9.56267e-05	3.53586e-10	0.24749	0.24758
277	3.18609		277	9.24768e-05	3.04259e-10	0.21265	0.21274
279	1.11387		279	8.9468e-05	2.62391e-10	0.18255	0.18264
281	0		281	8.65924e-05	2.2677e-10	0.15659	0.15668
283	0		283	8.38426e-05	1.96394e-10	0.13426	0.13434
285	0		285	8.12117e-05	1.70431e-10	0.11508	0.11516
287	0		287	7.86932e-05	1.48192e-10	0.09861	0.09869
289	0		289	7.62811e-05	1.29102e-10	0.08451	0.08458
291	0		291	7.39696e-05	1.12681e-10	0.07243	0.0725
293	2.26673		293	7.17535e-05	9.85268e-11	0.06209	0.06217
295	0		295	6.96279e-05	8.63032e-11	0.05325	0.05332
297	0		297	6.75881e-05	7.57263e-11	0.04569	0.04576
299	0		299	6.56297e-05	6.65572e-11	0.03923	0.03929
301	0		301	6.37486e-05	5.85941e-11	0.0337	0.03376
303	0		303	6.1941e-05	5.1666e-11	0.02897	0.02904
305	0		305	6.02033e-05	4.5628e-11	0.02493	0.02499
307	0		307	5.8532e-05	4.03568e-11	0.02147	0.02153
309	0		309	5.6924e-05	3.57474e-11	0.0185	0.01856
311	0		311	5.53762e-05	3.17104e-11	0.01597	0.01602
313	0		313	5.38858e-05	2.8169e-11	0.01379	0.01384
315	0		315	5.24501e-05	2.50577e-11	0.01192	0.01197
317	0		317	5.10666e-05	2.232e-11	0.01032	0.01037
319	0		319	4.97328e-05	1.99077e-11	0.00894	0.00899
321	0		321	4.84466e-05	1.7779e-11	0.00775	0.0078
323	0
325	--
327	--
329	--
331	--
333	--
335	--
337	--
339	--
341	--
343	--
345	--
347	--
349	--
351	--
353	--
355	--
357	--
359	--
361	--
363	--
365	--
367	--
369	--
371	--
373	--
375	--
377	--
379	--
381	--
383	--
385	--
387	--
389	--
391	--
393	--
395	--
397	--
399	--
401	--
403	--
405	--
407	--
409	--
411	--
413	--
415	--
417	--
419	--
421	--
423	--
425	--
427	--
429	--
431	--
433	--
435	--
437	--
439	--
441	--
443	--
445	--
447	--
449	--
451	--
453	--
455	--
457	--
459	--
461	--
463	--
465	--
467	--
469	--
471	--
473	--
475	--
477	--
479	--
481	--
483	--
485	--
487	--
489	--
491	--
493	--
495	--
497	--
499	--
501	--
503	--
505	--
507	--
509	--
511	--
513	--
515	--
517	--
519	--
521	--
523	--
525	--
527	--
529	--
531	--
533	--
535	--
537	--
539	--
541	--
543	--
545	--
547	--
549	--
551	--
553	--
555	--
557	--
559	--
561	--
563	--
565	--
567	--
569	--
571	--
573	--
575	--
577	--
579	--
581	--
583	--
585	--
587	--
589	--
591	--
593	--
595	--
597	--
599	--
601	--
603	--
605	--
607	--
609	--
611	--
613	--
615	--
617	--
619	--
621	--
623	--
625	--
627	--
629	--
631	--
633	--
635	--
637	--
639	--
641	--
643	--
645	--
647	--
649	--
651	--
653	--

## Sheet: Fig. 4e
Temperature	9.29 eV, Irradiation
5	0
7	0
9	0
11	0
13	0
15	0
17	0
19	0.86474
21	0
23	0
25	0
27	0
29	0
31	0
33	0
35	0
37	0
39	0
41	0
43	0
45	0
47	0
49	0
51	0
53	0
55	0
57	0
59	0
61	0
63	0
65	0
67	0
69	0
71	0
73	0
75	0
77	0
79	0
81	0
83	0
85	0
87	0
89	0
91	0
93	0
95	0
97	0
99	0
101	0
103	0
105	0
107	0
109	0
111	0
113	0
115	0
117	0
119	0
121	0
123	0
125	0
127	0
129	0
131	0
133	0
135	0
137	0
139	0
141	0
143	0
145	0
147	0
149	0
151	0
153	0
155	0
157	0
159	1.05338
161	0
163	0
165	0
167	0.86263
169	1.85472
171	0
173	0
175	1.88935
177	1.84539
179	0.92286
181	0
183	0.92294
185	0
187	0
189	0
191	0
193	1.07876
195	1.05284
197	0
199	0
201	0
203	0
205	0
207	0
209	4.10205
211	0.98405
213	0.89154
215	0.895
217	2.68627
219	0
221	0.96455
223	0
225	0
227	0
229	0
231	0
233	0
235	0
237	1.0345
239	0
241	1.19064
243	0
245	0
247	1.07051
249	1.06199
251	3.23888
253	0
255	0
257	0
259	0
261	1.25526
263	1.03335
265	0
267	0
269	0
271	0
273	0
275	0
277	0
279	0
281	1.08054
283	0
285	1.06718
287	0
289	0
291	0
293	0
295	0
297	0
299	0
301	0
303	0
305	1.11285
307	0
309	1.28848
311	0
313	0
315	0
317	0
319	0
321	0
323	0
325	--
327	--
329	--
331	--
333	--
335	--
337	--
339	--
341	--
343	--
345	--
347	--
349	--
351	--
353	--
355	--
357	--
359	--
361	--
363	--
365	--
367	--
369	--
371	--
373	--
375	--
377	--
379	--
381	--
383	--
385	--
387	--
389	--
391	--
393	--
395	--
397	--
399	--
401	--
403	--
405	--
407	--
409	--
411	--
413	--
415	--
417	--
419	--
421	--
423	--
425	--
427	--
429	--
431	--
433	--
435	--
437	--
439	--
441	--
443	--
445	--
447	--
449	--
451	--
453	--
455	--
457	--
459	--
461	--
463	--
465	--
467	--
469	--
471	--
473	--
475	--
477	--
479	--
481	--
483	--
485	--
487	--
489	--
491	--
493	--
495	--
497	--
499	--
501	--
503	--
505	--
507	--
509	--
511	--
513	--
515	--
517	--
519	--
521	--
523	--
525	--
527	--
529	--
531	--
533	--
535	--
537	--
539	--
541	--
543	--
545	--
547	--
549	--
551	--
553	--
555	--
557	--
559	--
561	--
563	--
565	--
567	--
569	--
571	--
573	--
575	--
577	--
579	--
581	--
583	--
585	--
587	--
589	--
591	--
593	--
595	--
597	--
599	--
601	--
603	--
605	--
607	--
609	--
611	--
613	--
615	--
617	--
619	--
621	--
623	--
625	--
627	--
629	--
631	--
633	--
635	--
637	--
639	--
641	--
643	--
645	--
647	--
649	--
651	--
653	--

## Sheet: Fig. 5a
Temperature	CO-CH3CH2OH ice, m/z = 74	Temperature	CO-CD3CD2OD ice, m/z = 80 (x0.56)	Temperature	13CO-13CH313CH2OH ice, m/z = 77 (x0.27 )
5	0	5	0	5	0
7	0	7	0	7	0
9	0	9	0	9	0.30452
11	0.5537	11	0	11	0
13	0	13	0	13	0
15	3.22092	15	0	15	0
17	0	17	0	17	0
19	0	19	0	19	0
21	0	21	0	21	0
23	0	23	0	23	0
25	0	25	0	25	0
27	0.95553	27	0	27	0
29	0	29	0	29	0
31	2.82917	31	0	31	0
33	0.9722	33	0	33	0
35	0	35	0	35	0
37	0	37	0	37	0
39	0	39	0	39	0
41	0	41	0	41	0
43	2.05175	43	0	43	0
45	0	45	0	45	0
47	0	47	0	47	0
49	0	49	0	49	0
51	2.12091	51	0	51	0
53	0	53	0	53	0
55	0	55	0	55	0
57	0	57	0	57	0
59	0	59	0	59	0
61	0	61	0	61	0
63	0.98488	63	0	63	0
65	0	65	0	65	0
67	0	67	0	67	0
69	0	69	0	69	0
71	0	71	0	71	0
73	0	73	0	73	0
75	0	75	0	75	0
77	0	77	0	77	0
79	0	79	0	79	0
81	0	81	0	81	0
83	0	83	0	83	0
85	0	85	0	85	0
87	0	87	0	87	0
89	0	89	0	89	0
91	0	91	0	91	0
93	0	93	0	93	0
95	0	95	0	95	0
97	0	97	0	97	0
99	0	99	0	99	0
101	0	101	0	101	0
103	0	103	0	103	0.49453
105	0	105	0	105	0.48933
107	0	107	0	107	0.24699
109	1.19435	109	1.08806	109	1.02505
111	3.25408	111	0.5246	111	1.45962
113	4.17677	113	1.56865	113	1.9006
115	11.1578	115	3.05455	115	2.32524
117	14.3785	117	9.79364	117	7.85843
119	23.654	119	5.89481	119	7.73281
121	7.09872	121	3.44257	121	7.33888
123	5.94028	123	2.45972	123	2.98512
125	1.07487	125	2.90631	125	0
127	2.25877	127	5.49422	127	2.79951
129	4.39328	129	4.59098	129	4.10663
131	6.56648	131	4.03349	131	8.1776
133	6.50519	133	7.46053	133	10.8493
135	20.3304	135	13.0143	135	15.6239
137	13.8177	137	14.3975	137	23.5806
139	16.8961	139	20.4144	139	29.6946
141	40.0494	141	36.7268	141	37.8451
143	53.2084	143	43.621	143	50.4815
145	52.0313	145	43.8615	145	54.4353
147	43.556	147	45.5362	147	57.6269
149	38.2715	149	52.7285	149	47.0677
151	24.4798	151	32.1367	151	32.3793
153	14.3347	153	20.2361	153	20.0361
155	10.4789	155	17.6356	155	16.0051
157	13.3736	157	14.2426	157	8.89412
159	8.5919	159	6.25729	159	8.9223
161	1.96464	161	2.0313	161	3.40224
163	3.1068	163	1.99275	163	5.86955
165	2.11108	165	3.02531	165	4.82895
167	1.04316	167	5.93408	167	6.57153
169	12.2553	169	8.1442	169	10.3145
171	14.357	171	8.05441	171	10.3052
173	13.5049	173	10.3002	173	14.6689
175	22.9218	175	21.0475	175	17.2232
177	27.7597	177	31.3273	177	25.4603
179	27.3714	179	28.1851	179	25.3051
181	23.0736	181	30.3039	181	25.6215
183	26.919	183	17.8374	183	21.3177
185	21.9785	185	16.5859	185	26.3177
187	22.5693	187	18.9427	187	22.4986
189	17.9558	189	19.4852	189	16.2359
191	27.101	191	17.8987	191	18.8537
193	20.208	193	18.3662	193	21.7984
195	27.3191	195	20.9722	195	15.796
197	20.8615	197	21.876	197	12.8902
199	18.3154	199	20.3294	199	15.6306
201	15.1511	201	16.5766	201	13.0276
203	13.6732	203	15.093	203	9.70035
205	13.4106	205	14.198	205	8.90562
207	12.3956	207	17.5734	207	9.28908
209	10.4723	209	10.2905	209	6.8067
211	8.54915	211	14.3458	211	7.33879
213	6.95104	213	11.3498	213	4.82516
215	10.4781	215	11.9472	215	9.21396
217	11.6511	217	10.877	217	7.0223
219	6.35828	219	7.07478	219	7.71388
221	6.09205	221	5.49549	221	4.50285
223	5.0315	223	9.17024	223	6.60133
225	4.03547	225	6.05061	225	4.72431
227	4.06435	227	5.55738	227	4.94906
229	3.0158	229	6.05412	229	6.02117
231	9.26149	231	6.05797	231	3.82128
233	7.79807	233	0.86072	233	6.62368
235	10.7829	235	3.58053	235	3.66579
237	9.55021	237	4.66516	237	4.75382
239	1.012	239	1.31004	239	3.36229
241	5.08573	241	1.84599	241	3.68426
243	3.06175	243	5.2938	243	1.88857
245	2.98009	245	0.578	245	2.7531
247	4.06883	247	5.4418	247	2.30937
249	2.11108	249	1.34367	249	1.13952
251	7.71323	251	2.54236	251	1.30933
253	3.34293	253	2.38475	253	1.15542
255	1.11859	255	2.76792	255	1.72925
257	5.46199	257	2.22565	257	1.74078
259	4.26251	259	4.95637	259	0.97991
261	1.06474	261	2.75002	261	1.66943
263	2.17137	263	0.55471	263	1.68087
265	0	265	0.6027	265	1.41093
267	1.09774	267	2.41509	267	1.57737
269	1.13596	269	1.17886	269	2.16773
271	1.1545	271	1.15306	271	0.25703
273	2.22146	273	1.6499	273	1.28812
275	2.19186	275	2.81817	275	0.25352
277	1.14931	277	0.55969	277	1.52561
279	1.06968	279	0.57661	279	0.98999
281	0	281	0.64073	281	1.67768
283	0.98899	283	0.62763	283	0.69975
285	2.12498	285	0	285	0.48775
287	3.29714	287	0	287	0.52482
289	0	289	1.17327	289	0.78019
291	1.1117	291	0.5908	291	0.53937
293	0	293	0	293	0.27198
295	0	295	0.59762	295	0.51352
297	1.04557	297	0.65136	297	0.49378
299	1.04314	299	0	299	0
301	0	301	0.63136	301	0.24962
303	0	303	0	303	0.8045
305	0	305	0	305	0
307	0	307	0	307	0
309	1.03592	309	0	309	0
311	0.99754	311	0	311	0.26055
313	0	313	1.18023	313	0.254
315	0.99253	315	0.64113	315	0.25474
317	0	317	0.64417	317	0
319	0	319	0	319	0.56158
321	0	321	0	321	0
323	0	323	0	323	0
325	--	325	--	325	0
327	--	327	--	327	0
329	--	329	--	329	0
331	--	331	--	331	0
333	--	333	--	333	0
335	--	335	--	335	0
337	--	337	--	337	0
339	--	339	--	339	0
341	--	341	--	341	0
343	--	343	--	343	0
345	--	345	--	345	0
347	--	347	--	347	0
349	--	349	--	349	0
351	--	351	--	351	0
353	--	353	--	353	0
355	--	355	--	355	0
357	--	357	--	357	0
359	--	359	--	359	0
361	--	361	--	361	0
363	--	363	--	363	0
365	--	365	--	365	0
367	--	367	--	367	0
369	--	369	--	369	0
371	--	371	--	371	0
373	--	373	--	373	0
375	--	375	--	375	0
377	--	377	--	377	0
379	--	379	--	379	0
381	--	381	--	381	0
383	--	383	--	383	0
385	--	385	--	385	0
387	--	387	--	387	0
389	--	389	--	389	0
391	--	391	--	391	0
393	--	393	--	393	0
395	--	395	--	395	0
397	--	397	--	397	0
399	--	399	--	399	0
401	--	401	--	401	0
403	--	403	--	403	0
405	--	405	--	405	0
407	--	407	--	407	0
409	--	409	--	409	0
411	--	411	--	411	0
413	--	413	--	413	0
415	--	415	--	415	0
417	--	417	--	417	0
419	--	419	--	419	0
421	--	421	--	421	0
423	--	423	--	423	0
425	--	425	--	425	0
427	--	427	--	427	0
429	--	429	--	429	0
431	--	431	--	431	0
433	--	433	--	433	0
435	--	435	--	435	0
437	--	437	--	437	0
439	--	439	--	439	0
441	--	441	--	441	0
443	--	443	--	443	0
445	--	445	--	445	0
447	--	447	--	447	0
449	--	449	--	449	0
451	--	451	--	451	0
453	--	453	--	453	0
455	--	455	--	455	0
457	--	457	--	457	0
459	--	459	--	459	0
461	--	461	--	461	0
463	--	463	--	463	0
465	--	465	--	465	0
467	--	467	--	467	0
469	--	469	--	469	0
471	--	471	--	471	0
473	--	473	--	473	0
475	--	475	--	475	0
477	--	477	--	477	0
479	--	479	--	479	0
481	--	481	--	481	0
483	--	483	--	483	0
485	--	485	--	485	0
487	--	487	--	487	0
489	--	489	--	489	0
491	--	491	--	491	0
493	--	493	--	493	0
495	--	495	--	495	0
497	--	497	--	497	0
499	--	499	--	499	0
501	--	501	--	501	0
503	--	503	--	503	0
505	--	505	--	505	0
507	--	507	--	507	0
509	--	509	--	509	0
511	--	511	--	511	0
513	--	513	--	513	0
515	--	515	--	515	0
517	--	517	--	517	0
519	--	519	--	519	0
521	--	521	--	521	0
523	--	523	--	523	0
525	--	525	--	525	0
527	--	527	--	527	0
529	--	529	--	529	0
531	--	531	--	531	0
533	--	533	--	533	0
535	--	535	--	535	0
537	--	537	--	537	0
539	--	539	--	539	0
541	--	541	--	541	0
543	--	543	--	543	0
545	--	545	--	545	0
547	--	547	--	547	0
549	--	549	--	549	0
551	--	551	--	551	0
553	--	553	--	553	0
555	--	555	--	555	0
557	--	557	--	557	0
559	--	559	--	559	0
561	--	561	--	561	0
563	--	563	--	563	0
565	--	565	--	565	0
567	--	567	--	567	0
569	--	569	--	569	0
571	--	571	--	571	0
573	--	573	--	573	0
575	--	575	--	575	0
577	--	577	--	577	0
579	--	579	--	579	0
581	--	581	--	581	0
583	--	583	--	583	0
585	--	585	--	585	0
587	--	587	--	587	0
589	--	589	--	589	0
591	--	591	--	591	0
593	--	593	--	593	0
595	--	595	--	595	0
597	--	597	--	597	0
599	--	599	--	599	0
601	--	601	--	601	0
603	--	603	--	603	0
605	--	605	--	605	0
607	--	607	--	607	0
609	--	609	--	609	0
611	--	611	--	611	0
613	--	613	--	613	0
615	--	615	--	615	0
617	--	617	--	617	0
619	--	619	--	619	0
621	--	621	--	621	0
623	--	623	--	623	0
625	--	625	--	625	0
627	--	627	--	627	0
629	--	629	--	629	0
631	--	631	--	631	0
633	--	633	--	633	0
635	--	635	--	635	0
637	--	637	--	637	0
639	--	639	--	639	0
641	--	641	--	641	0
643	--	643	--	643	0
645	--	645	--	645	0
647	--	647	--	647	0
649	--	649	--	649	0
651	--	651	--	651	0
653	--	653	--	653	0

## Sheet: Fig. 5b
Temperature	CO-CH3CH2OH ice, m/z = 74	Temperature	CO-CD3CD2OD ice, m/z = 80 (x1.30)
5	0	5	0
7	0	7	0
9	0	9	0
11	0	11	0
13	0	13	0
15	0.81439	15	0
17	0	17	0
19	0	19	0
21	0	21	0
23	0	23	0
25	0	25	0
27	0	27	0
29	0	29	0
31	0	31	0
33	0	33	0
35	0	35	0
37	0	37	0
39	0	39	0
41	0	41	0
43	0	43	0
45	0	45	1.23037
47	0	47	0
49	0	49	0
51	0	51	0
53	0	53	0
55	0	55	0
57	0	57	0
59	0	59	0
61	0	61	0
63	0	63	0
65	0	65	0
67	0	67	0
69	0	69	0
71	0	71	0
73	0	73	0
75	0	75	0
77	0	77	0
79	0	79	0
81	0	81	0
83	0	83	0
85	0	85	0
87	0	87	0
89	0	89	0
91	0	91	0
93	0	93	0
95	0	95	0
97	0	97	0
99	0	99	0
101	0	101	0
103	0	103	1.46061
105	0	105	1.48542
107	0	107	0
109	0	109	1.6754
111	0	111	1.47957
113	0	113	1.22997
115	0	115	4.8863
117	0	117	6.05801
119	0	119	47.3287
121	0	121	59.1029
123	1.19246	123	58.8775
125	0	125	11.0098
127	0	127	4.22295
129	0	129	2.90261
131	0	131	3.0539
133	0	133	3.09644
135	0	135	1.40301
137	0	137	1.19682
139	0	139	2.39097
141	0	141	0
143	0	143	0
145	0	145	0
147	0	147	0
149	0	149	2.54946
151	0	151	1.17579
153	1.05919	153	0
155	2.17701	155	1.1383
157	1.03644	157	2.41607
159	3.03224	159	2.46639
161	0.98877	161	2.6377
163	1.97734	163	1.35783
165	1.94997	165	1.43789
167	8.88066	167	8.69998
169	5.22383	169	10.2704
171	8.69092	171	9.91162
173	3.15128	173	9.19164
175	13.4121	175	9.69385
177	10.95	177	5.18119
179	10.0945	179	9.70398
181	15.0415	181	11.6164
183	15.3167	183	14.7646
185	4.07692	185	6.89961
187	15.5578	187	7.13984
189	15.525	189	15.2757
191	11.1072	191	14.4934
193	15.1332	193	15.141
195	12.3469	195	14.3091
197	15.3993	197	9.73809
199	20.2669	199	15.2127
201	8.22822	201	10.9977
203	7.28033	203	15.6226
205	11.1655	205	11.2262
207	3.45436	207	8.08275
209	9.35492	209	8.37276
211	6.88719	211	6.01857
213	4.37904	213	7.47287
215	1.12029	215	4.25803
217	1.13525	217	1.41676
219	5.45542	219	4.32138
221	3.40714	221	3.02421
223	1.24513	223	2.59178
225	1.29701	225	4.13926
227	1.33058	227	1.45196
229	2.4925	229	2.75412
231	0	231	1.34351
233	1.10904	233	0
235	2.20042	235	2.66623
237	0	237	0
239	3.37798	239	2.8811
241	4.82006	241	1.47725
243	1.24836	243	1.14879
245	2.10706	245	1.15556
247	1.97031	247	3.50146
249	1.8914	249	2.35208
251	2.85076	251	2.2671
253	4.71438	253	2.29524
255	1.96053	255	2.26926
257	2.11635	257	1.16915
259	4.27072	259	1.18338
261	0	261	2.38818
263	4.03856	263	1.21395
265	2.93013	265	2.48158
267	0	267	4.8908
269	0	269	0
271	1.99054	271	0
273	4.32674	273	0
275	2.25382	275	0
277	1.13257	277	0
279	1.11038	279	0
281	0	281	1.33091
283	1.04585	283	2.67397
285	1.02595	285	1.32194
287	0	287	2.68224
289	4.27941	289	0
291	2.37186	291	0
293	0	293	1.51495
295	1.25232	295	0
297	0	297	0
299	0	299	0
301	0	301	0
303	1.09205	303	0
305	1.06665	305	1.27624
307	0	307	0
309	1.23497	309	0
311	0	311	0
313	1.24752	313	0
315	0	315	0
317	0	317	0
319	0	319	0
321	0	321	0
323	0	323	0
325	--	325	--
327	--	327	--
329	--	329	--
331	--	331	--
333	--	333	--
335	--	335	--
337	--	337	--
339	--	339	--
341	--	341	--
343	--	343	--
345	--	345	--
347	--	347	--
349	--	349	--
351	--	351	--
353	--	353	--
355	--	355	--
357	--	357	--
359	--	359	--
361	--	361	--
363	--	363	--
365	--	365	--
367	--	367	--
369	--	369	--
371	--	371	--
373	--	373	--
375	--	375	--
377	--	377	--
379	--	379	--
381	--	381	--
383	--	383	--
385	--	385	--
387	--	387	--
389	--	389	--
391	--	391	--
393	--	393	--
395	--	395	--
397	--	397	--
399	--	399	--
401	--	401	--
403	--	403	--
405	--	405	--
407	--	407	--
409	--	409	--
411	--	411	--
413	--	413	--
415	--	415	--
417	--	417	--
419	--	419	--
421	--	421	--
423	--	423	--
425	--	425	--
427	--	427	--
429	--	429	--
431	--	431	--
433	--	433	--
435	--	435	--
437	--	437	--
439	--	439	--
441	--	441	--
443	--	443	--
445	--	445	--
447	--	447	--
449	--	449	--
451	--	451	--
453	--	453	--
455	--	455	--
457	--	457	--
459	--	459	--
461	--	461	--
463	--	463	--
465	--	465	--
467	--	467	--
469	--	469	--
471	--	471	--
473	--	473	--
475	--	475	--
477	--	477	--
479	--	479	--
481	--	481	--
483	--	483	--
485	--	485	--
487	--	487	--
489	--	489	--
491	--	491	--
493	--	493	--
495	--	495	--
497	--	497	--
499	--	499	--
501	--	501	--
503	--	503	--
505	--	505	--
507	--	507	--
509	--	509	--
511	--	511	--
513	--	513	--
515	--	515	--
517	--	517	--
519	--	519	--
521	--	521	--
523	--	523	--
525	--	525	--
527	--	527	--
529	--	529	--
531	--	531	--
533	--	533	--
535	--	535	--
537	--	537	--
539	--	539	--
541	--	541	--
543	--	543	--
545	--	545	--
547	--	547	--
549	--	549	--
551	--	551	--
553	--	553	--
555	--	555	--
557	--	557	--
559	--	559	--
561	--	561	--
563	--	563	--
565	--	565	--
567	--	567	--
569	--	569	--
571	--	571	--
573	--	573	--
575	--	575	--
577	--	577	--
579	--	579	--
581	--	581	--
583	--	583	--
585	--	585	--
587	--	587	--
589	--	589	--
591	--	591	--
593	--	593	--
595	--	595	--
597	--	597	--
599	--	599	--
601	--	601	--
603	--	603	--
605	--	605	--
607	--	607	--
609	--	609	--
611	--	611	--
613	--	613	--
615	--	615	--
617	--	617	--
619	--	619	--
621	--	621	--
623	--	623	--
625	--	625	--
627	--	627	--
629	--	629	--
631	--	631	--
633	--	633	--
635	--	635	--
637	--	637	--
639	--	639	--
641	--	641	--
643	--	643	--
645	--	645	--
647	--	647	--
649	--	649	--
651	--	651	--
653	--	653	--

## Sheet: Fig. 6b
Temperature	11.10 eV, Irradiation, high dose	Fit	Peak1	Peak2	Peak3	Peak4	Peak5	Peak6	Sum of fits
5	0	5	5.54778e-15	0.06149	3.66378e-35	1.4005e-16	8.99713e-05	8.93178e-15	0.06158
7	0	7	7.66065e-15	0.06366	6.40935e-35	2.03221e-16	9.92348e-05	1.13117e-14	0.06376
9	0	9	1.06329e-14	0.06595	1.12807e-34	2.95503e-16	0.000109551	1.43861e-14	0.06606
11	0	11	1.48373e-14	0.06835	1.99781e-34	4.3059e-16	0.000121051	1.83762e-14	0.06848
13	0	13	2.08183e-14	0.07088	3.56059e-34	6.28757e-16	0.000133884	2.35795e-14	0.07102
15	0	15	2.93766e-14	0.07355	6.387e-34	9.20065e-16	0.000148218	3.03984e-14	0.0737
17	0	17	4.16971e-14	0.07636	1.1533e-33	1.3492e-15	0.000164246	3.93807e-14	0.07652
19	0	19	5.95448e-14	0.07932	2.09663e-33	1.98271e-15	0.000182186	5.12761e-14	0.0795
21	0	21	8.55665e-14	0.08245	3.83792e-33	2.91992e-15	0.000202289	6.7117e-14	0.08265
23	0	23	1.23761e-13	0.08576	7.07509e-33	4.30939e-15	0.000224838	8.83339e-14	0.08598
25	0	25	1.8021e-13	0.08926	1.31371e-32	6.37374e-15	0.000250161	1.16923e-13	0.08951
27	0	27	2.64238e-13	0.09296	2.45735e-32	9.4473e-15	0.00027863	1.55686e-13	0.09324
29	0	29	3.90249e-13	0.09688	4.63135e-32	1.40333e-14	0.000310673	2.0859e-13	0.09719
31	0	31	5.80678e-13	0.10105	8.79626e-32	2.08907e-14	0.00034678	2.81284e-13	0.10139
33	0	33	8.70752e-13	0.10547	1.68389e-31	3.11665e-14	0.000387515	3.81884e-13	0.10586
35	0	35	1.31628e-12	0.11017	3.24964e-31	4.65978e-14	0.000433526	5.22143e-13	0.1106
37	0	37	2.00648e-12	0.11517	6.3233e-31	6.98204e-14	0.000485561	7.19217e-13	0.11566
39	0	39	3.08528e-12	0.1205	1.24087e-30	1.04843e-13	0.000544483	9.98383e-13	0.12105
41	0	41	4.78717e-12	0.12619	2.45622e-30	1.57777e-13	0.000611283	1.39723e-12	0.1268
43	0	43	7.498e-12	0.13226	4.90526e-30	2.37949e-13	0.000687117	1.9722e-12	0.13295
45	1.09654	45	1.18594e-11	0.13876	9.88548e-30	3.59635e-13	0.000773317	2.80889e-12	0.13953
47	0	47	1.89501e-11	0.14572	2.01084e-29	5.44722e-13	0.000871435	4.03856e-12	0.14659
49	0	49	3.0604e-11	0.15318	4.1295e-29	8.26839e-13	0.000983265	5.86474e-12	0.15416
51	0	51	4.99765e-11	0.1612	8.5637e-29	1.25775e-12	0.00111	8.60687e-12	0.16231
53	0	53	8.25626e-11	0.16982	1.79381e-28	1.91731e-12	0.00126	1.27725e-11	0.17108
55	0	55	1.38057e-10	0.17911	3.79622e-28	2.92893e-12	0.00142	1.91788e-11	0.18053
57	0	57	2.3379e-10	0.18913	8.11896e-28	4.4837e-12	0.00162	2.91607e-11	0.19075
59	0	59	4.01185e-10	0.19997	1.75526e-27	6.87809e-12	0.00183	4.49304e-11	0.20181
61	0	61	6.98035e-10	0.21171	3.83702e-27	1.05729e-11	0.00209	7.0213e-11	0.2138
63	0	63	1.2323e-09	0.22445	8.4837e-27	1.62858e-11	0.00238	1.11387e-10	0.22683
65	0	65	2.2088e-09	0.2383	1.89777e-26	2.51363e-11	0.00271	1.79574e-10	0.24102
67	0	67	4.02273e-09	0.2534	4.29636e-26	3.88738e-11	0.0031	2.94532e-10	0.2565
69	0	69	7.44991e-09	0.26988	9.84678e-26	6.02374e-11	0.00355	4.92091e-10	0.27343
71	0	71	1.40413e-08	0.28792	2.28543e-25	9.35222e-11	0.00407	8.3867e-10	0.29199
73	0	73	2.69567e-08	0.30772	5.37365e-25	1.45474e-10	0.00467	1.4603e-09	0.31239
75	0	75	5.2763e-08	0.3295	1.2804e-24	2.26706e-10	0.00537	2.60223e-09	0.33488
77	0	77	1.05393e-07	0.35353	3.09278e-24	3.5394e-10	0.00619	4.755e-09	0.35972
79	0	79	2.15059e-07	0.38011	7.57609e-24	5.53561e-10	0.00714	8.92896e-09	0.38726
81	0	81	4.48761e-07	0.40962	1.88276e-23	8.67252e-10	0.00825	1.7273e-08	0.41787
83	0	83	9.58626e-07	0.44247	4.74861e-23	1.36098e-09	0.00956	3.45193e-08	0.45202
85	0	85	2.09861e-06	0.47917	1.216e-22	2.13923e-09	0.01109	7.14926e-08	0.49025
87	0	87	4.71335e-06	0.52033	3.16278e-22	3.3677e-09	0.01288	1.54006e-07	0.53321
89	0	89	1.08717e-05	0.56667	8.35904e-22	5.30948e-09	0.015	3.46482e-07	0.58167
91	0	91	2.57782e-05	0.61907	2.24583e-21	8.38265e-09	0.01749	8.17991e-07	0.63658
93	1.08757	93	6.28848e-05	0.67859	6.13643e-21	1.32523e-08	0.02044	2.0375e-06	0.69909
95	0	95	0.00015792	0.74653	1.70594e-20	2.09768e-08	0.02393	5.38783e-06	0.77062
97	0	97	0.00040835	0.82449	4.82735e-20	3.32424e-08	0.02807	1.52319e-05	0.85298
99	0	99	0.00109	0.91448	1.39106e-19	5.27361e-08	0.03299	4.64009e-05	0.9486
101	0	101	0.00298	1.01898	4.08375e-19	8.37413e-08	0.03884	0.000153615	1.06096
103	0	103	0.00836	1.14118	1.22191e-18	1.3309e-07	0.04584	0.000557465	1.19593
105	0	105	0.02401	1.28513	3.72796e-18	2.11675e-07	0.05419	0.00223	1.36557
107	0	107	0.07018	1.4561	1.1602e-17	3.36872e-07	0.06421	0.00992	1.6004
109	2.28917	109	0.20692	1.66097	3.68466e-17	5.36378e-07	0.07623	0.04846	1.99258
111	3.74056	111	0.60856	1.90896	1.19459e-16	8.54339e-07	0.09068	0.25274	2.86093
113	6.42933	113	1.75735	2.21246	3.955e-16	1.36107e-06	0.1081	1.30589	5.38378
115	13.8396	115	4.88026	2.58855	1.33752e-15	2.16846e-06	0.12913	5.74443	13.3424
117	24.1927	117	12.6946	3.06117	4.62152e-15	3.4544e-06	0.15457	16.8575	32.7678
119	51.1463	119	29.9672	3.66458	1.63179e-14	5.50135e-06	0.1854	25.1739	58.9913
121	119.068	121	61.9613	4.44909	5.88804e-14	8.75722e-06	0.22282	19.8647	86.4978
123	159.767	123	108.222	5.49052	2.17113e-13	1.39308e-05	0.26834	11.1462	125.127
125	178.259	125	154.602	6.90691	8.17961e-13	2.21417e-05	0.32379	5.54274	167.376
127	182.316	127	176.55	8.88861	3.1475e-12	3.51544e-05	0.39144	2.77767	188.608
129	146.86	129	144.552	11.7551	1.23638e-11	5.57422e-05	0.4741	1.46829	158.249
131	96.9197	131	76.5143	16.0681	4.954e-11	8.82517e-05	0.57525	0.8257	93.9835
133	54.6417	133	28.2567	22.8653	2.02262e-10	0.000139473	0.69917	0.49199	52.3135
135	43.7965	135	8.0467	34.1602	8.40283e-10	0.000219975	0.85112	0.30837	43.3666
137	75.45	137	1.94705	53.9804	3.54572e-09	0.00034614	1.03762	0.20184	57.1674
139	100.34	139	0.43326	89.9665	1.51624e-08	0.000543261	1.26666	0.13709	91.8039
141	160.798	141	0.0939	151.074	6.55217e-08	0.000850178	1.54804	0.09611	152.813
143	192.269	143	0.02059	217.956	2.8514e-07	0.00133	1.89373	0.06924	219.94
145	228.534	145	0.00468	223.34	1.24438e-06	0.00206	2.3183	0.05107	225.716
147	230.658	147	0.00112	192.288	5.41857e-06	0.00319	2.83941	0.03845	195.171
149	145.913	149	0.000281629	146.365	2.34014e-05	0.00492	3.47828	0.02948	149.878
151	61.5614	151	7.5307e-05	101.501	9.95335e-05	0.00756	4.26024	0.02297	105.792
153	34.5303	153	2.13417e-05	66.2	0.000413531	0.01154	5.21526	0.01815	71.4452
155	43.5341	155	6.39965e-06	41.7296	0.00166	0.01754	6.37826	0.01453	48.1417
157	43.9111	157	2.0255e-06	25.949	0.0064	0.0265	7.78965	0.01176	33.7833
159	23.0951	159	6.74687e-07	16.1415	0.02331	0.0398	9.49491	0.00962	25.7091
161	34.9452	161	2.35797e-07	10.1331	0.07927	0.05938	11.5445	0.00795	21.8242
163	35.575	163	8.62022e-08	6.45291	0.2483	0.08798	13.9925	0.00662	20.7884
165	35.2328	165	3.28677e-08	4.17982	0.70593	0.12941	16.895	0.00556	21.9157
167	42.2479	167	1.3034e-08	2.757	1.79467	0.18885	20.3067	0.0047	25.0519
169	47.8781	169	5.36174e-09	1.85212	4.02093	0.27333	24.2769	0.004	30.4273
171	39.2527	171	2.28246e-09	1.26672	7.83143	0.39218	28.8438	0.00343	38.3376
173	53.501	173	1.00321e-09	0.88136	13.0998	0.55757	34.0277	0.00295	48.5691
175	60.2862	175	4.54335e-10	0.6233	18.634	0.78508	39.8224	0.00256	59.8674
177	56.273	177	2.11602e-10	0.44761	22.3823	1.09431	46.1874	0.00223	70.1139
179	71.8883	179	1.01174e-10	0.32609	22.9766	1.50928	53.0396	0.00195	77.8535
181	76.4	181	4.95813e-11	0.24077	22.7501	2.05873	60.2465	0.00171	85.2978
183	86.259	183	2.48673e-11	0.18002	22.2902	2.77603	67.6256	0.00151	92.873
185	91.3234	185	1.27469e-11	0.13618	21.6115	3.69864	74.9435	0.00133	100.391
187	112.966	187	6.66961e-12	0.10414	20.7355	4.86696	81.9287	0.00118	107.636
189	112.688	189	3.55807e-12	0.08046	19.689	6.32222	88.2822	0.00106	114.375
191	119.291	191	1.93322e-12	0.06276	18.503	8.10383	93.703	0.000944217	120.374
193	117.214	193	1.06873e-12	0.04939	17.211	10.2456	97.9122	0.000846848	125.419
195	133.516	195	6.006e-13	0.03919	15.847	12.7709	100.679	0.0007617	129.337
197	140.72	197	3.42813e-13	0.03134	14.4449	15.6884	101.846	0.000686983	132.011
199	127.753	199	1.98584e-13	0.02525	13.0364	18.9864	100.1	0.0006212	132.148
201	113.68	201	1.16662e-13	0.02049	11.65	22.6286	93.467	0.0005631	127.767
203	113.303	203	6.94574e-14	0.01673	10.3106	26.5507	83.66	0.00051163	120.538
205	116.552	205	4.18827e-14	0.01374	9.0383	30.6596	72.713	0.000465909	112.425
207	115.022	207	2.55636e-14	0.01136	7.84887	34.8343	62.1213	0.000425177	104.817
209	106.341	209	1.57848e-14	0.00944	6.75326	38.93	52.6656	0.000388799	98.3587
211	94.2563	211	9.85509e-15	0.00788	5.75809	42.7861	44.597	0.000356228	93.1491
213	102.609	213	6.21843e-15	0.00661	4.86609	46.2356	37.8733	0.000326995	88.9822
215	78.1405	215	3.96367e-15	0.00558	4.07662	49.1183	32.3312	0.0003007	85.5322
217	61.3653	217	2.55111e-15	0.00472	3.38627	51.2913	27.7768	0.000276993	82.4591
219	78.9919	219	1.6573e-15	0.00402	2.78952	52.6426	24.0281	0.000255577	79.4648
221	56.2799	221	1.0863e-15	0.00343	2.27936	53.1013	20.9293	0.000236191	76.3139
223	61.4836	223	7.18161e-16	0.00294	1.84783	52.2739	18.3529	0.000218607	72.4778
225	47.8841	225	4.78704e-16	0.00253	1.4865	49.9174	16.197	0.00020263	67.6035
227	46.8444	227	3.21631e-16	0.00219	1.18692	46.3678	14.3807	0.000188085	61.9378
229	50.9408	229	2.1775e-16	0.00189	0.94085	42.0663	12.8401	0.000174821	55.8491
231	54.6898	231	1.48507e-16	0.00165	0.74056	37.4482	11.5248	0.000162707	49.7152
233	45.4986	233	1.02001e-16	0.00143	0.57894	32.8653	10.3947	0.000151623	43.8404
235	40.3631	235	7.05387e-17	0.00125	0.44961	28.5568	9.41774	0.000141467	38.4256
237	41.9544	237	4.9103e-17	0.0011	0.34696	24.6563	8.56848	0.000132147	33.573
239	39.8481	239	3.43995e-17	0.000966135	0.2661	21.2165	7.82617	0.000123582	29.3098
241	36.1801	241	2.4247e-17	0.000851487	0.20287	18.2362	7.17404	0.0001157	25.6141
243	39.8216	243	1.71927e-17	0.000752309	0.15379	15.6839	6.59839	0.000108435	22.437
245	41.9303	245	1.22608e-17	0.000666274	0.11594	13.5135	6.088	0.000101733	19.7182
247	48.1109	247	8.79239e-18	0.000591439	0.08695	11.6749	5.63352	9.55396e-05	17.396
249	32.4429	249	6.33913e-18	0.000526178	0.06488	10.1194	5.22726	8.98109e-05	15.4121
251	40.9639	251	4.59422e-18	0.000469117	0.04817	8.80304	4.8627	8.45048e-05	13.7145
253	30.8159	253	3.34645e-18	0.00041911	0.03561	7.68739	4.53443	7.95848e-05	12.258
255	25.4563	255	2.44952e-18	0.000375179	0.0262	6.73957	4.2379	7.50178e-05	11.0041
257	32.1916	257	1.80152e-18	0.0003365	0.0192	5.93191	3.96914	7.07739e-05	9.92065
259	23.1582	259	1.33105e-18	0.000302369	0.01401	5.24139	3.72486	6.68257e-05	8.98065
261	40.5521	261	9.87852e-19	0.000272189	0.01019	4.64891	3.5022	6.31487e-05	8.16165
263	29.8631	263	7.3633e-19	0.000245447	0.00738	4.1387	3.29872	5.97213e-05	7.44509
265	27.3123	265	5.5117e-19	0.000221706	0.00533	3.69764	3.11229	5.65235e-05	6.81552
267	22.6082	267	4.14264e-19	0.000200587	0.00383	3.31495	2.94108	5.3537e-05	6.26013
269	20.8677	269	3.12608e-19	0.000181767	0.00275	2.98166	2.7835	5.07448e-05	5.76813
271	10.8494	271	2.36813e-19	0.000164964	0.00197	2.69034	2.63814	4.81322e-05	5.33065
273	16.1747	273	1.80074e-19	0.000149938	0.0014	2.43481	2.50379	4.56857e-05	4.94022
275	12.705	275	1.37432e-19	0.000136476	0.000998496	2.2099	2.37937	4.33928e-05	4.59043
277	11.2081	277	1.05264e-19	0.000124397	0.000708783	2.01128	2.26393	4.12419e-05	4.27608
279	11.3269	279	8.09065e-20	0.00011354	0.000502013	1.83532	2.15663	3.92226e-05	3.9926
281	9.07071	281	6.23965e-20	0.000103767	0.000354826	1.67893	2.05673	3.73253e-05	3.73617
283	10.2795	283	4.82809e-20	9.49578e-05	0.000250312	1.53955	1.96358	3.55414e-05	3.50351
285	6.96965	285	3.7479e-20	8.70043e-05	0.000176269	1.41496	1.87657	3.38629e-05	3.29183
287	9.00244	287	2.91856e-20	7.98135e-05	0.000123925	1.30327	1.79519	3.22822e-05	3.0987
289	5.5841	289	2.27972e-20	7.33035e-05	8.69948e-05	1.2029	1.71896	3.07927e-05	2.92206
291	6.49485	291	1.78605e-20	6.74013e-05	6.09865e-05	1.11247	1.64746	2.93882e-05	2.76009
293	5.72334	293	1.40339e-20	6.20439e-05	4.27007e-05	1.03079	1.58031	2.80628e-05	2.61123
295	3.51499	295	1.10586e-20	5.71743e-05	2.98641e-05	0.95684	1.51716	2.68113e-05	2.47411
297	3.51316	297	8.73843e-21	5.2743e-05	2.08657e-05	0.88974	1.45771	2.56287e-05	2.34755
299	2.35953	299	6.92391e-21	4.87052e-05	1.45657e-05	0.82873	1.40167	2.45107e-05	2.23048
301	4.85215	301	5.50078e-21	4.50217e-05	1.01599e-05	0.77313	1.34878	2.3453e-05	2.12198
303	1.17429	303	4.38157e-21	4.16577e-05	7.08209e-06	0.72237	1.29882	2.24517e-05	2.02125
305	3.51447	305	3.49893e-21	3.8582e-05	4.93387e-06	0.67593	1.25157	2.15033e-05	1.92756
307	2.30007	307	2.80107e-21	3.57668e-05	3.43564e-06	0.63337	1.20684	2.06045e-05	1.84027
309	3.53451	309	2.24787e-21	3.31873e-05	2.39148e-06	0.59429	1.16447	1.97521e-05	1.75881
311	3.6408	311	1.80822e-21	3.08212e-05	1.66418e-06	0.55836	1.12427	1.89433e-05	1.68268
313	1.22344	313	1.45796e-21	2.86487e-05	1.15785e-06	0.52525	1.08612	1.81756e-05	1.61141
315	4.97044	315	1.17823e-21	2.6652e-05	8.05474e-07	0.4947	1.04987	1.74463e-05	1.54461
317	1.24695	317	9.54296e-22	2.48151e-05	5.60317e-07	0.46647	1.0154	1.67532e-05	1.48191
319	1.25232	319	7.74622e-22	2.31235e-05	3.89797e-07	0.44034	0.98259	1.60943e-05	1.42297
321	0	321	6.30122e-22	2.15643e-05	2.712e-07	0.41613	0.95134	1.54673e-05	1.36751
323	0	323	5.13657e-22	2.01258e-05	1.88722e-07	0.39366	0.92156	1.48707e-05	1.31525
325	--
327	--
329	--
331	--
333	--
335	--
337	--
339	--
341	--
343	--
345	--
347	--
349	--
351	--
353	--
355	--
357	--
359	--
361	--
363	--
365	--
367	--
369	--
371	--
373	--
375	--
377	--
379	--
381	--
383	--
385	--
387	--
389	--
391	--
393	--
395	--
397	--
399	--
401	--
403	--
405	--
407	--
409	--
411	--
413	--
415	--
417	--
419	--
421	--
423	--
425	--
427	--
429	--
431	--
433	--
435	--
437	--
439	--
441	--
443	--
445	--
447	--
449	--
451	--
453	--
455	--
457	--
459	--
461	--
463	--
465	--
467	--
469	--
471	--
473	--
475	--
477	--
479	--
481	--
483	--
485	--
487	--
489	--
491	--
493	--
495	--
497	--
499	--
501	--
503	--
505	--
507	--
509	--
511	--
513	--
515	--
517	--
519	--
521	--
523	--
525	--
527	--
529	--
531	--
533	--
535	--
537	--
539	--
541	--
543	--
545	--
547	--
549	--
551	--
553	--
555	--
557	--
559	--
561	--
563	--
565	--
567	--
569	--
571	--
573	--
575	--
577	--
579	--
581	--
583	--
585	--
587	--
589	--
591	--
593	--
595	--
597	--
599	--
601	--
603	--
605	--
607	--
609	--
611	--
613	--
615	--
617	--
619	--
621	--
623	--
625	--
627	--
629	--
631	--
633	--
635	--
637	--
639	--
641	--
643	--
645	--
647	--
649	--
651	--
653	--

## Sheet: Fig. 6c
Temperature	add 1% 19, 11.10 eV, Blank
5	1
7	3
9	0
11	0
13	0
15	0
17	0
19	0
21	0
23	0
25	0
27	0
29	0
31	0
33	0
35	0
37	0
39	0
41	0
43	0
45	0
47	0
49	0
51	0
53	0
55	0
57	0
59	0
61	0
63	1
65	0
67	0
69	0
71	0
73	0
75	0
77	0
79	0
81	0
83	0
85	0
87	0
89	0
91	0
93	0
95	1
97	0
99	0
101	0
103	0
105	0
107	5
109	16
111	33
113	38
115	66
117	47
119	81
121	129
123	189
125	355
127	701
129	1106
131	1496
133	931
135	268
137	352
139	526
141	830
143	1403
145	2000
147	2598
149	2827
151	2021
153	1369
155	1063
157	568
159	56
161	2
163	1
165	4
167	4
169	6
171	1
173	8
175	2
177	3
179	2
181	0
183	1
185	0
187	0
189	3
191	1
193	2
195	1
197	1
199	1
201	1
203	1
205	1
207	2
209	1
211	1
213	0
215	0
217	0
219	0
221	0
223	0
225	0
227	1
229	0
231	0
233	1
235	0
237	1
239	0
241	1
243	0
245	0
247	0
249	0
251	0
253	0
255	0
257	0
259	0
261	0
263	0
265	1
267	0
269	0
271	1
273	0
275	0
277	0
279	1
281	0
283	0
285	0
287	0
289	0
291	0
293	0
295	0
297	0
299	0
301	0
303	0
305	0
307	0
309	0
311	0
313	0
315	0
317	0
319	0
321	0
323	0
325	0

## Sheet: Fig. 6d
Temperature	9.29 eV, Irradiation, high dose	Temperature	8.25 eV, Irradiation, high dose
5	0	5	0
7	0	7	0.8402
9	0	9	0
11	0	11	0
13	0	13	0
15	0.81439	15	0
17	0	17	0
19	0	19	0
21	0	21	0
23	0	23	0
25	0	25	0
27	0	27	0
29	0	29	0
31	0	31	0
33	0	33	0
35	0	35	0
37	0	37	0
39	0	39	0
41	0	41	0
43	0	43	0
45	0	45	0
47	0	47	0
49	0	49	0
51	0	51	0
53	0	53	0
55	0	55	0
57	0	57	0
59	0	59	0
61	0	61	0
63	0	63	0
65	0	65	0
67	0	67	0
69	0	69	0
71	0	71	0
73	0	73	0
75	0	75	0
77	0	77	0
79	0	79	0
81	0	81	0
83	0	83	0
85	0	85	0
87	0	87	0
89	0	89	0
91	0	91	0
93	0	93	0
95	0	95	0
97	0	97	0
99	0	99	0
101	0	101	0
103	0	103	0
105	0	105	0
107	0	107	0
109	0	109	0
111	0	111	0
113	0	113	0
115	0	115	0
117	0	117	0
119	0	119	0
121	0	121	0
123	1.19246	123	0
125	0	125	0
127	0	127	0
129	0	129	0
131	0	131	0
133	0	133	0
135	0	135	0
137	0	137	0
139	0	139	0
141	0	141	0
143	0	143	0
145	0	145	0
147	0	147	0
149	0	149	0
151	0	151	0
153	1.05919	153	0
155	2.17701	155	0
157	1.03644	157	0.87019
159	3.03224	159	0
161	0.98877	161	0
163	1.97734	163	0
165	1.94997	165	0
167	8.88066	167	0
169	5.22383	169	0
171	8.69092	171	0
173	3.15128	173	0
175	13.4121	175	0
177	10.95	177	0
179	10.0945	179	0.87343
181	15.0415	181	0
183	15.3167	183	0
185	4.07692	185	0.87948
187	15.5578	187	0
189	15.525	189	0
191	11.1072	191	1.69486
193	15.1332	193	1.71202
195	12.3469	195	0.86027
197	15.3993	197	0.87097
199	20.2669	199	1.78906
201	8.22822	201	0.90435
203	7.28033	203	1.77921
205	11.1655	205	0
207	3.45436	207	0.85755
209	9.35492	209	1.73523
211	6.88719	211	0
213	4.37904	213	0
215	1.12029	215	0.86387
217	1.13525	217	2.73503
219	5.45542	219	0
221	3.40714	221	0
223	1.24513	223	0
225	1.29701	225	0
227	1.33058	227	0
229	2.4925	229	0
231	0	231	0.89421
233	1.10904	233	0.92601
235	2.20042	235	0.96405
237	0	237	1.94311
239	3.37798	239	0
241	4.82006	241	0
243	1.24836	243	0.94355
245	2.10706	245	0
247	1.97031	247	1.87614
249	1.8914	249	0
251	2.85076	251	0
253	4.71438	253	1.02198
255	1.96053	255	0
257	2.11635	257	0
259	4.27072	259	0
261	0	261	0.99794
263	4.03856	263	0
265	2.93013	265	4.0645
267	0	267	1.00663
269	0	269	0
271	1.99054	271	1.06742
273	4.32674	273	0
275	2.25382	275	0
277	1.13257	277	0
279	1.11038	279	0
281	0	281	1.06878
283	1.04585	283	1.0581
285	1.02595	285	0
287	0	287	0
289	4.27941	289	0
291	2.37186	291	0
293	0	293	0.99731
295	1.25232	295	0.98538
297	0	297	0.98569
299	0	299	0.98131
301	0	301	0
303	1.09205	303	0
305	1.06665	305	0
307	0	307	1.06274
309	1.23497	309	1.06139
311	0	311	0
313	1.24752	313	0
315	0	315	0
317	0	317	0
319	0	319	0
321	0	321	0
323	0	323	0
325	--	325	--
327	--	327	--
329	--	329	--
331	--	331	--
333	--	333	--
335	--	335	--
337	--	337	--
339	--	339	--
341	--	341	--
343	--	343	--
345	--	345	--
347	--	347	--
349	--	349	--
351	--	351	--
353	--	353	--
355	--	355	--
357	--	357	--
359	--	359	--
361	--	361	--
363	--	363	--
365	--	365	--
367	--	367	--
369	--	369	--
371	--	371	--
373	--	373	--
375	--	375	--
377	--	377	--
379	--	379	--
381	--	381	--
383	--	383	--
385	--	385	--
387	--	387	--
389	--	389	--
391	--	391	--
393	--	393	--
395	--	395	--
397	--	397	--
399	--	399	--
401	--	401	--
403	--	403	--
405	--	405	--
407	--	407	--
409	--	409	--
411	--	411	--
413	--	413	--
415	--	415	--
417	--	417	--
419	--	419	--
421	--	421	--
423	--	423	--
425	--	425	--
427	--	427	--
429	--	429	--
431	--	431	--
433	--	433	--
435	--	435	--
437	--	437	--
439	--	439	--
441	--	441	--
443	--	443	--
445	--	445	--
447	--	447	--
449	--	449	--
451	--	451	--
453	--	453	--
455	--	455	--
457	--	457	--
459	--	459	--
461	--	461	--
463	--	463	--
465	--	465	--
467	--	467	--
469	--	469	--
471	--	471	--
473	--	473	--
475	--	475	--
477	--	477	--
479	--	479	--
481	--	481	--
483	--	483	--
485	--	485	--
487	--	487	--
489	--	489	--
491	--	491	--
493	--	493	--
495	--	495	--
497	--	497	--
499	--	499	--
501	--	501	--
503	--	503	--
505	--	505	--
507	--	507	--
509	--	509	--
511	--	511	--
513	--	513	--
515	--	515	--
517	--	517	--
519	--	519	--
521	--	521	--
523	--	523	--
525	--	525	--
527	--	527	--
529	--	529	--
531	--	531	--
533	--	533	--
535	--	535	--
537	--	537	--
539	--	539	--
541	--	541	--
543	--	543	--
545	--	545	--
547	--	547	--
549	--	549	--
551	--	551	--
553	--	553	--
555	--	555	--
557	--	557	--
559	--	559	--
561	--	561	--
563	--	563	--
565	--	565	--
567	--	567	--
569	--	569	--
571	--	571	--
573	--	573	--
575	--	575	--
577	--	577	--
579	--	579	--
581	--	581	--
583	--	583	--
585	--	585	--
587	--	587	--
589	--	589	--
591	--	591	--
593	--	593	--
595	--	595	--
597	--	597	--
599	--	599	--
601	--	601	--
603	--	603	--
605	--	605	--
607	--	607	--
609	--	609	--
611	--	611	--
613	--	613	--
615	--	615	--
617	--	617	--
619	--	619	--
621	--	621	--
623	--	623	--
625	--	625	--
627	--	627	--
629	--	629	--
631	--	631	--
633	--	633	--
635	--	635	--
637	--	637	--
639	--	639	--
641	--	641	--
643	--	643	--
645	--	645	--
647	--	647	--
649	--	649	--
651	--	651	--
653	--	653	--

## Sheet: Supplementary Fig. 1
Supplementary Fig. 1a
Wavenumber	Before Irrad_intensity	Wavenumber	After Irrad_intensity	Fit	Wavenumber	Peak1	Peak2	Peak3	Peak4	Peak5	Peak6	Peak7	Peak8	Peak9	Peak10	Peak11	Peak12	Peak13	Peak14	Peak15	Peak16	Peak17	Peak18	Peak19	Peak20	Peak21	Peak22	Peak23	Peak24	Peak25	Peak26	Peak27	Peak28	Peak 29	Sum of fits
721.247	0.00346	721.247	0.002		721.247	0	0	0	0	1.80521e-237	0	0	0	0	0	0	0	0	0	0	0	0	0	0	0	0	1.20081e-178	0	0	0	0	0	2.01628e-164	1.7572e-32	1.7572e-32
723.175	0.00351	723.175	0.00202		723.175	0	0	0	0	4.0959e-237	0	0	0	0	0	0	0	0	0	0	0	0	0	0	0	0	1.58682e-177	0	0	0	0	0	1.33708e-160	4.03993e-31	4.03993e-31
725.104	0.00359	725.104	0.00223		725.104	0	0	0	0	9.28799e-237	0	0	0	0	0	0	0	0	0	0	0	0	0	0	0	0	2.07997e-176	0	0	0	0	0	7.98485e-157	8.61973e-30	8.61973e-30
727.032	0.00342	727.032	0.00229		727.032	0	0	0	0	2.10487e-236	0	0	0	0	0	0	0	0	0	0	0	0	0	0	0	0	2.70398e-175	0	0	0	0	0	4.2922e-153	1.70652e-28	1.70652e-28
728.96	0.00353	728.96	0.00232		728.96	0	0	0	0	4.76697e-236	0	0	0	0	0	0	0	0	0	0	0	0	0	0	0	0	3.48586e-174	0	0	0	0	0	2.0759e-149	3.13444e-27	3.13444e-27
730.889	0.0037	730.889	0.00236		730.889	0	0	0	0	1.07897e-235	0	0	0	0	0	0	0	0	0	0	0	0	0	0	0	0	4.4575e-173	0	0	0	0	0	9.04127e-146	5.34284e-26	5.34284e-26
732.817	0.00373	732.817	0.00238		732.817	0	0	0	0	2.44066e-235	0	0	0	0	0	0	0	0	0	0	0	0	0	0	0	0	5.65315e-172	0	0	5.65705e-321	0	0	3.54451e-142	8.45049e-25	8.45049e-25
734.746	0.00369	734.746	0.0023		734.746	0	0	0	0	5.51718e-235	0	0	0	0	0	0	0	0	0	0	0	0	0	0	0	0	7.10968e-171	0	0	1.50376e-317	0	0	1.25027e-138	1.24002e-23	1.24002e-23
736.674	0.00385	736.674	0.00242		736.674	0	0	0	0	1.24646e-234	0	0	0	0	0	0	0	0	0	0	0	0	0	0	0	0	8.86919e-170	0	0	3.83296e-314	0	0	3.97135e-135	1.68863e-22	1.68863e-22
738.603	0.00385	738.603	0.00243		738.603	0	0	0	0	2.8143e-234	0	0	0	0	0	0	0	0	0	0	0	0	0	0	0	0	1.09732e-168	0	0	9.36237e-311	0	0	1.13547e-131	2.13372e-21	2.13372e-21
740.531	0.00393	740.531	0.00242		740.531	0	0	0	0	6.35029e-234	0	0	0	0	0	0	0	0	0	0	0	0	0	0	0	0	1.34649e-167	0	0	2.19145e-307	0	0	2.92227e-128	2.50171e-20	2.50171e-20
742.46	0.00387	742.46	0.00245		742.46	0	0	0	0	1.43196e-233	0	0	0	0	0	0	0	0	0	0	0	0	0	0	0	0	1.63845e-166	0	0	4.9136e-304	0	0	6.76694e-125	2.72132e-19	2.72132e-19
744.388	0.00383	744.388	0.00262		744.388	0	0	0	0	3.22713e-233	0	0	0	0	0	0	0	0	0	0	0	0	0	0	0	0	1.9776e-165	0	0	1.05618e-300	0	0	1.41106e-121	2.74711e-18	2.74711e-18
746.317	0.00396	746.317	0.00265		746.317	0	0	0	0	7.26831e-233	0	0	0	0	0	0	0	0	0	0	0	0	0	0	0	0	2.36733e-164	0	0	2.17554e-297	0	0	2.6485e-118	2.57317e-17	2.57317e-17
748.245	0.00392	748.245	0.0026		748.245	0	0	0	0	1.63593e-232	0	0	0	0	0	0	0	0	0	0	0	0	0	0	0	0	2.81023e-163	0	0	4.29263e-294	0	0	4.47293e-115	2.23619e-16	2.23619e-16
750.174	0.00389	750.174	0.0027		750.174	0	0	0	0	3.67997e-232	0	0	0	0	0	0	0	0	0	0	0	0	0	0	0	0	3.30901e-162	0	0	8.11981e-291	0	0	6.80232e-112	1.80342e-15	1.80342e-15
752.102	0.00394	752.102	0.00283		752.102	0	0	0	0	8.27288e-232	0	0	0	0	0	0	0	0	0	0	0	0	0	0	0	0	3.8643e-161	0	0	1.47185e-287	0	0	9.31162e-109	1.34953e-14	1.34953e-14
754.03	0.00397	754.03	0.00283		754.03	0	0	0	0	1.85858e-231	0	0	0	0	0	0	0	0	0	0	0	0	0	0	0	0	4.47514e-160	0	0	2.55568e-284	0	0	1.14693e-105	9.36962e-14	9.36962e-14
755.959	0.00412	755.959	0.00285		755.959	0	0	0	0	4.17307e-231	0	0	0	0	0	0	0	0	0	0	0	0	0	0	0	0	5.14062e-159	0	0	4.25417e-281	0	0	1.27208e-102	6.03674e-13	6.03674e-13
757.888	0.0041	757.888	0.0028		757.888	0	0	0	0	9.36401e-231	0	0	0	0	0	0	0	0	0	0	0	0	0	0	0	0	5.85654e-158	0	0	6.78604e-278	0	0	1.26998e-99	3.60895e-12	3.60895e-12
759.816	0.00394	759.816	0.00267		759.816	0	0	0	0	2.09981e-230	0	0	0	0	0	0	0	0	0	0	0	0	0	0	0	0	6.61653e-157	0	0	1.03693e-274	0	0	1.14085e-96	2.00179e-11	2.00179e-11
761.744	0.00384	761.744	0.00269		761.744	0	0	0	0	4.70597e-230	0	0	0	0	0	0	0	0	0	0	0	0	0	0	0	0	7.41465e-156	0	0	1.51894e-271	0	0	9.22826e-94	1.03037e-10	1.03037e-10
763.673	0.0039	763.673	0.00284		763.673	0	0	0	0	1.05402e-229	0	0	0	0	0	0	0	0	0	0	0	0	0	0	0	0	8.24079e-155	0	0	2.13221e-268	0	0	6.71914e-91	4.9211e-10	4.9211e-10
765.601	0.00373	765.601	0.00257		765.601	0	0	0	0	2.35919e-229	0	0	0	0	0	0	0	0	0	0	0	0	0	0	0	0	9.08261e-154	0	0	2.86715e-265	0	0	4.40216e-88	2.18071e-09	2.18071e-09
767.53	0.00372	767.53	0.00245		767.53	0	0	0	0	5.27747e-229	0	0	0	0	0	0	0	0	0	0	0	0	0	0	0	0	9.92942e-153	0	0	3.69597e-262	0	0	2.59699e-85	8.96735e-09	8.96735e-09
769.458	0.00378	769.458	0.00263		769.458	0	0	0	0	1.17983e-228	0	0	0	0	0	0	0	0	0	0	0	0	0	0	0	0	1.0766e-151	0	0	4.56563e-259	0	0	1.37904e-82	3.42159e-08	3.42159e-08
771.387	0.00378	771.387	0.00282		771.387	0	0	0	0	2.63589e-228	0	0	0	0	0	0	0	0	0	0	0	0	0	0	0	0	1.15757e-150	0	0	5.40269e-256	0	0	6.58944e-80	1.21133e-07	1.21133e-07
773.315	0.00367	773.315	0.00273		773.315	0	0	0	0	5.88551e-228	0	0	0	0	0	0	0	0	0	0	0	0	0	0	0	0	1.23457e-149	0	0	6.12877e-253	0	0	2.83508e-77	3.97942e-07	3.97942e-07
775.244	0.00363	775.244	0.00263		775.244	0	0	0	0	1.31333e-227	0	0	0	0	0	0	0	0	0	0	0	0	0	0	0	0	1.30586e-148	0	0	6.66242e-250	0	0	1.09796e-74	1.21304e-06	1.21304e-06
777.172	0.00338	777.172	0.00246		777.172	0	0	0	0	2.9287e-227	0	0	0	0	0	0	0	0	0	0	0	0	0	0	0	0	1.36976e-147	0	0	6.93792e-247	0	0	3.82628e-72	3.4309e-06	3.4309e-06
779.101	0.00326	779.101	0.00222		779.101	0	0	0	0	6.52718e-227	0	0	0	0	0	0	0	0	0	0	0	0	0	0	0	0	1.42516e-146	0	0	6.92593e-244	0	0	1.20062e-69	9.0045e-06	9.0045e-06
781.029	0.00333	781.029	0.00204		781.029	0	0	0	0	1.45381e-226	0	0	0	0	0	0	0	0	0	0	0	0	0	0	0	0	1.47061e-145	0	0	6.62555e-241	0	0	3.39108e-67	2.19285e-05	2.19285e-05
782.957	0.00339	782.957	0.00206		782.957	0	0	0	0	3.23596e-226	0	0	0	0	0	0	0	0	0	0	0	0	0	0	0	0	1.50487e-144	0	0	6.07166e-238	0	0	8.61889e-65	4.95493e-05	4.95493e-05
784.886	0.00327	784.886	0.0021		784.886	0	0	0	0	7.19862e-226	0	0	0	0	0	0	0	0	0	0	0	0	0	0	0	0	1.52746e-143	0	0	5.33386e-235	0	0	1.97239e-62	0.000103892	0.000103892
786.814	0.00323	786.814	0.00209		786.814	0	0	0	0	1.60039e-225	0	0	0	0	0	0	0	0	0	0	0	0	0	0	0	0	1.53765e-142	0	0	4.49025e-232	0	0	4.06292e-60	0.000202127	0.000202127
788.743	0.00312	788.743	0.00201		788.743	0	0	0	0	3.55562e-225	0	0	0	0	0	0	0	0	0	0	0	0	0	0	0	0	1.53501e-141	0	0	3.62113e-229	0	0	7.53131e-58	0.000364881	0.000364881
790.671	0.00289	790.671	0.00187		790.671	0	0	0	0	7.89505e-225	0	0	0	0	0	0	0	0	0	0	0	0	0	0	0	0	1.51996e-140	0	0	2.79939e-226	5.73116e-322	0	1.25697e-55	0.000611208	0.000611208
792.6	0.00263	792.6	0.00164		792.6	0	0	0	0	1.75197e-224	0	0	0	0	0	0	0	0	0	0	0	0	0	0	0	0	1.4927e-139	0	0	2.07385e-223	2.97113e-317	0	1.88836e-53	0.000950001	0.000950001
794.528	0.00275	794.528	0.00173		794.528	0	0	0	0	3.88517e-224	0	0	0	0	0	0	0	0	0	0	0	0	0	0	0	0	1.45371e-138	0	0	1.47177e-220	1.41935e-312	0	2.55291e-51	0.00137	0.00137
796.457	0.00273	796.457	0.00179		796.457	0	0	0	0	8.61081e-224	0	0	0	0	0	0	0	0	0	0	0	0	0	0	0	0	1.40428e-137	0	0	1.00126e-217	6.25917e-308	0	3.10745e-49	0.00183	0.00183
798.385	0.003	798.385	0.00202		798.385	0	0	0	0	1.90726e-223	0	0	0	0	0	0	0	0	0	0	0	0	0	0	0	0	1.34538e-136	0	0	6.52747e-215	2.54657e-303	0	3.40467e-47	0.00228	0.00228
800.314	0.00341	800.314	0.00231		800.314	0	0	0	0	4.2217e-223	0	0	0	0	0	0	0	0	0	0	0	0	0	0	0	0	1.27822e-135	0	0	4.07657e-212	9.55373e-299	0	3.35697e-45	0.00262	0.00262
802.242	0.00373	802.242	0.0025		802.242	0	0	0	0	9.33931e-223	0	0	0	0	0	0	0	0	0	0	0	0	0	0	0	0	1.20457e-134	0	0	2.44054e-209	3.30858e-294	0	2.98008e-43	0.0028	0.0028
804.171	0.00372	804.171	0.00245		804.171	0	0	0	0	2.06478e-222	0	0	0	0	0	0	0	0	0	0	0	0	0	0	0	0	1.12584e-133	0	0	1.40014e-206	1.05712e-289	0	2.38129e-41	0.00278	0.00278
806.099	0.00347	806.099	0.00253		806.099	0	0	0	0	4.56191e-222	0	0	0	0	0	0	0	0	0	0	0	0	0	0	0	0	1.04349e-132	0	0	7.69501e-204	3.1145e-285	0	1.7124e-39	0.00256	0.00256
808.028	0.00286	808.028	0.00214		808.028	0	0	0	0	1.00732e-221	0	0	0	0	0	0	0	0	0	0	0	0	0	0	0	0	9.59334e-132	0	0	4.05401e-201	8.47032e-281	0	1.10866e-37	0.00219	0.00219
809.956	0.0025	809.956	0.00159		809.956	0	0	0	0	2.22291e-221	0	0	0	0	0	0	0	0	0	0	0	0	0	0	0	0	8.74716e-131	0	0	2.04671e-198	2.12532e-276	0	6.46092e-36	0.00173	0.00173
811.885	0.0023	811.885	0.00137		811.885	0	0	0	0	4.90217e-221	0	0	0	0	0	0	0	0	0	0	0	0	0	0	0	0	7.90919e-130	0	0	9.89879e-196	4.91743e-272	0	3.38849e-34	0.00127	0.00127
813.813	0.00211	813.813	0.00101		813.813	0	0	0	0	1.08045e-220	0	0	0	0	0	0	0	0	0	0	0	0	0	0	0	0	7.09356e-129	0	0	4.58927e-193	1.05025e-267	0	1.59997e-32	0.000869862	0.000869862
815.741	0.00181	815.741	0.00067		815.741	0	0	0	0	2.37986e-220	0	0	0	0	0	0	0	0	0	0	0	0	0	0	0	0	6.30977e-128	0	0	2.03892e-190	2.06947e-263	0	6.80021e-31	0.000550752	0.000550752
817.67	0.00155	817.67	0.00051		817.67	0	0	0	0	5.23858e-220	0	0	0	0	0	0	0	0	0	0	0	0	0	0	0	0	5.56585e-127	0	0	8.67789e-188	3.76028e-259	0	2.60108e-29	0.000323573	0.000323573
819.598	0.00137	819.598	0.00039		819.598	0	0	0	0	1.15245e-219	0	0	0	0	0	0	0	0	0	0	0	0	0	0	0	0	4.86986e-126	0	0	3.54047e-185	6.30691e-255	0	8.95723e-28	0.00017639	0.00017639
821.527	0.00122	821.527	0.00018		821.527	0	0	0	0	2.53376e-219	0	0	0	0	0	0	0	0	0	0	0	0	0	0	0	0	4.22589e-125	0	0	1.38421e-182	9.75949e-251	0	2.77649e-26	8.92222e-05	8.92222e-05
823.455	0.000991562	823.455	-9.6019e-05		823.455	0	0	0	0	5.56699e-219	0	0	0	0	0	0	0	0	0	0	0	0	0	0	0	0	3.63654e-124	0	0	5.18448e-180	1.39263e-246	0	7.74548e-25	4.18781e-05	4.18781e-05
825.384	0.000950049	825.384	4e-05		825.384	0	0	0	0	1.22243e-218	0	0	0	0	0	0	0	0	0	0	0	0	0	0	0	0	3.10403e-123	0	0	1.86139e-177	1.83432e-242	0	1.94527e-23	1.82382e-05	1.82382e-05
827.312	0.000936399	827.312	0.00015		827.312	0	0	0	0	2.68263e-218	0	0	0	0	0	0	0	0	0	0	0	0	0	0	0	0	2.62773e-122	0	0	6.40419e-175	2.22909e-238	0	4.3976e-22	7.3701e-06	7.3701e-06
829.241	0.0011	829.241	9e-05		829.241	0	0	0	0	5.88315e-218	0	0	0	0	0	0	0	0	0	0	0	0	0	0	0	0	2.20599e-121	0	0	2.11084e-172	2.49796e-234	0	8.94721e-21	2.76366e-06	2.76366e-06
831.169	0.000989445	831.169	-0.000118031		831.169	0	0	0	0	1.28946e-217	0	0	0	0	0	0	0	0	0	0	0	0	0	0	0	0	1.83693e-120	0	0	6.66918e-170	2.58385e-230	0	1.63882e-19	9.61552e-07	9.61552e-07
833.098	0.00092115	833.098	-0.000158248		833.098	0	0	0	0	2.82448e-217	0	0	0	0	0	0	0	0	0	0	0	0	0	0	0	0	1.51705e-119	0	0	2.01922e-167	2.46583e-226	0	2.70197e-18	3.10425e-07	3.10425e-07
835.026	0.000886712	835.026	-0.000142763		835.026	0	0	0	0	6.18275e-217	0	0	0	0	0	0	0	0	0	0	0	0	0	0	0	0	1.24244e-118	0	0	5.85685e-165	2.17004e-222	0	4.00934e-17	9.29965e-08	9.29965e-08
836.955	0.000932908	836.955	-6.9562e-05		836.955	0	0	0	0	1.35262e-216	0	0	0	0	0	0	0	0	0	0	0	0	0	0	0	0	1.00929e-117	0	0	1.62842e-162	1.76276e-218	0	5.35588e-16	2.58492e-08	2.58492e-08
838.883	0.000859675	838.883	-9.4635e-05		838.883	0	0	0	0	2.95732e-216	0	0	0	0	0	0	0	0	0	0	0	0	0	0	0	0	8.13162e-117	0	0	4.33875e-160	1.32109e-214	0	6.44008e-15	6.66691e-09	6.66692e-09
840.812	0.000757357	840.812	-0.000177155		840.812	0	0	0	0	6.46155e-216	0	0	0	0	0	0	0	0	0	0	0	0	0	0	0	0	6.49691e-116	0	0	1.10747e-157	9.1303e-211	0	6.96953e-14	1.59563e-09	1.5957e-09
842.74	0.0006192	842.74	-0.000463029		842.74	0	0	0	0	1.41099e-215	0	0	0	0	0	0	0	0	0	0	0	0	0	0	0	0	5.14874e-115	0	0	2.70969e-155	5.82441e-207	0	6.79007e-13	3.54328e-10	3.55007e-10
844.668	0.000470257	844.668	-0.000639385		844.668	0	0	0	0	3.07923e-215	0	0	0	0	0	0	0	0	0	0	0	0	0	0	0	0	4.0468e-114	0	0	6.35336e-153	3.42794e-203	0	5.95454e-12	7.30088e-11	7.89634e-11
846.597	0.000368579	846.597	-0.000635777		846.597	0	0	0	0	6.71543e-215	0	0	0	0	0	0	0	0	0	0	0	0	0	0	0	0	3.15424e-113	0	0	1.42712e-150	1.86052e-199	0	4.69981e-11	1.39598e-11	6.09579e-11
848.525	0.000427734	848.525	-0.000601671		848.525	0	0	0	0	1.46371e-214	0	0	0	0	0	0	0	0	0	0	0	0	0	0	0	0	2.4386e-112	0	0	3.07279e-148	9.32061e-196	0	3.33936e-10	2.47655e-12	3.36413e-10
850.454	0.000477053	850.454	-0.000680071		850.454	0	0	0	0	3.18836e-214	0	0	0	0	0	0	0	0	0	0	0	0	0	0	0	0	1.86984e-111	0	0	6.34017e-146	4.30792e-192	0	2.13575e-09	4.07671e-13	2.13616e-09
852.382	0.000437998	852.382	-0.000799287		852.382	0	0	0	0	6.94054e-214	0	0	0	0	0	0	0	0	0	0	0	0	0	0	0	0	1.42181e-110	0	0	1.25327e-143	1.83619e-188	0	1.22943e-08	6.22749e-14	1.22943e-08
854.311	0.000369971	854.311	-0.00084701		854.311	0	0	0	0	1.50997e-213	0	0	0	0	0	0	0	0	0	0	0	0	0	0	0	0	1.07236e-109	0	0	2.37467e-141	7.22387e-185	0	6.37087e-08	8.82616e-15	6.37087e-08
856.239	0.000468018	856.239	-0.000775183		856.239	0	0	0	0	3.28303e-213	0	0	0	0	0	0	0	0	0	0	0	0	0	0	0	0	8.02149e-109	0	0	4.31179e-139	2.62202e-181	0	2.97165e-07	1.16072e-15	2.97165e-07
858.168	0.000450026	858.168	-0.000951402		858.168	0	0	0	0	7.13338e-213	0	0	0	0	0	0	0	0	0	0	0	0	0	0	0	0	5.95037e-108	0	0	7.5005e-137	8.77676e-178	0	1.24759e-06	1.41654e-16	1.24759e-06
860.096	0.000487443	860.096	-0.001		860.096	0	0	0	0	1.54905e-212	0	0	0	0	0	0	0	0	0	0	0	0	0	0	0	0	4.37819e-107	0	0	1.25065e-134	2.71162e-174	0	4.71497e-06	1.60391e-17	4.71497e-06
862.025	0.000363547	862.025	-0.00096022		862.025	0	0	0	0	3.36175e-212	0	0	0	0	0	0	0	0	0	0	0	0	0	0	0	0	3.19494e-106	0	0	1.99836e-132	7.72926e-171	0	1.60395e-05	1.68511e-18	1.60395e-05
863.953	0.000339278	863.953	-0.000897863		863.953	0	0	0	0	7.29088e-212	0	0	0	0	0	0	0	0	0	0	0	0	0	0	0	0	2.31209e-105	0	0	3.0591e-130	2.03181e-167	0	4.91116e-05	1.64296e-19	4.91116e-05
865.882	0.000584342	865.882	-0.000792044		865.882	0	0	0	0	1.58031e-211	0	0	0	0	0	0	0	0	0	0	0	0	0	0	0	0	1.65962e-104	0	0	4.48873e-128	4.92971e-164	0	0.000135365	1.48618e-20	0.000135365
867.81	0.000959967	867.81	-0.000582641		867.81	0	0	0	0	3.42325e-211	0	0	0	0	0	0	0	0	0	0	0	0	0	0	0	0	1.18149e-103	0	0	6.31172e-126	1.1035e-160	0	0.000335839	1.24742e-21	0.000335839
869.739	0.00122	869.739	-0.000303743		869.739	0	0	0	0	7.41049e-211	0	0	0	0	0	0	0	0	0	0	0	0	0	0	0	0	8.3411e-103	0	0	8.50271e-124	2.27807e-157	0	0.000749969	9.71651e-23	0.000749969
871.667	0.00198	871.667	0.00043		871.667	0	0	0	0	1.60326e-210	0	0	0	0	0	0	0	0	0	0	0	0	0	0	0	0	5.84089e-102	0	0	1.09792e-121	4.34058e-154	0	0.00151	7.02179e-24	0.00151
873.596	0.0037	873.596	0.00199		873.596	0	0	0	0	3.46652e-210	0	0	0	0	0	0	0	0	0	0	0	0	0	0	0	0	4.05651e-101	0	0	1.35857e-119	7.6303e-151	0	0.00273	4.70849e-25	0.00273
875.524	0.00702	875.524	0.00493		875.524	0	0	0	0	7.49026e-210	0	0	0	0	0	0	0	0	0	0	0	0	0	0	0	0	2.79383e-100	0	0	1.61057e-117	1.23704e-147	0	0.00444	2.93006e-26	0.00444
877.452	0.01107	877.452	0.00868		877.452	0	0	0	0	1.61752e-209	0	0	0	0	0	0	0	0	0	0	0	0	0	0	0	0	1.90857e-99	0	0	1.83012e-115	1.851e-144	0	0.00651	1.69164e-27	0.00651
879.381	0.01281	879.381	0.01075		879.381	0	0	0	0	3.49085e-209	0	0	0	0	0	0	0	0	0	0	0	0	0	0	0	0	1.2931e-98	0	0	1.99285e-113	2.55531e-141	0	0.0086	9.0622e-29	0.0086
881.309	0.01152	881.309	0.01008		881.309	0	0	0	0	7.52885e-209	0	0	0	0	0	0	0	0	0	0	0	0	0	0	0	0	8.68827e-98	0	0	2.07903e-111	3.25337e-138	0	0.01021	4.50533e-30	0.01021
883.238	0.01002	883.238	0.00874		883.238	0	0	0	0	1.62284e-208	0	0	0	0	0	0	0	0	0	0	0	0	0	0	0	0	5.7902e-97	0	0	2.07896e-109	3.82296e-135	0	0.01092	2.07802e-31	0.01092
885.166	0.00968	885.166	0.00821		885.166	0	0	0	0	3.49584e-208	0	0	0	0	0	0	0	0	0	0	0	0	0	0	0	0	3.82712e-96	0	0	1.99217e-107	4.14457e-132	0	0.01051	8.89343e-33	0.01051
887.095	0.01024	887.095	0.00857		887.095	0	0	0	0	7.52564e-208	0	0	0	0	0	0	0	0	0	0	0	0	0	0	0	0	2.50856e-95	0	0	1.82894e-105	4.14398e-129	1.4822e-323	0.0091	3.53232e-34	0.0091
889.023	0.01016	889.023	0.00843		889.023	0	0	0	0	1.61907e-207	0	0	0	0	0	0	0	0	0	0	0	0	0	0	0	0	1.63078e-94	0	0	1.60905e-103	3.82273e-126	3.94427e-315	0.0071	1.30182e-35	0.0071
890.952	0.00868	890.952	0.00704		890.952	0	0	0	0	3.48127e-207	0	0	0	0	0	0	0	0	0	0	0	0	0	0	0	0	1.05154e-93	0	0	1.35687e-101	3.2546e-123	7.13196e-307	0.00498	4.45107e-37	0.00498
892.88	0.00596	892.88	0.0045		892.88	0	0	0	0	7.48067e-207	0	0	0	0	0	0	0	0	0	0	0	0	0	0	0	0	6.72472e-93	0	0	1.09648e-99	2.55643e-120	9.99717e-299	0.00315	1.41214e-38	0.00315
894.808	0.00345	894.808	0.00214		894.808	0	0	0	0	1.60641e-206	0	0	0	0	0	0	0	0	0	0	0	0	0	0	0	0	4.26479e-92	0	0	8.48903e-98	1.85199e-117	1.08532e-290	0.00179	4.15781e-40	0.00179
896.737	0.0019	896.737	0.00073		896.737	0	0	0	0	3.44765e-206	0	0	0	0	0	0	0	0	0	0	0	0	0	0	0	0	2.68275e-91	0	0	6.29956e-96	1.23824e-114	9.14286e-283	0.000916282	1.13572e-41	0.000916282
898.665	0.00125	898.665	0.0001		898.665	0	0	0	0	7.39469e-206	0	0	0	0	0	0	0	0	0	0	0	0	0	0	0	0	1.67371e-90	0	0	4.47978e-94	7.63809e-112	5.97081e-275	0.000422206	2.87857e-43	0.000422206
900.594	0.00103	900.594	-0.000351515		900.594	0	0	0	0	1.58501e-205	0	0	0	0	0	0	0	0	0	0	0	0	0	0	0	0	1.03552e-89	0	0	3.05214e-92	4.34547e-109	3.02004e-267	0.000175124	6.77116e-45	0.000175124
902.522	0.000923441	902.522	-0.000445872		902.522	0	0	0	0	3.3954e-205	0	0	0	0	0	0	0	0	0	0	0	0	0	0	0	0	6.35467e-89	0	0	1.99316e-90	2.28163e-106	1.18528e-259	6.53807e-05	1.47762e-46	6.53807e-05
904.451	0.000896424	904.451	-0.000446226		904.451	0	0	0	0	7.26913e-205	0	0	0	0	0	0	0	0	0	0	0	0	0	0	0	0	3.86764e-88	0	0	1.24731e-88	1.10527e-103	3.60625e-252	2.19714e-05	2.99199e-48	2.19714e-05
906.379	0.00105	906.379	-0.000282933		906.379	0	0	0	0	1.55521e-204	0	0	0	0	0	0	0	0	0	0	0	0	0	0	0	0	2.3344e-87	0	0	7.47841e-87	4.9382e-101	8.49837e-245	6.64657e-06	5.6227e-50	6.64657e-06
908.308	0.000981231	908.308	-0.000222806		908.308	0	0	0	0	3.32538e-204	0	0	0	0	0	0	0	0	0	0	0	0	0	0	0	0	1.39754e-86	0	0	4.29766e-85	2.0362e-98	1.55391e-237	1.80974e-06	9.80251e-52	1.80974e-06
910.236	0.000865058	910.236	-0.000360708		910.236	0	0	0	0	7.10603e-204	0	0	0	0	0	0	0	0	0	0	0	0	0	0	0	0	8.29789e-86	0	0	2.36674e-83	7.74615e-96	2.20264e-230	4.43544e-07	1.58572e-53	4.43544e-07
912.165	0.000923556	912.165	-0.000437889		912.165	0	0	0	0	1.51749e-203	0	0	0	0	0	0	0	0	0	0	0	0	0	0	0	0	4.88596e-85	0	0	1.24874e-81	2.7179e-93	2.41838e-223	9.78581e-08	2.38073e-55	9.78581e-08
914.093	0.000936923	914.093	-0.000358956		914.093	0	0	0	0	3.23873e-203	0	0	0	0	0	0	0	0	0	0	0	0	0	0	0	0	2.85358e-84	0	0	6.31512e-80	8.80092e-91	2.06015e-216	1.94324e-08	3.31585e-57	1.94324e-08
916.022	0.000841585	916.022	-0.000350276		916.022	0	0	0	0	6.90803e-203	0	0	0	0	0	0	0	0	0	0	0	0	0	0	0	0	1.6529e-83	0	0	3.06045e-78	2.62928e-88	1.3605e-209	3.47345e-09	4.28527e-59	3.47345e-09
917.95	0.000919307	917.95	-0.000234115		917.95	0	0	0	0	1.47248e-202	0	0	0	0	0	0	0	0	0	0	0	0	0	0	0	0	9.49474e-83	0	0	1.42101e-76	7.2449e-86	6.95951e-203	5.5891e-10	5.13994e-61	5.5891e-10
919.879	0.00087958	919.879	-0.00026317		919.879	0	0	0	0	3.13683e-202	0	0	0	0	0	0	0	0	0	0	0	0	0	0	0	0	5.40973e-82	0	0	6.32398e-75	1.84234e-83	2.76207e-196	8.09441e-11	5.71922e-63	8.09441e-11
921.807	0.000893306	921.807	-0.000243313		921.807	0	0	0	0	6.67827e-202	0	0	0	0	0	0	0	0	0	0	0	0	0	0	0	0	3.05693e-81	0	0	2.69699e-73	4.32235e-81	8.49803e-190	1.05519e-11	5.9049e-65	1.05519e-11
923.736	0.000765883	923.736	-0.000262048		923.736	0	0	0	0	1.42086e-201	0	0	0	0	0	0	0	0	0	0	0	0	0	0	0	0	1.71306e-80	0	0	1.10199e-71	9.35329e-79	2.02534e-183	1.23832e-12	5.65836e-67	1.23832e-12
925.664	0.000746958	925.664	-0.000279009		925.664	0	0	0	0	3.02126e-201	0	0	0	0	0	0	0	0	0	0	0	0	0	0	0	0	9.52178e-80	0	0	4.31577e-70	1.86786e-76	3.74489e-177	1.30794e-13	5.02993e-69	1.30794e-13
927.592	0.00076808	927.592	-0.000254847		927.592	0	0	0	0	6.42031e-201	0	0	0	0	0	0	0	0	0	0	0	0	0	0	0	0	5.24905e-79	0	0	1.61969e-68	3.44142e-74	5.3679e-171	1.24351e-14	4.14887e-71	1.24351e-14
929.521	0.000826046	929.521	-0.000225885		929.521	0	0	0	0	1.36345e-200	0	0	0	0	0	0	0	0	0	0	0	0	0	0	0	0	2.8696e-78	0	0	5.82398e-67	5.84831e-72	5.96054e-165	1.06431e-15	3.17619e-73	1.06431e-15
931.449	0.000847434	931.449	-0.00027523		931.449	0	0	0	0	2.8938e-200	0	0	0	0	0	0	0	0	0	0	0	0	0	0	0	0	1.55603e-77	0	0	2.00717e-65	9.17176e-70	5.13462e-159	8.19855e-17	2.25564e-75	8.19855e-17
933.378	0.000909769	933.378	-0.000301233		933.378	0	0	0	0	6.13806e-200	0	0	0	0	0	0	0	0	0	0	0	0	0	0	0	0	8.36822e-77	0	0	6.62893e-64	1.32705e-67	3.42892e-153	5.68473e-18	1.48638e-77	5.68473e-18
935.306	0.000947347	935.306	-0.000318855		935.306	0	0	0	0	1.30109e-199	0	0	0	0	0	0	0	0	0	0	0	0	0	0	0	0	4.46301e-76	0	0	2.09759e-62	1.77104e-65	1.77394e-147	3.54854e-19	9.09086e-80	3.54854e-19
937.235	0.000857432	937.235	-0.00033319		937.235	0	0	0	0	2.75633e-199	0	0	0	0	0	0	0	0	0	0	0	0	0	0	0	0	2.3609e-75	0	0	6.36165e-61	2.18119e-63	7.11942e-142	1.99357e-20	5.15777e-82	1.99357e-20
939.163	0.000814595	939.163	-0.00026538		939.163	0	0	0	0	5.83563e-199	0	0	0	0	0	0	0	0	0	0	0	0	0	0	0	0	1.23864e-74	0	0	1.8489e-59	2.47841e-61	2.21501e-136	1.00813e-21	2.71529e-84	1.00813e-21
941.092	0.00087493	941.092	-0.000145737		941.092	0	0	0	0	1.23469e-198	0	0	0	0	0	0	0	0	0	0	0	0	0	0	0	0	6.44453e-74	0	0	5.14848e-58	2.59753e-59	5.33897e-131	4.58962e-23	1.32675e-86	4.58962e-23
943.02	0.000800288	943.02	-0.000202529		943.02	0	0	0	0	2.61082e-198	0	0	0	0	0	0	0	0	0	0	0	0	0	0	0	0	3.32577e-73	0	0	1.37409e-56	2.51229e-57	9.98266e-126	1.88049e-24	6.01364e-89	1.88049e-24
944.949	0.00081136	944.949	-0.000188297		944.949	0	0	0	0	5.51731e-198	0	0	0	0	0	0	0	0	0	0	0	0	0	0	0	0	1.70221e-72	0	0	3.51434e-55	2.24177e-55	1.44697e-120	6.93538e-26	2.52921e-91	6.93538e-26
946.877	0.000784441	946.877	-0.000191691		946.877	0	0	0	0	1.16518e-197	0	0	0	0	0	0	0	0	0	0	0	0	0	0	0	0	8.63997e-72	0	0	8.61187e-54	1.84513e-53	1.62496e-115	2.30277e-27	9.8731e-94	2.30277e-27
948.806	0.000869505	948.806	-0.00010544		948.806	0	0	0	0	2.45927e-197	0	0	0	0	0	0	0	0	0	0	0	0	0	0	0	0	4.34977e-71	0	0	2.02264e-52	1.40145e-51	1.41551e-110	6.8811e-29	3.57517e-96	6.8811e-29
950.734	0.00082175	950.734	-0.000171319		950.734	0	0	0	0	5.1874e-197	0	0	0	0	0	0	0	0	0	0	0	0	0	0	0	0	2.17189e-70	0	0	4.55233e-51	9.82068e-50	9.55899e-106	1.85084e-30	1.20126e-98	1.85084e-30
952.663	0.000791096	952.663	-0.000219994		952.663	0	0	0	0	1.09348e-196	0	0	0	0	0	0	0	0	0	0	0	0	0	4.94066e-323	0	0	1.07545e-69	0	0	9.81691e-50	6.34784e-48	5.00142e-101	4.48197e-32	3.74631e-101	4.48197e-32
954.591	0.000659586	954.591	-0.000281224		954.591	0	0	0	0	2.30365e-196	0	0	0	0	0	0	0	0	0	0	0	0	0	1.49307e-320	0	0	5.28199e-69	0	0	2.02899e-48	3.78634e-46	2.02978e-96	9.76764e-34	1.08377e-103	9.76764e-34
956.519	0.00062403	956.519	-0.000273674		956.519	0	0	0	0	4.85014e-196	0	0	0	0	0	0	0	0	0	0	0	0	0	4.32382e-318	0	0	2.57289e-68	0	0	4.01866e-47	2.08366e-44	6.386e-92	1.91608e-35	2.90918e-106	1.91608e-35
958.448	0.0006811	958.448	-0.000244358		958.448	0	0	0	0	1.02049e-195	0	0	0	0	0	0	0	0	0	0	0	0	0	1.22466e-315	0	0	1.24287e-67	0	0	7.62625e-46	1.05769e-42	1.55672e-87	3.38402e-37	7.2483e-109	3.38403e-37
960.376	0.000676517	960.376	-0.000249204		960.376	0	0	0	0	2.1459e-195	0	0	0	0	0	0	0	0	0	0	0	0	0	3.39412e-313	0	0	5.95506e-67	0	0	1.38708e-44	4.95444e-41	2.94339e-83	5.37857e-39	1.67519e-111	5.42813e-39
962.305	0.000626454	962.305	-0.000270656		962.305	0	0	0	0	4.50964e-195	0	0	0	0	0	0	0	0	0	0	0	0	0	9.20179e-311	0	0	2.82984e-66	0	0	2.41762e-43	2.14113e-39	4.31432e-79	7.69491e-41	3.59244e-114	2.21833e-39
964.233	0.000652551	964.233	-0.000342932		964.233	0	0	0	0	9.47086e-195	0	0	0	0	0	0	0	0	0	0	0	0	0	2.43965e-308	0	0	1.33359e-65	0	0	4.03744e-42	8.53542e-38	4.89998e-75	9.91159e-43	7.15077e-117	8.53592e-38
966.162	0.000601049	966.162	-0.000377564		966.162	0	0	0	0	1.98786e-194	0	0	0	0	0	0	0	0	0	0	0	0	0	6.32912e-306	0	0	6.23351e-65	0	0	6.46223e-41	3.13981e-36	4.31633e-71	1.14892e-44	1.3203e-119	3.13987e-36
968.09	0.000583959	968.09	-0.000309334		968.09	0	0	0	0	4.16977e-194	0	0	0	0	0	0	0	0	0	0	0	0	0	1.60618e-303	0	0	2.88976e-64	0	0	9.91183e-40	1.0656e-34	2.94755e-67	1.19878e-46	2.262e-122	1.06561e-34
970.019	0.00054654	970.019	-0.000284528		970.019	0	0	0	0	8.74084e-194	0	0	0	0	0	0	0	0	0	0	0	0	0	3.98616e-301	0	0	1.32854e-63	0	0	1.45667e-38	3.33599e-33	1.55971e-63	1.12616e-48	3.59711e-125	3.336e-33
971.947	0.000552531	971.947	-0.000269356		971.947	0	0	0	0	1.83123e-193	0	0	0	0	0	0	0	0	0	0	0	0	0	9.67999e-299	0	0	6.05811e-63	0	0	2.05174e-37	9.63708e-32	6.40099e-60	9.52047e-51	5.306e-128	9.6371e-32
973.876	0.000606355	973.876	-0.000283447		973.876	0	0	0	0	3.8341e-193	0	0	0	0	0	0	0	0	0	0	0	0	0	2.29948e-296	0	0	2.73979e-62	0	0	2.76936e-36	2.5685e-30	2.03646e-56	7.24471e-53	7.26236e-131	2.56851e-30
975.804	0.000675774	975.804	-0.000286492		975.804	0	0	0	0	8.02232e-193	0	0	0	0	0	0	0	0	0	0	0	0	0	5.34192e-294	0	0	1.2288e-61	0	0	3.58157e-35	6.31476e-29	5.02064e-53	4.96365e-55	9.22649e-134	6.31477e-29
977.733	0.000538257	977.733	-0.000352761		977.733	0	0	0	0	1.67758e-192	0	0	0	0	0	0	0	0	0	0	0	0	0	1.21429e-291	0	0	5.46637e-61	0	0	4.43936e-34	1.43259e-27	9.59943e-50	3.06036e-57	1.08728e-136	1.43259e-27
979.661	0.000425097	979.661	-0.000362186		979.661	0	0	0	0	3.50589e-192	0	0	0	0	0	0	0	0	0	0	0	0	0	2.70012e-289	0	0	2.41175e-60	0	0	5.27306e-33	2.99846e-26	1.42285e-46	1.69843e-59	1.1889e-139	2.99846e-26
981.59	0.000310983	981.59	-0.000490108		981.59	0	0	0	0	7.32198e-192	0	0	0	0	0	0	0	0	0	0	0	0	0	5.8716e-287	0	0	1.05524e-59	0	0	6.0013e-32	5.78926e-25	1.63433e-43	8.48688e-62	1.20671e-142	5.78926e-25
983.518	0.000358069	983.518	-0.000488852		983.518	0	0	0	0	1.52829e-191	0	0	0	0	0	0	0	0	0	0	0	0	0	1.24936e-284	0	0	4.5795e-59	0	0	6.54603e-31	1.03141e-23	1.45583e-40	3.81621e-64	1.13607e-145	1.03141e-23
985.447	0.000425944	985.447	-0.00047366		985.447	0	0	0	0	3.18798e-191	0	0	0	0	0	0	0	0	0	0	0	0	0	2.60047e-282	0	0	1.97108e-58	0	0	6.84236e-30	1.69531e-22	1.00532e-37	1.54462e-66	9.9243e-149	1.69531e-22
987.375	0.000414389	987.375	-0.000496759		987.375	0	0	0	0	6.64569e-191	0	0	0	0	0	0	0	0	0	0	0	0	0	5.29336e-280	0	0	8.41346e-58	0	0	6.85293e-29	2.57053e-21	5.38007e-35	5.62912e-69	8.04738e-152	2.57053e-21
989.303	0.00028087	989.303	-0.000592452		989.303	0	0	0	0	1.38456e-190	0	0	0	0	0	0	0	0	0	0	0	0	0	1.0543e-277	0	4.94066e-324	3.56201e-57	0	0	6.57801e-28	3.59643e-20	2.23275e-32	1.84603e-71	6.05267e-155	3.59643e-20
991.232	0.000284302	991.232	-0.00063868		991.232	0	0	0	0	2.88281e-190	0	0	0	0	0	0	0	0	0	0	0	0	0	2.05416e-275	0	3.94758e-321	1.49566e-56	0	0	6.05073e-27	4.64232e-19	7.18322e-30	5.44929e-74	4.22412e-158	4.64232e-19
993.16	0.00027733	993.16	-0.000682441		993.16	0	0	0	0	5.99838e-190	0	0	0	0	0	0	0	0	0	0	0	0	0	3.914e-273	0	5.44299e-318	6.22812e-56	0	0	5.33294e-26	5.52785e-18	1.79103e-27	1.44837e-76	2.73646e-161	5.52785e-18
995.089	0.000255961	995.089	-0.00066713		995.089	0	0	0	0	1.24738e-189	0	0	0	0	0	0	0	0	0	0	0	0	0	7.29728e-271	0	7.24793e-315	2.57235e-55	0	0	4.50474e-25	6.07362e-17	3.46288e-25	3.4641e-79	1.64427e-164	6.07362e-17
997.017	0.000172007	997.017	-0.000662497		997.017	0	0	0	0	2.59238e-189	0	0	0	0	0	0	0	0	0	0	0	0	0	1.33087e-268	0	9.31195e-312	1.05371e-54	0	0	3.64643e-24	6.15677e-16	5.19037e-23	7.45769e-82	9.1676e-168	6.15677e-16
998.946	0.000217969	998.946	-0.000625927		998.946	0	0	0	0	5.38407e-189	0	0	0	0	0	0	0	0	0	0	0	0	0	2.37371e-266	0	0	4.28052e-54	0	0	2.82824e-23	5.75735e-15	6.0295e-21	1.44565e-84	4.74467e-171	5.75736e-15
1000.87	0.00016791	1000.87	-0.0007059		1000.87	0	0	0	0	1.11748e-188	0	0	0	0	0	0	0	0	0	0	0	0	0	4.14037e-264	0	1.37901e-305	1.72449e-53	0	0	2.10192e-22	4.96663e-14	5.42879e-19	2.52334e-87	2.27945e-174	4.96668e-14
1002.8	0.000198461	1002.8	-0.000676005		1002.8	0	0	0	0	2.31853e-188	0	0	0	0	0	0	0	0	0	0	0	0	0	7.07778e-262	0	1.59419e-302	6.8938e-53	0	0	1.49803e-21	3.95587e-13	3.7951e-17	3.95525e-90	1.01329e-177	3.95625e-13
1004.73	0.000212723	1004.73	-0.000575291		1004.73	0	0	0	0	4.80566e-188	0	0	0	0	0	0	0	0	0	0	0	0	0	1.18041e-259	0	1.77166e-299	2.73126e-52	0	0	1.02207e-20	2.90388e-12	2.0523e-15	5.59941e-93	4.19646e-181	2.90593e-12
1006.66	0.000236376	1006.66	-0.000520473		1006.66	0	0	0	0	9.95841e-188	0	0	0	0	0	0	0	0	0	0	0	0	0	1.93088e-257	0	1.90654e-296	1.07398e-51	7.5098e-322	0	6.68906e-20	1.96865e-11	8.62093e-14	7.1109e-96	1.60608e-184	1.97727e-11
1008.59	0.000268341	1008.59	-0.000619695		1008.59	0	0	0	0	2.06155e-187	0	0	0	0	0	0	0	0	0	0	0	0	0	3.08154e-255	0	1.97239e-293	4.1854e-51	2.57176e-317	0	4.19108e-19	1.23013e-10	2.80208e-12	8.15687e-99	5.72698e-188	1.25815e-10
1010.52	0.000307739	1010.52	-0.000574217		1010.52	0	0	0	0	4.26671e-187	0	0	0	0	0	0	0	0	0	0	0	0	0	4.82341e-253	0	1.97584e-290	1.61883e-50	8.23361e-313	0	2.51878e-18	7.0982e-10	7.07275e-11	8.39245e-102	1.88706e-191	7.80548e-10
1012.45	0.000253382	1012.45	-0.000557263		1012.45	0	0	0	0	8.82186e-187	0	0	0	0	0	0	0	0	0	0	0	0	0	7.36615e-251	0	1.90287e-287	6.20555e-50	2.43288e-308	0	1.44927e-17	3.77551e-09	1.38173e-09	7.80042e-105	5.79369e-195	5.15724e-09
1014.37	0.000358791	1014.37	-0.000450996		1014.37	0	0	0	0	1.82288e-186	0	0	0	0	0	0	0	0	0	0	0	0	0	1.10044e-248	0	1.76818e-284	2.35927e-49	6.67057e-304	0	7.99126e-17	1.85282e-08	2.09287e-08	6.52642e-108	1.65059e-198	3.94569e-08
1016.3	0.000561442	1016.3	-0.000379524		1016.3	0	0	0	0	3.76575e-186	0	0	0	0	0	0	0	0	0	0	0	0	0	1.61232e-246	0	1.59084e-281	8.90211e-49	1.70607e-299	0	4.22624e-16	8.39567e-08	2.46077e-07	4.89697e-111	4.34484e-202	3.30033e-07
1018.23	0.000800756	1018.23	-0.000256634		1018.23	0	0	0	0	7.77164e-186	0	0	0	0	0	0	0	0	0	0	0	0	0	2.3049e-244	0	1.37611e-278	3.3291e-48	4.02765e-295	0	2.14002e-15	3.50719e-07	2.24026e-06	3.31982e-114	1.06578e-205	2.59097e-06
1020.16	0.001	1020.16	-5.5628e-05		1020.16	0	0	0	0	1.6035e-185	0	0	0	0	0	0	0	0	0	0	0	0	0	3.23149e-242	0	1.15252e-275	1.23559e-47	8.86875e-291	0	1.03929e-14	1.35266e-06	1.58278e-05	2.01813e-117	2.41535e-209	1.71804e-05
1022.09	0.00122	1022.09	0.00018		1022.09	0	0	0	0	3.30516e-185	0	0	0	0	0	0	0	0	0	0	0	0	0	4.42056e-240	0	9.28071e-273	4.54513e-47	1.80272e-286	0	4.83281e-14	4.80994e-06	8.66075e-05	1.10858e-120	5.10136e-213	9.14175e-05
1024.02	0.00158	1024.02	0.00049		1024.02	0	0	0	0	6.81101e-185	0	0	0	0	0	0	0	0	0	0	0	0	0	5.93051e-238	0	7.23551e-270	1.65931e-46	3.41756e-282	0	2.15526e-13	1.57899e-05	0.000367681	5.45993e-124	9.95347e-217	0.000383471
1025.94	0.00299	1025.94	0.00137		1025.94	0	0	0	0	1.40216e-184	0	0	0	0	0	0	0	0	0	0	0	0	0	7.76321e-236	0	5.42391e-267	6.00391e-46	5.98126e-278	0	9.20367e-13	4.77941e-05	0.00121	2.43016e-127	1.81005e-220	0.00126
1027.87	0.00668	1027.87	0.00343		1027.87	0	0	0	0	2.88589e-184	0	0	0	0	0	0	0	0	0	0	0	0	0	9.966e-234	0	3.93634e-264	2.156e-45	9.76243e-274	0	3.76912e-12	0.000133544	0.00308	9.69701e-131	3.04058e-224	0.00322
1029.8	0.01237	1029.8	0.00696		1029.8	0	0	0	0	5.93375e-184	0	0	0	0	0	0	0	0	0	0	0	0	0	1.24837e-231	0	2.74691e-261	7.67348e-45	1.47111e-269	3.47229e-320	1.47809e-11	0.000344083	0.0061	3.49717e-134	4.76086e-228	0.00644
1031.73	0.01682	1031.73	0.01026		1031.73	0	0	0	0	1.21976e-183	0	0	0	0	0	0	0	0	0	0	0	0	0	1.53352e-229	0	1.85575e-258	2.71044e-44	2.06723e-265	6.74149e-315	5.55854e-11	0.000818316	0.00935	1.13058e-137	6.88538e-232	0.01017
1033.66	0.01833	1033.66	0.01225		1033.66	0	0	0	0	2.50488e-183	0	0	0	0	0	0	0	0	0	0	0	0	0	1.83818e-227	0	1.20554e-255	9.48899e-44	2.68217e-261	0	2.0018e-10	0.00179	0.01111	3.30379e-141	9.28254e-236	0.0129
1035.59	0.01816	1035.59	0.01347		1035.59	0	0	0	0	5.14271e-183	0	0	0	0	0	0	0	0	0	0	0	0	0	2.1607e-225	0	7.58135e-253	3.29685e-43	3.24494e-257	1.85796e-304	6.9129e-10	0.00363	0.01023	8.65329e-145	1.15581e-239	0.01386
1037.52	0.01772	1037.52	0.0145		1037.52	0	0	0	0	1.0548e-182	0	0	0	0	0	0	0	0	0	0	0	0	0	2.47838e-223	0	4.58476e-250	1.13532e-42	3.62506e-253	2.63766e-299	2.28623e-09	0.00678	0.0073	2.04891e-148	1.34164e-243	0.01409
1039.44	0.01843	1039.44	0.01616		1039.44	0	0	0	0	2.1629e-182	0	0	0	0	0	0	0	0	0	0	0	0	0	2.78767e-221	0	2.68396e-247	3.87998e-42	3.77583e-249	3.40128e-294	7.25002e-09	0.01169	0.00404	4.34785e-152	1.43825e-247	0.01573
1041.37	0.02325	1041.37	0.02076		1041.37	0	0	0	0	4.43074e-182	0	0	0	0	0	0	0	0	0	0	0	0	0	3.05977e-219	0	1.51097e-244	1.31427e-41	3.63189e-245	3.9356e-289	2.2019e-08	0.01857	0.00174	8.34153e-156	1.43746e-251	0.02031
1043.3	0.03224	1043.3	0.02892		1043.3	0	0	0	0	9.07418e-182	0	0	0	0	0	0	0	0	0	0	0	0	0	3.29326e-217	0	8.23394e-242	4.41804e-41	3.25692e-241	4.13596e-284	6.41205e-08	0.02724	0.000577135	1.4341e-159	1.32669e-255	0.02781
1045.23	0.04158	1045.23	0.03826		1045.23	0	0	0	0	1.85656e-181	0	0	0	0	0	0	0	0	0	0	0	0	0	3.45898e-215	0	4.31515e-239	1.47204e-40	2.69735e-237	3.90059e-279	1.78836e-07	0.03684	0.00014889	2.22937e-163	1.14167e-259	0.03699
1047.16	0.04843	1047.16	0.04608		1047.16	0	0	0	0	3.79614e-181	0	0	0	0	0	0	0	0	0	0	0	0	0	3.55393e-213	0	2.18194e-236	4.86441e-40	2.07292e-233	3.32116e-274	4.77989e-07	0.04598	2.97809e-05	3.1197e-167	9.11648e-264	0.04602
1049.09	0.05313	1049.09	0.05185		1049.09	0	0	0	0	7.76011e-181	0	0	0	0	0	0	0	0	0	0	0	0	0	3.58052e-211	0	1.06792e-233	1.59524e-39	1.48502e-229	2.56789e-269	1.22487e-06	0.05296	4.61366e-06	3.91142e-171	6.72165e-268	0.05296
1051.01	0.05616	1051.01	0.05537		1051.01	0	0	0	0	1.58476e-180	0	0	0	0	0	0	0	0	0	0	0	0	0	3.52031e-209	0	5.02684e-231	5.18529e-39	9.82624e-226	1.78206e-264	3.00645e-06	0.05626	5.54659e-07	4.43501e-175	4.62139e-272	0.05627
1052.94	0.05626	1052.94	0.05564		1052.94	0	0	0	0	3.23558e-180	0	0	0	0	0	0	0	0	0	0	0	0	0	3.39377e-207	0	2.29025e-228	1.67264e-38	6.06057e-222	1.12292e-259	7.07469e-06	0.05515	5.1633e-08	4.50505e-179	2.93358e-276	0.05516
1054.87	0.05196	1054.87	0.05174		1054.87	0	0	0	0	6.5995e-180	0	0	0	0	0	0	0	0	0	0	0	0	0	3.19296e-205	0	1.00357e-225	5.34792e-38	3.45287e-218	6.35158e-255	1.59466e-05	0.04988	3.73093e-09	4.13896e-183	1.73663e-280	0.04989
1056.8	0.04369	1056.8	0.04343		1056.8	0	0	0	0	1.34574e-179	0	0	0	0	0	0	0	0	0	0	0	0	0	2.9455e-203	4.44659e-322	4.25628e-223	1.69686e-37	1.83351e-214	3.26174e-250	3.4459e-05	0.04161	2.08695e-10	3.40627e-187	9.49094e-285	0.04165
1058.73	0.03234	1058.73	0.03121		1058.73	0	0	0	0	2.74147e-179	0	0	0	0	0	0	0	0	0	0	0	0	0	2.65182e-201	1.11292e-318	1.73622e-220	5.33663e-37	8.99416e-211	1.50372e-245	7.13284e-05	0.03203	9.0638e-12	2.53572e-191	4.83758e-289	0.0321
1060.66	0.02152	1060.66	0.019		1060.66	0	0	0	0	5.58338e-179	0	0	0	0	0	0	0	0	0	0	0	0	0	2.34085e-199	2.6769e-315	6.85455e-218	1.66556e-36	4.11189e-207	6.29325e-241	0.000141539	0.02275	3.04649e-13	1.69072e-195	2.27619e-293	0.02289
1062.59	0.0149	1062.59	0.01131		1062.59	0	0	0	0	1.13601e-178	0	0	0	0	0	0	0	0	0	0	0	0	0	2.01666e-197	6.15002e-312	2.60293e-215	5.1525e-36	1.73672e-203	2.36472e-236	0.000269052	0.01491	7.95256e-15	1.01982e-199	9.98936e-298	0.01518
1064.51	0.01166	1064.51	0.00794		1064.51	0	0	0	0	2.31078e-178	0	0	0	0	0	0	0	0	0	0	0	0	0	1.70345e-195	0	9.56598e-213	1.58178e-35	6.83577e-200	8.06544e-232	0.000490264	0.00901	1.60617e-16	5.50909e-204	4.04665e-302	0.0095
1066.44	0.00976	1066.44	0.0064		1066.44	0	0	0	0	4.69575e-178	0	0	0	0	0	0	0	0	0	0	0	0	0	1.40431e-193	2.87471e-305	3.3816e-210	4.81325e-35	2.48592e-196	2.47013e-227	0.000855832	0.00503	2.52004e-18	2.69255e-208	1.5291e-306	0.00588
1068.37	0.00879	1068.37	0.00571		1068.37	0	0	0	0	9.5364e-178	0	0	0	0	0	0	0	0	0	0	0	0	0	1.13249e-191	5.82556e-302	1.15338e-207	1.45262e-34	8.38881e-193	6.82991e-223	0.00143	0.00259	3.06553e-20	1.1846e-212	5.36155e-311	0.00402
1070.3	0.00854	1070.3	0.00565		1070.3	0	0	0	0	1.93622e-177	0	0	0	0	0	0	0	0	0	0	0	0	0	8.95426e-190	1.13663e-298	3.807e-205	4.3504e-34	2.63774e-189	1.7139e-218	0.0023	0.00123	2.88409e-22	4.66676e-217	1.73509e-315	0.00352
1072.23	0.00896	1072.23	0.00621		1072.23	0	0	0	0	3.92732e-177	0	0	0	0	0	0	0	0	0	0	0	0	0	6.90999e-188	2.11848e-295	1.20877e-202	1.29145e-33	7.66403e-186	3.86249e-214	0.00353	0.000537812	2.10871e-24	1.66363e-221	5.23808e-320	0.00406
1074.16	0.00981	1074.16	0.00723		1074.16	0	0	0	0	7.96396e-177	0	0	0	0	0	0	0	0	0	0	0	0	0	5.22801e-186	3.80145e-292	3.71404e-200	3.80443e-33	2.07475e-182	7.89909e-210	0.00519	0.000217273	1.19211e-26	5.30984e-226	0	0.00541
1076.08	0.01127	1076.08	0.00889		1076.08	0	0	0	0	1.61337e-176	0	0	0	0	0	0	0	0	0	0	0	0	1.43279e-322	3.86064e-184	6.51657e-289	1.09778e-197	1.1109e-32	5.19041e-179	1.45093e-205	0.00733	8.10231e-05	5.2388e-29	1.53374e-230	0	0.00741
1078.01	0.01331	1078.01	0.01097		1078.01	0	0	0	0	3.2676e-176	0	0	0	0	0	0	0	0	0	0	0	0	1.43694e-319	2.795e-182	1.07544e-285	3.13988e-195	3.21898e-32	1.20973e-175	2.41822e-201	0.00991	2.78608e-05	1.7796e-31	3.96608e-235	0	0.00993
1079.94	0.01586	1079.94	0.01353		1079.94	0	0	0	0	6.61146e-176	0	0	0	0	0	0	0	0	0	0	0	0	1.37563e-316	1.97505e-180	1.69559e-282	8.63954e-193	9.24573e-32	2.60576e-172	3.62035e-197	0.01283	8.84386e-06	4.70055e-34	9.28247e-240	0	0.01284
1081.87	0.0185	1081.87	0.01631		1081.87	0	0	0	0	1.33738e-175	0	0	0	0	0	0	0	0	0	0	0	0	1.27938e-313	1.36826e-178	2.57355e-279	2.30028e-190	2.63523e-31	5.22875e-169	4.91747e-193	0.01594	2.58843e-06	9.59477e-37	1.94471e-244	0	0.01594
1083.8	0.0209	1083.8	0.01894		1083.8	0	0	0	0	2.70263e-175	0	0	0	0	0	0	0	0	0	0	0	0	1.14779e-310	9.25206e-177	3.73189e-276	5.89206e-188	7.44521e-31	9.69739e-166	6.00044e-189	0.01896	6.99406e-07	1.52324e-39	3.68798e-249	0	0.01896
1085.73	0.02294	1085.73	0.02118		1085.73	0	0	0	0	5.46017e-175	0	0	0	0	0	0	0	0	0	0	0	0	1.00034e-307	6.13325e-175	5.20937e-273	1.46033e-185	2.08731e-30	1.67531e-162	6.64223e-185	0.02162	1.74234e-07	1.86831e-42	6.25984e-254	0	0.02162
1087.65	0.02467	1087.65	0.02311		1087.65	0	0	0	0	1.10205e-174	0	0	0	0	0	0	0	0	0	0	0	0	8.41022e-305	3.96859e-173	6.94774e-270	3.48214e-183	5.80073e-30	2.67525e-159	6.60604e-181	0.02362	4.00748e-08	1.78276e-45	9.61893e-259	0	0.02362
1089.58	0.02546	1089.58	0.02435		1089.58	0	0	0	0	2.22374e-174	0	0	0	0	0	0	0	0	0	0	0	0	6.86874e-302	2.51741e-171	8.91958e-267	8.03381e-181	1.59965e-29	3.97908e-156	5.95954e-177	0.02473	8.49736e-09	1.31391e-48	1.32277e-263	0	0.02473
1091.51	0.02494	1091.51	0.02452		1091.51	0	0	0	0	4.4827e-174	0	0	0	0	0	0	0	0	0	0	0	0	5.41174e-299	1.55874e-169	1.09412e-263	1.78331e-178	4.37278e-29	5.47093e-153	4.83088e-173	0.02482	1.66367e-09	7.53562e-52	1.64695e-268	0	0.02482
1093.44	0.0234	1093.44	0.02374		1093.44	0	0	0	0	9.03412e-174	0	0	0	0	0	0	0	0	0	0	0	0	4.14183e-296	9.4614e-168	1.29185e-260	3.82997e-176	1.18613e-28	7.00578e-150	3.55171e-169	0.02386	3.00254e-10	3.33724e-55	1.83494e-273	0	0.02386
1095.37	0.02152	1095.37	0.02229		1095.37	0	0	0	0	1.81888e-173	0	0	0	0	0	0	0	0	0	0	0	0	3.0581e-293	5.60596e-166	1.45745e-257	7.91424e-174	3.18935e-28	8.29367e-147	2.3466e-165	0.02199	5.00402e-11	1.1504e-58	1.85117e-278	0	0.02199
1097.3	0.0194	1097.3	0.01999		1097.3	0	0	0	0	3.65979e-173	0	0	0	0	0	0	0	0	0	0	0	0	2.18582e-290	3.24926e-164	1.57694e-254	1.57791e-171	8.50531e-28	9.11068e-144	1.39973e-161	0.01941	7.6945e-12	3.07463e-62	1.68112e-283	0	0.01941
1099.23	0.0169	1099.23	0.01699		1099.23	0	0	0	0	7.362e-173	0	0	0	0	0	0	0	0	0	0	0	0	1.51758e-287	1.84614e-162	1.64222e-251	3.04364e-169	2.25069e-27	9.32009e-141	7.57141e-158	0.01643	1.0905e-12	6.34279e-66	1.36592e-288	0	0.01643
1101.15	0.01364	1101.15	0.0134		1101.15	0	0	0	0	1.47948e-172	0	0	0	0	0	0	0	0	0	0	0	0	1.01652e-284	1.02394e-160	1.63423e-248	5.64905e-167	5.90393e-27	8.81526e-138	3.68102e-154	0.01332	1.42735e-13	1.0189e-69	1.0051e-293	0	0.01332
1103.08	0.00984	1103.08	0.00956		1103.08	0	0	0	0	2.97243e-172	0	0	0	0	0	0	0	0	0	0	0	0	6.61356e-282	5.56698e-159	1.56521e-245	1.01433e-164	1.53674e-26	7.76394e-135	1.62271e-150	0.01035	1.72181e-14	1.26304e-73	6.61639e-299	0	0.01035
1105.01	0.00619	1105.01	0.00595		1105.01	0	0	0	0	5.96608e-172	0	0	0	0	0	0	0	0	0	0	0	0	4.15143e-279	2.95463e-157	1.43258e-242	1.75255e-162	3.96517e-26	6.32278e-132	6.43012e-147	0.00771	1.91839e-15	1.21949e-77	3.94489e-304	0	0.00771
1106.94	0.00366	1106.94	0.00334		1106.94	0	0	0	0	1.19716e-171	0	0	0	0	0	0	0	0	0	0	0	0	2.53107e-276	1.53714e-155	1.26189e-239	2.92933e-160	1.0152e-25	4.79437e-129	2.31011e-143	0.0055	1.96969e-16	9.08351e-82	0	0	0.0055
1108.87	0.0023	1108.87	0.00187		1108.87	0	0	0	0	2.3999e-171	0	0	0	0	0	0	0	0	0	0	0	0	1.4889e-273	7.80675e-154	1.06226e-236	4.7116e-158	2.57663e-25	3.36178e-126	7.46101e-140	0.00376	1.86808e-17	5.27138e-86	1.01642e-314	0	0.00376
1110.8	0.00182	1110.8	0.00121		1110.8	0	0	0	0	4.80974e-171	0	0	0	0	0	0	0	0	0	0	0	0	8.50661e-271	3.88638e-152	8.60556e-234	7.33094e-156	6.48897e-25	2.19467e-123	2.1845e-136	0.00246	1.63255e-18	2.35936e-90	4.39175e-320	0	0.00246
1112.72	0.0015	1112.72	0.00082		1112.72	0	0	0	0	9.62995e-171	0	0	0	0	0	0	0	0	0	0	0	0	4.68941e-268	1.88876e-150	6.66271e-231	1.09766e-153	1.61998e-24	1.32501e-120	5.75045e-133	0.00155	1.31798e-19	8.22952e-95	0	0	0.00155
1114.65	0.00138	1114.65	0.00063		1114.65	0	0	0	0	1.92759e-170	0	0	0	0	0	0	0	0	0	0	0	0	2.5107e-265	8.99739e-149	4.96412e-228	1.58983e-151	4.01299e-24	7.44726e-118	1.37213e-129	0.000930789	9.80371e-21	2.21329e-99	0	0	0.000930789
1116.58	0.00133	1116.58	0.00052		1116.58	0	0	0	0	3.8546e-170	0	0	0	0	0	0	0	0	0	0	0	0	1.29705e-262	4.1843e-147	3.5349e-225	2.216e-149	9.85462e-24	3.87128e-115	2.94397e-126	0.000536796	6.73719e-22	4.6401e-104	0	0	0.000536796
1118.51	0.00138	1118.51	0.00062		1118.51	0	0	0	0	7.70606e-170	0	0	0	0	0	0	0	0	0	0	0	0	6.50753e-260	1.90733e-145	2.42222e-222	2.98777e-147	2.40121e-23	1.87331e-112	5.7249e-123	0.000296574	4.26548e-23	7.4987e-109	0	0	0.000296574
1120.44	0.00146	1120.44	0.00065		1120.44	0	0	0	0	1.53908e-169	0	0	0	0	0	0	0	0	0	0	0	0	3.15048e-257	8.48805e-144	1.58639e-219	3.8768e-145	5.80014e-23	8.38456e-110	1.00113e-119	0.000157069	2.49518e-24	9.44894e-114	0	0	0.000157069
1122.37	0.00156	1122.37	0.00072		1122.37	0	0	0	0	3.0731e-169	0	0	0	0	0	0	0	0	0	0	0	0	1.48123e-254	3.70234e-142	9.99747e-217	4.86567e-143	1.39015e-22	3.49312e-107	1.5866e-116	7.96882e-05	1.34462e-25	9.17564e-119	0	0	7.96882e-05
1124.3	0.00153	1124.3	0.00076		1124.3	0	0	0	0	6.1301e-169	0	0	0	0	0	0	0	0	0	0	0	0	6.72022e-252	1.57664e-140	6.02213e-214	5.87732e-141	3.30299e-22	1.34615e-104	2.26139e-113	3.8757e-05	6.69544e-27	6.94932e-124	0	0	3.8757e-05
1126.22	0.00149	1126.22	0.00081		1126.22	0	0	0	0	1.22205e-168	0	0	0	0	0	0	0	0	0	0	0	0	2.95153e-249	6.56791e-139	3.47894e-211	6.84973e-139	7.78343e-22	4.8138e-102	2.90998e-110	1.80639e-05	3.07603e-28	4.08067e-129	0	0	1.80639e-05
1128.15	0.00139	1128.15	0.00077		1128.15	0	0	0	0	2.43557e-168	0	0	0	0	0	0	0	0	0	0	0	0	1.25885e-246	2.6816e-137	1.93374e-208	7.72123e-137	1.81989e-21	1.60212e-99	3.39302e-107	8.06472e-06	1.3017e-29	1.84588e-134	0	0	8.06472e-06
1130.08	0.00135	1130.08	0.00069		1130.08	0	0	0	0	4.84937e-168	0	0	0	0	0	0	0	0	0	0	0	0	5.18129e-244	1.06897e-135	1.02744e-205	8.37703e-135	4.21837e-21	4.93288e-97	3.55867e-104	3.45183e-06	5.09058e-31	6.51481e-140	0	0	3.45183e-06
1132.01	0.00125	1132.01	0.00046		1132.01	0	0	0	0	9.6529e-168	0	0	0	0	0	0	0	0	0	0	0	0	2.07085e-241	4.17634e-134	5.25232e-203	8.79015e-133	9.70179e-21	1.41347e-94	3.38162e-101	1.41517e-06	1.83357e-32	1.7708e-145	0	0	1.41517e-06
1133.94	0.00121	1133.94	0.00042		1133.94	0	0	0	0	1.91958e-167	0	0	0	0	0	0	0	0	0	0	0	0	7.98753e-239	1.59309e-132	2.56669e-200	8.87787e-131	2.21202e-20	3.74716e-92	2.89076e-98	5.56246e-07	6.10379e-34	3.75643e-151	0	0	5.56246e-07
1135.87	0.00124	1135.87	0.00035		1135.87	0	0	0	0	3.81629e-167	0	0	0	0	0	0	0	0	0	0	0	0	2.99164e-236	5.95576e-131	1.20674e-197	8.67177e-129	5.00413e-20	9.24408e-90	2.23866e-95	2.09414e-07	1.87128e-35	6.13531e-157	0	0	2.09414e-07
1137.8	0.00133	1137.8	0.0003		1137.8	0	0	0	0	7.57971e-167	0	0	0	0	0	0	0	0	0	0	0	0	1.08136e-233	2.17398e-129	5.42372e-195	8.15322e-127	1.12228e-19	2.11004e-87	1.55978e-92	7.55899e-08	5.30256e-37	7.82262e-163	0	0	7.55899e-08
1139.72	0.00128	1139.72	0.00021		1139.72	0	0	0	0	1.50505e-166	0	0	0	0	0	0	0	0	0	0	0	0	3.79537e-231	7.77709e-128	2.3452e-192	7.41346e-125	2.49733e-19	4.48157e-85	9.84419e-90	2.61326e-08	1.38367e-38	7.67728e-169	0	0	2.61326e-08
1141.65	0.00132	1141.65	0.00022		1141.65	0	0	0	0	2.98555e-166	0	0	0	0	0	0	0	0	0	0	0	0	1.28563e-228	2.7165e-126	9.69456e-190	6.48861e-123	5.50917e-19	8.80781e-83	5.59036e-87	8.66243e-09	3.33754e-40	5.88345e-175	0	0	8.66243e-09
1143.58	0.00142	1143.58	0.00027		1143.58	0	0	0	0	5.92085e-166	0	0	0	0	0	0	0	0	0	0	0	0	4.22847e-226	9.29899e-125	3.85527e-187	5.49207e-121	1.20584e-18	1.61059e-80	2.8754e-84	2.75004e-09	7.41283e-42	3.46961e-181	0	0	2.75004e-09
1145.51	0.0017	1145.51	0.00051		1145.51	0	0	0	0	1.17306e-165	0	0	0	0	0	0	0	0	0	0	0	0	1.34229e-223	3.10816e-123	1.46577e-184	4.47483e-119	2.61661e-18	2.72542e-78	1.33089e-81	8.37134e-10	1.52202e-43	1.59814e-187	0	0	8.37134e-10
1147.44	0.00191	1147.44	0.00073		1147.44	0	0	0	0	2.32351e-165	0	0	0	0	0	0	0	0	0	0	0	0	4.13711e-221	1.01811e-121	5.36089e-182	3.52577e-117	5.63348e-18	4.29069e-76	5.57882e-79	2.44047e-10	2.87732e-45	5.66315e-194	0	0	2.44047e-10
1149.37	0.0022	1149.37	0.00097		1149.37	0	0	0	0	4.59774e-165	0	0	0	0	0	0	0	0	0	0	0	0	1.23072e-218	3.25639e-120	1.87461e-179	2.67425e-115	1.20243e-17	6.25154e-74	2.10462e-76	6.82228e-11	5.02888e-47	1.56783e-200	0	0	6.82228e-11
1151.3	0.00238	1151.3	0.00118		1151.3	0	0	0	0	9.09557e-165	0	0	0	0	0	0	0	0	0	0	0	0	3.55463e-216	1.02068e-118	6.30559e-177	1.96143e-113	2.54643e-17	8.4734e-72	7.18974e-74	1.82637e-11	8.09183e-49	3.3384e-207	0	0	1.82637e-11
1153.22	0.00238	1153.22	0.0013		1153.22	0	0	0	0	1.7976e-164	0	0	0	0	0	0	0	0	0	0	0	0	9.90959e-214	3.12397e-117	2.02797e-174	1.38494e-111	5.34629e-17	1.06299e-69	2.21071e-71	4.6886e-12	1.20386e-50	5.55506e-214	0	0	4.68865e-12
1155.15	0.00219	1155.15	0.00111		1155.15	0	0	0	0	3.55048e-164	0	0	0	0	0	0	0	0	0	0	0	0	2.67436e-211	9.35327e-116	6.2551e-172	9.43513e-110	1.11325e-16	1.23741e-67	6.13698e-69	1.15346e-12	1.65248e-52	7.16675e-221	0	0	1.15357e-12
1157.08	0.00209	1157.08	0.00096		1157.08	0	0	0	0	7.01079e-164	0	0	0	0	0	0	0	0	0	0	0	0	7.0071e-209	2.74421e-114	1.85575e-169	6.21529e-108	2.29993e-16	1.33986e-65	1.54246e-66	2.71729e-13	2.08802e-54	7.10853e-228	0	0	2.71959e-13
1159.01	0.00218	1159.01	0.00099		1159.01	0	0	0	0	1.38301e-163	0	0	0	0	0	0	0	0	0	0	0	0	1.77216e-206	7.86227e-113	5.26448e-167	3.94173e-106	4.71076e-16	1.34293e-63	3.49e-64	6.13896e-14	2.43971e-56	5.51217e-235	0	0	6.18607e-14
1160.94	0.00233	1160.94	0.00112		1160.94	0	0	0	0	2.72751e-163	0	0	0	0	0	0	0	0	0	0	0	0	4.35116e-204	2.20733e-111	1.43643e-164	2.4171e-104	9.57294e-16	1.25192e-61	7.14868e-62	1.32803e-14	2.6239e-58	3.2853e-242	0	0	1.42376e-14
1162.87	0.0022	1162.87	0.00109		1162.87	0	0	0	0	5.37386e-163	0	0	0	0	0	0	0	0	0	0	0	0	1.03126e-201	6.05163e-110	3.74787e-162	1.42702e-102	1.92867e-15	1.0804e-59	1.31832e-59	2.75528e-15	2.60974e-60	1.53118e-249	0	0	4.68395e-15
1164.79	0.00202	1164.79	0.00096		1164.79	0	0	0	0	1.0585e-162	0	0	0	0	0	0	0	0	0	0	0	0	2.37278e-199	1.62576e-108	9.40498e-160	8.1457e-101	3.85519e-15	8.67127e-58	2.20071e-57	5.47343e-16	2.38899e-62	5.48368e-257	0	0	4.40253e-15
1166.72	0.00163	1166.72	0.00056		1166.72	0	0	0	0	2.08293e-162	0	0	0	0	0	0	0	0	0	0	0	0	5.27011e-197	4.26516e-107	2.25694e-157	4.47685e-99	7.64004e-15	6.44318e-56	3.30785e-55	1.04284e-16	2.0226e-64	1.53615e-264	0	0	7.74433e-15
1168.65	0.00129	1168.65	0.00024		1168.65	0	0	0	0	4.09771e-162	0	0	0	0	0	0	0	0	0	0	0	0	1.1363e-194	1.09643e-105	5.20879e-155	2.37884e-97	1.50216e-14	4.45222e-54	4.50015e-53	1.90235e-17	1.57593e-66	3.30577e-272	0	0	1.50406e-14
1170.58	0.000994155	1170.58	3e-05		1170.58	0	0	0	0	8.05356e-162	0	0	0	0	0	0	0	0	0	0	0	0	2.36513e-192	2.75256e-104	1.14964e-152	1.21708e-95	2.92821e-14	2.84843e-52	5.51309e-51	3.32848e-18	1.13574e-68	5.56598e-280	0	0	2.92855e-14
1172.51	0.000786206	1172.51	-0.000120779		1172.51	0	0	0	0	1.5824e-161	0	0	0	0	0	0	0	0	0	0	0	0	4.77874e-190	6.77094e-103	2.44019e-150	6.02009e-94	5.66312e-14	1.69457e-50	6.11247e-49	5.57571e-19	7.53204e-71	7.1974e-288	0	0	5.66318e-14
1174.44	0.000612967	1174.44	-0.000327771		1174.44	0	0	0	0	3.10618e-161	0	0	0	0	0	0	0	0	0	0	0	0	9.32128e-188	1.62659e-101	4.95348e-148	2.86725e-92	1.08587e-13	9.33467e-49	6.1034e-47	8.95892e-20	4.62061e-73	7.28373e-296	0	0	1.08587e-13
1176.37	0.00054299	1176.37	-0.000431844		1176.37	0	0	0	0	6.09563e-161	0	0	0	0	0	0	0	0	0	0	0	0	1.76489e-185	3.82873e-100	9.66977e-146	1.32021e-90	2.06569e-13	4.78113e-47	5.51485e-45	1.37813e-20	2.60821e-75	5.65955e-304	0	0	2.06569e-13
1178.29	0.000376394	1178.29	-0.000611067		1178.29	0	0	0	0	1.19506e-160	0	0	0	0	0	0	0	0	0	0	0	0	3.22612e-183	8.80152e-99	1.80537e-143	5.85348e-89	3.89605e-13	2.26767e-45	4.48823e-43	2.0335e-21	1.362e-77	3.44246e-312	0	0	3.89605e-13
1180.22	0.000236092	1180.22	-0.000769867		1180.22	0	0	0	0	2.34232e-160	0	0	0	0	0	0	0	0	0	0	0	0	5.72411e-181	1.98244e-97	3.24128e-141	2.50891e-87	7.29028e-13	9.99975e-44	3.30505e-41	2.87248e-22	6.54378e-80	1.6072e-320	0	0	7.29028e-13
1182.15	0.000178712	1182.15	-0.000754554		1182.15	0	0	0	0	4.58649e-160	0	0	0	0	0	0	0	0	0	0	0	0	9.8055e-179	4.3609e-96	5.56582e-139	1.03554e-85	1.35251e-12	4.08367e-42	2.19233e-39	3.89234e-23	2.90875e-82	0	0	0	1.35251e-12
1184.08	0.000235173	1184.08	-0.00076545		1184.08	0	0	0	0	8.97526e-160	0	0	0	0	0	0	0	0	0	0	0	0	1.62605e-176	9.38412e-95	9.16596e-137	4.12386e-84	2.48861e-12	1.54748e-40	1.31292e-37	5.0544e-24	1.19293e-84	0	0	0	2.48861e-12
1186.01	0.000330562	1186.01	-0.000716461		1186.01	0	0	0	0	1.75589e-159	0	0	0	0	0	0	0	0	0	0	0	0	2.61724e-174	1.97849e-93	1.45144e-134	1.58752e-82	4.54282e-12	5.45141e-39	7.11315e-36	6.28287e-25	4.50082e-87	0	0	0	4.54282e-12
1187.93	0.000434657	1187.93	-0.000546634		1187.93	0	0	0	0	3.43183e-159	0	0	0	0	0	0	0	0	0	0	0	0	4.06732e-172	4.07405e-92	2.19842e-132	5.88527e-81	8.22201e-12	1.77867e-37	3.47201e-34	7.4923e-26	1.57125e-89	0	0	0	8.22201e-12
1189.86	0.00033351	1189.86	-0.000559444		1189.86	0	0	0	0	6.70559e-159	0	0	0	0	0	0	0	0	0	0	0	0	6.13482e-170	8.21923e-91	3.20166e-130	2.10899e-79	1.47632e-11	5.39455e-36	1.53301e-32	8.55232e-27	5.04581e-92	0	0	0	1.47632e-11
1191.79	0.000290266	1191.79	-0.000549717		1191.79	0	0	0	0	1.30897e-158	0	0	0	0	0	0	0	0	0	0	0	0	8.93442e-168	1.61956e-89	4.46015e-128	7.27832e-78	2.62827e-11	1.51549e-34	6.09888e-31	9.3657e-28	1.49945e-94	0	0	0	2.62827e-11
1193.72	0.000246633	1193.72	-0.000514161		1193.72	0	0	0	0	2.55449e-158	0	0	0	0	0	0	0	0	0	0	0	0	1.26283e-165	3.12656e-88	5.97391e-126	2.42791e-76	4.642e-11	3.95721e-33	2.1946e-29	9.81723e-29	4.0985e-97	0	0	0	4.642e-11
1195.65	0.000306253	1195.65	-0.000390529		1195.65	0	0	0	0	4.98034e-158	0	0	0	0	0	0	0	0	0	0	0	0	1.72349e-163	5.89533e-87	7.65414e-124	7.80005e-75	8.12887e-11	9.57188e-32	7.11617e-28	9.8729e-30	1.03674e-99	0	0	0	8.12887e-11
1197.58	0.000323126	1197.58	-0.000484243		1197.58	0	0	0	0	9.70724e-158	0	0	0	0	0	0	0	0	0	0	0	0	2.28283e-161	1.08904e-85	9.42864e-122	2.42209e-73	1.41221e-10	2.15185e-30	2.08685e-26	9.50327e-31	2.41198e-102	0	0	0	1.41221e-10
1199.51	0.00031867	1199.51	-0.000597582		1199.51	0	0	0	0	1.89023e-157	0	0	0	0	0	0	0	0	0	0	0	0	2.91969e-159	1.96498e-84	1.11109e-119	7.24379e-72	2.43254e-10	4.48158e-29	5.5153e-25	8.77664e-32	5.19355e-105	0	0	0	2.43254e-10
1201.43	0.000251774	1201.43	-0.000649119		1201.43	0	0	0	0	3.67971e-157	0	0	0	0	0	0	0	0	0	0	0	0	3.62397e-157	3.47341e-83	1.25877e-117	2.09388e-70	4.15683e-10	8.67406e-28	1.31812e-23	7.75777e-33	1.02843e-107	0	0	0	4.15683e-10
1203.36	0.000270282	1203.36	-0.000618081		1203.36	0	0	0	0	7.15639e-157	0	0	0	0	0	0	0	0	0	0	0	0	4.34358e-155	5.99716e-82	1.3643e-115	5.82957e-69	7.04305e-10	1.55544e-26	2.83935e-22	6.57947e-34	1.88501e-110	0	0	0	7.04305e-10
1205.29	0.000195235	1205.29	-0.000745865		1205.29	0	0	0	0	1.39141e-156	0	0	0	0	0	0	0	0	0	0	0	0	5.05221e-153	1.0144e-80	1.42151e-113	1.56861e-67	1.18385e-09	2.59192e-25	5.53024e-21	5.34047e-35	3.17712e-113	0	0	0	1.18385e-09
1207.22	0.000187242	1207.22	-0.000836491		1207.22	0	0	0	0	2.70271e-156	0	0	0	0	0	0	0	0	0	0	0	0	5.67472e-151	1.676e-79	1.41702e-111	4.06545e-66	1.97302e-09	4.00186e-24	9.70945e-20	4.15942e-36	4.95696e-116	0	0	0	1.97302e-09
1209.15	0.000188584	1209.15	-0.000892446		1209.15	0	0	0	0	5.24837e-156	0	0	0	0	0	0	0	0	0	0	0	0	6.18533e-149	2.7127e-78	1.35788e-109	1.01831e-64	3.2621e-09	5.74128e-23	1.54121e-18	3.10028e-37	7.11125e-119	0	0	0	3.2621e-09
1211.08	0.000257963	1211.08	-0.000866955		1211.08	0	0	0	0	1.0182e-155	0	0	0	0	0	0	0	0	0	0	0	0	6.51066e-147	4.28884e-77	1.24495e-107	2.45687e-63	5.34773e-09	7.63239e-22	2.20545e-17	2.21745e-38	9.44436e-122	0	0	0	5.34773e-09
1213.01	0.00024119	1213.01	-0.000928696		1213.01	0	0	0	0	1.9741e-155	0	0	0	0	0	0	0	0	0	0	0	0	6.63423e-145	6.63312e-76	1.09465e-105	5.7193e-62	8.69483e-09	9.41513e-21	2.8493e-16	1.51989e-39	1.15726e-124	0	0	0	8.69483e-09
1214.93	0.000229887	1214.93	-0.000946082		1214.93	0	0	0	0	3.82638e-155	0	0	0	0	0	0	0	0	0	0	0	0	6.5598e-143	1.00495e-74	9.25193e-104	1.28665e-60	1.40242e-08	1.07906e-19	3.32757e-15	9.96907e-41	1.30372e-127	0	0	0	1.40242e-08
1216.86	0.000165028	1216.86	-0.00098178		1216.86	0	0	0	0	7.40951e-155	0	0	0	0	0	0	0	0	0	0	0	0	6.26406e-141	1.4873e-73	7.48205e-102	2.78823e-59	2.24288e-08	1.1461e-18	3.50392e-14	6.27496e-42	1.35984e-130	0	0	0	2.24289e-08
1218.79	0.000142329	1218.79	-0.000959518		1218.79	0	0	0	0	1.4344e-154	0	0	0	0	0	0	0	0	0	0	0	0	5.80418e-139	2.1562e-72	5.81594e-100	5.83898e-58	3.55842e-08	1.13089e-17	3.3349e-13	3.7795e-43	1.30392e-133	0	0	0	3.55845e-08
1220.72	0.000153988	1220.72	-0.000933705		1220.72	0	0	0	0	2.77418e-154	0	0	0	0	0	0	0	0	0	0	0	0	5.19404e-137	3.05363e-71	4.32585e-98	1.17792e-56	5.59786e-08	1.03421e-16	2.86218e-12	2.18469e-44	1.15771e-136	0	0	0	5.59814e-08
1222.65	0.000290889	1222.65	-0.000848206		1222.65	0	0	0	0	5.36388e-154	0	0	0	0	0	0	0	0	0	0	0	0	4.50999e-135	4.23617e-70	3.09254e-96	2.29624e-55	8.73585e-08	8.78584e-16	2.22006e-11	1.20835e-45	9.44868e-140	0	0	0	8.73807e-08
1224.58	0.000273786	1224.58	-0.000915647		1224.58	0	0	0	0	1.03611e-153	0	0	0	0	0	0	0	0	0	0	0	0	3.78216e-133	5.74083e-69	2.11558e-94	4.31226e-54	1.35178e-07	6.91802e-15	1.55298e-10	6.41427e-47	7.14111e-143	0	0	0	1.35333e-07
1226.51	0.00028355	1226.51	-0.000924885		1226.51	0	0	0	0	2.00084e-153	0	0	0	0	0	0	0	0	0	0	0	0	3.07747e-131	7.62071e-68	1.39097e-92	7.82528e-53	2.07502e-07	5.05981e-14	9.8169e-10	3.25785e-48	4.96074e-146	0	0	0	2.08484e-07
1228.43	0.000270411	1228.43	-0.000964274		1228.43	0	0	0	0	3.86013e-153	0	0	0	0	0	0	0	0	0	0	0	0	2.41857e-129	9.88261e-67	8.75172e-91	1.36803e-51	3.15835e-07	3.43039e-13	5.59708e-09	1.58813e-49	3.19144e-149	0	0	0	3.21433e-07
1230.36	0.000369929	1230.36	-0.000927415		1230.36	0	0	0	0	7.44512e-153	0	0	0	0	0	0	0	0	0	0	0	0	1.84416e-127	1.25533e-65	5.29207e-89	2.31092e-50	4.76881e-07	2.1601e-12	2.88344e-08	7.4071e-51	1.88702e-152	0	0	0	5.05717e-07
1232.29	0.000461015	1232.29	-0.000887068		1232.29	0	0	0	0	1.43458e-152	0	0	0	0	0	0	0	0	0	0	0	0	1.35819e-125	1.55778e-64	3.06242e-87	3.76088e-49	7.13977e-07	1.26094e-11	1.33993e-07	3.3159e-52	1.03338e-155	0	0	0	8.47983e-07
1234.22	0.00058927	1234.22	-0.000789256		1234.22	0	0	0	0	2.76348e-152	0	0	0	0	0	0	0	0	0	0	0	0	9.70479e-124	1.89347e-63	1.7031e-85	5.91385e-48	1.06039e-06	6.83597e-11	5.62565e-07	1.42018e-53	5.20067e-159	0	0	0	1.62303e-06
1236.15	0.000695198	1236.15	-0.000692737		1236.15	0	0	0	0	5.31829e-152	0	0	0	0	0	0	0	0	0	0	0	0	6.69807e-122	2.24845e-62	9.06449e-84	8.95952e-47	1.56163e-06	3.43583e-10	2.13075e-06	5.83844e-55	2.42432e-162	0	0	0	3.69272e-06
1238.08	0.000833371	1238.08	-0.000505984		1238.08	0	0	0	0	1.02321e-151	0	0	0	0	0	0	0	0	0	0	0	0	4.48496e-120	2.61515e-61	4.63621e-82	1.31147e-45	2.28135e-06	1.60367e-09	7.29058e-06	2.29626e-56	1.03848e-165	0	0	0	9.57354e-06
1240	0.000993548	1240	-0.000353688		1240	0	0	0	0	1.96673e-151	0	0	0	0	0	0	0	0	0	0	0	0	2.90083e-118	2.97164e-60	2.26949e-80	1.84962e-44	3.30477e-06	6.93997e-09	2.25065e-05	8.66906e-58	4.12073e-169	0	0	0	2.58182e-05
1241.93	0.0013	1241.93	-0.000177719		1241.93	0	0	0	0	3.77794e-151	0	0	0	0	0	0	0	0	0	0	0	0	1.8163e-116	3.30321e-59	1.06544e-78	2.51689e-43	4.74797e-06	2.78685e-08	6.27276e-05	3.13637e-59	1.50863e-172	0	0	0	6.75034e-05
1243.86	0.00167	1243.86	9e-05		1243.86	0	0	0	0	7.2551e-151	0	0	0	0	0	0	0	0	0	0	0	0	1.10326e-114	3.59625e-58	4.80641e-77	3.30888e-42	6.76664e-06	1.03913e-07	0.00015791	1.08549e-60	5.07473e-176	0	0	0	0.000164781
1245.79	0.00225	1245.79	0.00052		1245.79	0	0	0	0	1.39193e-150	0	0	0	0	0	0	0	0	0	0	0	0	6.47358e-113	3.82528e-57	2.07532e-75	4.19153e-41	9.56262e-06	3.59285e-07	0.000358713	3.60646e-62	1.58149e-179	0	0	0	0.000368635
1247.72	0.00289	1247.72	0.00093		1247.72	0	0	0	0	2.66973e-150	0	0	0	0	0	0	0	0	0	0	0	0	3.68485e-111	3.98512e-56	8.61034e-74	5.12959e-40	1.34053e-05	1.15339e-06	0.000735934	1.1462e-63	4.52799e-183	0	0	0	0.000750492
1249.65	0.00365	1249.65	0.00144		1249.65	0	0	0	0	5.11568e-150	0	0	0	0	0	0	0	0	0	0	0	0	2.02622e-109	4.05629e-55	3.41938e-72	6.04899e-39	1.86344e-05	3.43362e-06	0.00136	3.49714e-65	1.20117e-186	0	0	0	0.00138
1251.58	0.00463	1251.58	0.0021		1251.58	0	0	0	0	9.79979e-150	0	0	0	0	0	0	0	0	0	0	0	0	1.0808e-107	4.04364e-54	1.30475e-70	6.89105e-38	2.56949e-05	9.48998e-06	0.00228	1.02064e-66	2.9272e-190	0	0	0	0.00231
1253.5	0.00609	1253.5	0.00309		1253.5	0	0	0	0	1.87549e-149	0	0	0	0	0	0	0	0	0	0	0	0	5.56944e-106	3.93854e-53	4.76559e-69	7.56476e-37	3.51337e-05	2.43251e-05	0.00344	2.85973e-68	6.60993e-194	0	0	0	0.0035
1255.43	0.00792	1255.43	0.00426		1255.43	0	0	0	0	3.58833e-149	0	0	0	0	0	0	0	0	0	0	0	0	2.78392e-104	3.75701e-52	1.6724e-67	8.02215e-36	4.76528e-05	5.78821e-05	0.00468	7.66414e-70	1.37105e-197	0	0	0	0.00479
1257.36	0.01004	1257.36	0.0056		1257.36	0	0	0	0	6.85889e-149	0	0	0	0	0	0	0	0	0	0	0	0	1.34438e-102	3.5017e-51	5.61814e-66	8.19803e-35	6.40917e-05	0.000127745	0.00576	1.97204e-71	2.63538e-201	0	0	0	0.00595
1259.29	0.01168	1259.29	0.00668		1259.29	0	0	0	0	1.31067e-148	0	0	0	0	0	0	0	0	0	0	0	0	6.29727e-101	3.19633e-50	1.81326e-64	8.09278e-34	8.55065e-05	0.000261704	0.0064	4.85327e-73	4.65276e-205	0	0	0	0.00675
1261.22	0.01214	1261.22	0.0071		1261.22	0	0	0	0	2.50217e-148	0	0	0	0	0	0	0	0	0	0	0	0	2.84981e-99	2.85078e-49	5.60242e-63	7.69884e-33	0.000113123	0.000497304	0.00641	1.1468e-74	7.61281e-209	0	0	0	0.00702
1263.15	0.0115	1263.15	0.00686		1263.15	0	0	0	0	4.7755e-148	0	0	0	0	0	0	0	0	0	0	0	0	1.25093e-97	2.49e-48	1.66298e-61	7.07468e-32	0.00014845	0.000877135	0.00581	2.5917e-76	1.14399e-212	0	0	0	0.00683
1265.07	0.01059	1265.07	0.00649		1265.07	0	0	0	0	9.10555e-148	0	0	0	0	0	0	0	0	0	0	0	0	5.30513e-96	2.12513e-47	4.72569e-60	6.26533e-31	0.000193182	0.00144	0.00474	5.62388e-78	1.59331e-216	0	0	0	0.00637
1267	0.00994	1267	0.00631		1267	0	0	0	0	1.73568e-147	0	0	0	0	0	0	0	0	0	0	0	0	2.18221e-94	1.77618e-46	1.29009e-58	5.35942e-30	0.000249361	0.00218	0.0035	1.16712e-79	2.03791e-220	0	0	0	0.00593
1268.93	0.00955	1268.93	0.00642		1268.93	0	0	0	0	3.30538e-147	0	0	0	0	0	0	0	0	0	0	0	0	8.67281e-93	1.4506e-45	3.3718e-57	4.41839e-29	0.000319193	0.00307	0.00233	2.32576e-81	2.41608e-224	0	0	0	0.00572
1270.86	0.00943	1270.86	0.00673		1270.86	0	0	0	0	6.29075e-147	0	0	0	0	0	0	0	0	0	0	0	0	3.33677e-91	1.1589e-44	8.45162e-56	3.51454e-28	0.000405225	0.00401	0.0014	4.44139e-83	2.64283e-228	0	0	0	0.00582
1272.79	0.00951	1272.79	0.00717		1272.79	0	0	0	0	1.19691e-146	0	0	0	0	0	0	0	0	0	0	0	0	1.24511e-89	9.06667e-44	2.03501e-54	2.70014e-27	0.000510281	0.00487	0.000760171	8.11096e-85	2.65446e-232	0	0	0	0.00614
1274.72	0.00934	1274.72	0.00737		1274.72	0	0	0	0	2.27513e-146	0	0	0	0	0	0	0	0	0	0	0	0	4.48926e-88	6.93142e-43	4.69144e-53	1.9994e-26	0.000637219	0.00548	0.000372527	1.42241e-86	2.4716e-236	0	0	0	0.00649
1276.64	0.00878	1276.64	0.00715		1276.64	0	0	0	0	4.32341e-146	0	0	0	0	0	0	0	0	0	0	0	0	1.56979e-86	5.18904e-42	1.03891e-51	1.42991e-25	0.000789287	0.00572	0.000164745	2.38539e-88	2.11298e-240	0	0	0	0.00668
1278.57	0.00782	1278.57	0.00641		1278.57	0	0	0	0	8.20794e-146	0	0	0	0	0	0	0	0	0	0	0	0	5.30405e-85	3.79609e-41	2.20282e-50	9.85672e-25	0.000969508	0.00555	6.58029e-05	3.8416e-90	1.67473e-244	0	0	0	0.00658
1280.5	0.0067	1280.5	0.00548		1280.5	0	0	0	0	1.55782e-145	0	0	0	0	0	0	0	0	0	0	0	0	1.73804e-83	2.71935e-40	4.48636e-49	6.562e-24	0.00118	0.00499	2.3716e-05	5.91597e-92	1.21862e-248	0	0	0	0.00619
1282.43	0.00564	1282.43	0.00453		1282.43	0	0	0	0	2.95385e-145	0	0	0	0	0	0	0	0	0	0	0	0	5.50332e-82	1.90366e-39	8.74904e-48	4.21083e-23	0.00143	0.00416	7.72075e-06	8.7494e-94	8.22172e-253	0	0	0	0.0056
1284.36	0.00484	1284.36	0.00377		1284.36	0	0	0	0	5.59931e-145	0	0	0	0	0	0	0	0	0	0	0	0	1.6899e-80	1.30492e-38	1.63877e-46	2.60954e-22	0.00171	0.00322	2.26775e-06	1.23729e-95	5.09211e-257	0	0	0	0.00493
1286.29	0.00421	1286.29	0.00318		1286.29	0	0	0	0	1.0604e-144	0	0	0	0	0	0	0	0	0	0	0	0	5.01449e-79	8.74141e-38	2.93932e-45	1.55885e-21	0.00203	0.00231	6.01728e-07	1.68044e-97	2.9244e-261	0	0	0	0.00435
1288.22	0.00383	1288.22	0.00284		1288.22	0	0	0	0	2.0076e-144	0	0	0	0	0	0	0	0	0	0	0	0	1.44294e-77	5.73377e-37	5.06348e-44	8.99278e-21	0.0024	0.00154	1.44038e-07	2.18221e-99	1.54163e-265	0	0	0	0.00394
1290.14	0.00362	1290.14	0.00266		1290.14	0	0	0	0	3.79728e-144	0	0	0	0	0	0	0	0	0	0	0	0	4.01248e-76	3.67547e-36	8.35299e-43	5.00085e-20	0.0028	0.000954197	3.11507e-08	2.72174e-101	7.53641e-270	0	0	0	0.00376
1292.07	0.0037	1292.07	0.00272		1292.07	0	0	0	0	7.18033e-144	0	0	0	0	0	0	0	0	0	0	0	0	1.08198e-74	2.30694e-35	1.32339e-41	2.68551e-19	0.00325	0.000547545	6.07694e-09	3.24564e-103	3.38156e-274	0	0	0	0.0038
1294	0.0039	1294	0.00293		1294	0	0	0	0	1.35645e-143	0	0	0	0	0	0	0	0	0	0	0	0	2.81958e-73	1.41509e-34	2.0079e-40	1.39022e-18	0.00374	0.00029163	1.07118e-09	3.71749e-105	1.40717e-278	0	0	0	0.00403
1295.93	0.00429	1295.93	0.00328		1295.93	0	0	0	0	2.56175e-143	0	0	0	0	0	0	0	0	0	0	0	0	7.12484e-72	8.49905e-34	2.92572e-39	6.94961e-18	0.00426	0.000144076	1.70302e-10	4.07083e-107	5.37414e-283	0	0	0	0.0044
1297.86	0.00477	1297.86	0.0037		1297.86	0	0	0	0	4.83348e-143	0	0	0	0	0	0	0	0	0	0	0	0	1.73996e-70	4.98875e-33	4.08273e-38	3.3491e-17	0.00482	6.60716e-05	2.44671e-11	4.28186e-109	1.90364e-287	0	0	0	0.00488
1299.79	0.00543	1299.79	0.00435		1299.79	0	0	0	0	9.11409e-143	0	0	0	0	0	0	0	0	0	0	0	0	4.11346e-69	2.86453e-32	5.46393e-37	1.55723e-16	0.00541	2.81159e-05	3.1736e-12	4.31604e-111	6.22143e-292	0	0	0	0.00543
1301.71	0.00617	1301.71	0.00512		1301.71	0	0	0	0	1.71807e-142	0	0	0	0	0	0	0	0	0	0	0	0	9.4293e-68	1.61042e-31	7.02208e-36	6.99154e-16	0.00601	1.10965e-05	3.71219e-13	4.15905e-113	1.86584e-296	0	0	0	0.00603
1303.64	0.00709	1303.64	0.00595		1303.64	0	0	0	0	3.23562e-142	0	0	0	0	0	0	0	0	0	0	0	0	2.08904e-66	8.84861e-31	8.64337e-35	3.02627e-15	0.00664	4.06568e-06	3.92451e-14	3.84987e-115	5.19072e-301	0	0	0	0.00664
1305.57	0.0081	1305.57	0.00673		1305.57	0	0	0	0	6.09184e-142	0	0	0	0	0	0	0	0	0	0	0	0	4.4875e-65	4.76022e-30	1.02162e-33	1.26479e-14	0.00726	1.38148e-06	3.74115e-15	3.4067e-117	1.32502e-305	0	0	0	0.00726
1307.5	0.00916	1307.5	0.00758		1307.5	0	0	0	0	1.14585e-141	0	0	0	0	0	0	0	0	0	0	0	0	9.31689e-64	2.50286e-29	1.15656e-32	5.09641e-14	0.00788	4.35816e-07	3.22364e-16	2.89592e-119	3.13775e-310	0	0	0	0.00788
1309.43	0.01013	1309.43	0.00844		1309.43	0	0	0	0	2.15467e-141	0	0	0	0	0	0	0	0	0	0	0	0	1.87548e-62	1.28841e-28	1.25723e-31	1.98275e-13	0.00849	1.27494e-07	2.50441e-17	2.35318e-121	6.81744e-315	0	0	0	0.00849
1311.36	0.01097	1311.36	0.00925		1311.36	0	0	0	0	4.04784e-141	0	0	0	0	0	0	0	0	0	0	0	0	3.64905e-61	6.48242e-28	1.30906e-30	7.43742e-13	0.00906	3.46307e-08	1.75887e-18	1.83698e-123	1.37424e-319	0	0	0	0.00906
1313.29	0.01152	1313.29	0.00991		1313.29	0	0	0	0	7.6022e-141	0	0	0	0	0	0	0	0	0	0	0	0	6.88346e-60	3.19314e-27	1.30874e-29	2.69352e-12	0.00959	8.72221e-09	1.11361e-19	1.37074e-125	4.94066e-324	0	0	0	0.00959
1315.21	0.01183	1315.21	0.01038		1315.21	0	0	0	0	1.42641e-140	0	0	0	0	0	0	0	0	0	0	0	0	1.25508e-58	1.53737e-26	1.25331e-28	9.40551e-12	0.01008	2.03989e-09	6.37452e-21	9.82662e-128	0	0	0	0	0.01008
1317.14	0.01191	1317.14	0.0106		1317.14	0	0	0	0	2.67561e-140	0	0	0	0	0	0	0	0	0	0	0	0	2.21863e-57	7.2464e-26	1.15238e-27	3.17083e-11	0.0105	4.42333e-10	3.28918e-22	6.73336e-130	0	0	0	0	0.0105
1319.07	0.01197	1319.07	0.01077		1319.07	0	0	0	0	5.01408e-140	0	0	0	0	0	0	0	0	0	0	0	0	3.79097e-56	3.33853e-25	1.01499e-26	1.03073e-10	0.01084	8.90721e-11	1.53457e-23	4.43284e-132	0	0	0	0	0.01084
1321	0.01203	1321	0.011		1321	0	0	0	0	9.3936e-140	0	0	0	0	0	0	0	0	0	0	0	0	6.27983e-55	1.50579e-24	8.5831e-26	3.23465e-10	0.01111	1.66288e-11	6.45309e-25	2.78926e-134	0	0	0	0	0.01111
1322.93	0.0121	1322.93	0.01122		1322.93	0	0	0	0	1.75818e-139	0	0	0	0	0	0	0	0	0	0	0	0	1.00557e-53	6.63855e-24	6.95305e-25	9.78832e-10	0.01129	2.88313e-12	2.45389e-26	1.68631e-136	0	0	0	0	0.01129
1324.86	0.01207	1324.86	0.01131		1324.86	0	0	0	0	3.28978e-139	0	0	0	0	0	0	0	0	0	0	0	0	1.56097e-52	2.86515e-23	5.40755e-24	2.85946e-09	0.01137	4.63405e-13	8.4096e-28	9.74376e-139	0	0	0	0	0.01137
1326.79	0.01201	1326.79	0.01136		1326.79	0	0	0	0	6.1498e-139	0	0	0	0	0	0	0	0	0	0	0	0	2.3424e-51	1.20873e-22	4.02898e-23	8.05516e-09	0.01137	6.91791e-14	2.60644e-29	5.40972e-141	0	0	0	0	0.01137
1328.71	0.01178	1328.71	0.0113		1328.71	0	0	0	0	1.14928e-138	0	0	0	0	0	0	0	0	0	0	0	0	3.40744e-50	4.99193e-22	2.8818e-22	2.1905e-08	0.01127	9.57302e-15	7.27963e-31	2.8704e-143	0	0	0	0	0.01127
1330.64	0.01148	1330.64	0.01114		1330.64	0	0	0	0	2.14578e-138	0	0	0	0	0	0	0	0	0	0	0	0	4.79172e-49	2.01523e-21	1.97479e-21	5.74437e-08	0.01108	1.23048e-15	1.83894e-32	1.46349e-145	0	0	0	0	0.01108
1332.57	0.01119	1332.57	0.01091		1332.57	0	0	0	0	4.0038e-138	0	0	0	0	0	0	0	0	0	0	0	0	6.52318e-48	7.95833e-21	1.29782e-20	1.45345e-07	0.0108	1.46762e-16	4.19404e-34	7.15058e-148	0	0	0	0	0.0108
1334.5	0.01089	1334.5	0.01064		1334.5	0	0	0	0	7.46849e-138	0	0	0	0	0	0	0	0	0	0	0	0	8.60811e-47	3.07652e-20	8.18755e-20	3.54987e-07	0.01045	1.62241e-17	8.61818e-36	3.33875e-150	0	0	0	0	0.01045
1336.43	0.01046	1336.43	0.01028		1336.43	0	0	0	0	1.39182e-137	0	0	0	0	0	0	0	0	0	0	0	0	1.09818e-45	1.1626e-19	4.94892e-19	8.36139e-07	0.01002	1.66613e-18	1.60201e-37	1.49808e-152	0	0	0	0	0.01002
1338.36	0.01	1338.36	0.00987		1338.36	0	0	0	0	2.59303e-137	0	0	0	0	0	0	0	0	0	0	0	0	1.35803e-44	4.30065e-19	2.8714e-18	1.90101e-06	0.00953	1.58575e-19	2.6828e-39	6.4233e-155	0	0	0	0	0.00953
1340.28	0.00953	1340.28	0.00943		1340.28	0	0	0	0	4.82638e-137	0	0	0	0	0	0	0	0	0	0	0	0	1.62359e-43	1.55518e-18	1.5963e-17	4.1683e-06	0.00899	1.40216e-20	4.06468e-41	2.64672e-157	0	0	0	0	0.009
1342.21	0.00915	1342.21	0.00905		1342.21	0	0	0	0	8.98063e-137	0	0	0	0	0	0	0	0	0	0	0	0	1.88146e-42	5.50486e-18	8.51807e-17	8.82182e-06	0.00841	1.14894e-21	5.5474e-43	1.0421e-159	0	0	0	0	0.00842
1344.14	0.00877	1344.14	0.00864		1344.14	0	0	0	0	1.66949e-136	0	0	0	0	0	0	0	0	0	0	0	0	2.10795e-41	1.90488e-17	4.35535e-16	1.8007e-05	0.00781	8.74723e-23	6.85034e-45	3.9433e-162	0	0	0	0	0.00782
1346.07	0.0083	1346.07	0.00819		1346.07	0	0	0	0	3.10265e-136	0	0	0	0	0	0	0	0	0	0	0	0	2.2891e-40	6.45206e-17	2.13745e-15	3.54759e-05	0.00718	6.17093e-24	7.61931e-47	1.42575e-164	0	0	0	0	0.00722
1348	0.00763	1348	0.00763		1348	0	0	0	0	5.76066e-136	0	0	0	0	0	0	0	0	0	0	0	0	2.40342e-39	2.13645e-16	1.00517e-14	6.74105e-05	0.00656	4.04513e-25	7.66877e-49	4.95441e-167	0	0	0	0	0.00663
1349.93	0.0069	1349.93	0.00703		1349.93	0	0	0	0	1.06926e-135	0	0	0	0	0	0	0	0	0	0	0	0	2.44578e-38	6.92451e-16	4.53687e-14	0.000123627	0.00594	2.45691e-26	6.95135e-51	1.64496e-169	0	0	0	0	0.00606
1351.86	0.00612	1351.86	0.00636		1351.86	0	0	0	0	1.98283e-135	0	0	0	0	0	0	0	0	0	0	0	0	2.40649e-37	2.19411e-15	1.96229e-13	0.000218683	0.00533	1.3867e-27	5.7025e-53	5.24931e-172	0	0	0	0	0.00555
1353.78	0.00542	1353.78	0.00569		1353.78	0	0	0	0	3.67586e-135	0	0	0	0	0	0	0	0	0	0	0	0	2.29487e-36	6.80485e-15	8.14561e-13	0.000373329	0.00475	7.25133e-29	4.21259e-55	1.60046e-174	0	0	0	0	0.00512
1355.71	0.00497	1355.71	0.00516		1355.71	0	0	0	0	6.80809e-135	0	0	0	0	0	0	0	0	0	0	0	0	2.11603e-35	2.0633e-14	3.24037e-12	0.000614756	0.00419	3.52389e-30	2.81664e-57	4.69021e-177	0	0	0	0	0.00481
1357.64	0.00479	1357.64	0.00484		1357.64	0	0	0	0	1.26055e-134	0	0	0	0	0	0	0	0	0	0	0	0	1.89095e-34	6.12333e-14	1.23708e-11	0.000976952	0.00367	1.58648e-31	1.69573e-59	1.31315e-179	0	0	0	0	0.00465
1359.57	0.00449	1359.57	0.00442		1359.57	0	0	0	0	2.33179e-134	0	0	0	0	0	0	0	0	0	0	0	0	1.63398e-33	1.77666e-13	4.52618e-11	0.0015	0.00319	6.63818e-33	9.24112e-62	3.53395e-182	0	0	0	0	0.00469
1361.5	0.00408	1361.5	0.00388		1361.5	0	0	0	0	4.31072e-134	0	0	0	0	0	0	0	0	0	0	0	0	1.36683e-32	5.0427e-13	1.58819e-10	0.00222	0.00275	2.57738e-34	4.54672e-64	9.11405e-185	0	0	0	0	0.00496
1363.43	0.004	1363.43	0.00362		1363.43	0	0	0	0	7.96673e-134	0	0	0	0	0	0	0	0	0	0	0	0	1.10803e-31	1.40084e-12	5.34781e-10	0.00316	0.00235	9.26967e-36	2.01393e-66	2.24548e-187	0	0	0	0	0.00551
1365.35	0.00512	1365.35	0.00438		1365.35	0	0	0	0	1.47097e-133	0	0	0	0	0	0	0	0	0	0	0	0	8.68603e-31	3.80469e-12	1.72587e-09	0.00435	0.00199	3.09888e-37	8.07614e-69	5.31813e-190	0	0	0	0	0.00634
1367.28	0.00782	1367.28	0.0065		1367.28	0	0	0	0	2.71516e-133	0	0	0	0	0	0	0	0	0	0	0	0	6.59851e-30	1.01137e-11	5.34475e-09	0.00578	0.00167	9.5955e-39	2.91535e-71	1.2032e-192	0	0	0	0	0.00746
1369.21	0.01128	1369.21	0.00954		1369.21	0	0	0	0	5.00705e-133	0	0	0	0	0	0	0	0	0	0	0	0	4.84745e-29	2.62854e-11	1.58644e-08	0.00741	0.00139	2.76197e-40	9.52876e-74	2.61689e-195	0	0	0	0	0.00881
1371.14	0.01372	1371.14	0.01228		1371.14	0	0	0	0	9.23076e-133	0	0	0	0	0	0	0	0	0	0	0	0	3.45082e-28	6.68604e-11	4.51841e-08	0.00917	0.00115	7.36307e-42	2.80326e-76	5.4368e-198	0	0	0	0	0.01032
1373.07	0.01463	1373.07	0.014		1373.07	0	0	0	0	1.70015e-132	0	0	0	0	0	0	0	0	0	0	0	0	2.37569e-27	1.66284e-10	1.23351e-07	0.01094	0.000945328	1.82482e-43	7.46785e-79	1.0859e-200	0	0	0	0	0.01188
1375	0.01464	1375	0.01461		1375	0	0	0	0	3.13043e-132	0	0	0	0	0	0	0	0	0	0	0	0	1.58483e-26	4.04733e-10	3.23111e-07	0.01259	0.000768725	4.18831e-45	1.79045e-81	2.07171e-203	0	0	0	0	0.01336
1376.92	0.01477	1376.92	0.01489		1376.92	0	0	0	0	5.75859e-132	0	0	0	0	0	0	0	0	0	0	0	0	1.02247e-25	9.63216e-10	8.11283e-07	0.01399	0.000620047	8.93741e-47	3.8876e-84	3.79994e-206	0	0	0	0	0.01461
1378.85	0.01509	1378.85	0.01533		1378.85	0	0	0	0	1.059e-131	0	0	0	0	0	0	0	0	0	0	0	0	6.3919e-25	2.2434e-09	1.95444e-06	0.01499	0.00049596	1.76606e-48	7.59607e-87	6.65724e-209	0	0	0	0	0.01549
1380.78	0.01504	1380.78	0.01573		1380.78	0	0	0	0	1.94568e-131	0	0	0	0	0	0	0	0	0	0	0	0	3.86452e-24	5.109e-09	4.51344e-06	0.0155	0.000393492	3.24482e-50	1.34429e-89	1.12135e-211	0	0	0	0	0.0159
1382.71	0.01437	1382.71	0.01541		1382.71	0	0	0	0	3.57367e-131	0	0	0	0	0	0	0	0	0	0	0	0	2.26392e-23	1.13863e-08	1.00001e-05	0.01547	0.000309593	5.5203e-52	2.14063e-92	1.80401e-214	0	0	0	0	0.01579
1384.64	0.01321	1384.64	0.01401		1384.64	0	0	0	0	6.55771e-131	0	0	0	0	0	0	0	0	0	0	0	0	1.2827e-22	2.48135e-08	2.12397e-05	0.01489	0.000241612	8.73287e-54	3.08769e-95	2.79051e-217	0	0	0	0	0.01515
1386.57	0.01228	1386.57	0.01204		1386.57	0	0	0	0	1.20298e-130	0	0	0	0	0	0	0	0	0	0	0	0	7.04166e-22	5.29176e-08	4.32801e-05	0.01383	0.000186984	1.27911e-55	4.00702e-98	4.12251e-220	0	0	0	0	0.01406
1388.5	0.01248	1388.5	0.01066		1388.5	0	0	0	0	2.20475e-130	0	0	0	0	0	0	0	0	0	0	0	0	3.73887e-21	1.10352e-07	8.4547e-05	0.01239	0.000143539	1.74226e-57	4.71085e-101	5.85608e-223	0	0	0	0	0.01262
1390.42	0.01323	1390.42	0.01019		1390.42	0	0	0	0	4.03822e-130	0	0	0	0	0	0	0	0	0	0	0	0	1.92181e-20	2.25111e-07	0.000158396	0.01071	0.000109283	2.20207e-59	5.00013e-104	7.97179e-226	0	0	0	0	0.01098
1392.35	0.01339	1392.35	0.00999		1392.35	0	0	0	0	7.39418e-130	0	0	0	0	0	0	0	0	0	0	0	0	9.57062e-20	4.49375e-07	0.000284678	0.00893	8.25067e-05	2.57665e-61	4.7741e-107	1.03636e-228	0	0	0	0	0.0093
1394.28	0.01231	1394.28	0.00933		1394.28	0	0	0	0	1.35265e-129	0	0	0	0	0	0	0	0	0	0	0	0	4.61008e-19	8.77206e-07	0.000490527	0.00719	6.17886e-05	2.80405e-63	4.13009e-110	1.29556e-231	0	0	0	0	0.00774
1396.21	0.01058	1396.21	0.00833		1396.21	0	0	0	0	2.4737e-129	0	0	0	0	0	0	0	0	0	0	0	0	2.15141e-18	1.67563e-06	0.000810805	0.00558	4.58859e-05	2.8248e-65	3.21374e-113	1.54664e-234	0	0	0	0	0.00644
1398.14	0.00893	1398.14	0.00735		1398.14	0	0	0	0	4.51966e-129	0	0	0	0	0	0	0	0	0	0	0	0	9.71163e-18	3.13e-06	0.00128	0.00418	3.38014e-05	2.64684e-67	2.26603e-116	1.77557e-237	0	0	0	0	0.0055
1400.07	0.00769	1400.07	0.00662		1400.07	0	0	0	0	8.25525e-129	0	0	0	0	0	0	0	0	0	0	0	0	4.2471e-17	5.72117e-06	0.00195	0.00302	2.4691e-05	2.29565e-69	1.437e-119	1.94648e-240	0	0	0	0	0.00501
1401.99	0.00695	1401.99	0.00619		1401.99	0	0	0	0	1.50644e-128	0	0	0	0	0	0	0	0	0	0	0	0	1.79664e-16	1.02265e-05	0.00285	0.00211	1.78909e-05	1.85208e-71	8.25842e-123	2.05209e-243	0	0	0	0	0.00498
1403.92	0.00682	1403.92	0.00616		1403.92	0	0	0	0	2.74814e-128	0	0	0	0	0	0	0	0	0	0	0	0	7.36283e-16	1.78868e-05	0.00398	0.00142	1.28549e-05	1.38298e-73	4.26804e-126	2.06581e-246	0	0	0	0	0.00543
1405.85	0.00725	1405.85	0.00659		1405.85	0	0	0	0	5.00867e-128	0	0	0	0	0	0	0	0	0	0	0	0	2.91885e-15	3.05948e-05	0.00534	0.000921171	9.16215e-06	9.60678e-76	1.9992e-129	2.00003e-249	0	0	0	0	0.0063
1407.78	0.00809	1407.78	0.00739		1407.78	0	0	0	0	9.12584e-128	0	0	0	0	0	0	0	0	0	0	0	0	1.12094e-14	5.12056e-05	0.00686	0.000576935	6.4754e-06	6.17604e-78	8.42029e-133	1.84888e-252	0	0	0	0	0.0075
1409.71	0.00922	1409.71	0.00837		1409.71	0	0	0	0	1.66119e-127	0	0	0	0	0	0	0	0	0	0	0	0	4.16437e-14	8.38124e-05	0.00846	0.000348717	4.53976e-06	3.6939e-80	3.2147e-136	1.64382e-255	0	0	0	0	0.0089
1411.64	0.01084	1411.64	0.00963		1411.64	0	0	0	0	3.02296e-127	0	0	0	0	0	0	0	0	0	0	0	0	1.49866e-13	0.000134228	0.01001	0.000203307	3.15599e-06	2.04453e-82	1.10345e-139	1.39543e-258	0	0	0	0	0.01035
1413.57	0.0129	1413.57	0.01114		1413.57	0	0	0	0	5.49594e-127	0	0	0	0	0	0	0	0	0	0	0	0	5.2176e-13	0.000210236	0.01135	0.000114395	2.1764e-06	1.05288e-84	3.43362e-143	1.13933e-261	0	0	0	0	0.01167
1415.49	0.01476	1415.49	0.01255		1415.49	0	0	0	0	9.98889e-127	0	0	0	0	0	0	0	0	0	0	0	0	1.75959e-12	0.000322186	0.01234	6.20841e-05	1.48824e-06	5.01726e-87	9.60516e-147	8.88145e-265	0	0	0	0	0.01273
1417.42	0.01541	1417.42	0.01321		1417.42	0	0	0	0	1.8138e-126	0	0	0	0	0	0	0	0	0	0	0	0	5.74086e-12	0.000482888	0.01287	3.25195e-05	1.00951e-06	2.22466e-89	2.43608e-150	6.65929e-268	0	0	0	0	0.01339
1419.35	0.01482	1419.35	0.01313		1419.35	0	0	0	0	3.2915e-126	0	0	0	0	0	0	0	0	0	0	0	0	1.81321e-11	0.000707987	0.01287	1.64349e-05	6.79158e-07	9.1532e-92	5.57806e-154	4.78493e-271	0	0	0	0	0.0136
1421.28	0.01379	1421.28	0.01274		1421.28	0	0	0	0	5.97122e-126	0	0	0	0	0	0	0	0	0	0	0	0	5.54713e-11	0.00102	0.01235	8.01093e-06	4.53061e-07	3.48445e-94	1.14804e-157	3.28234e-274	0	0	0	0	0.01337
1423.21	0.01295	1423.21	0.01244		1423.21	0	0	0	0	1.08226e-125	0	0	0	0	0	0	0	0	0	0	0	0	1.64186e-10	0.00142	0.01136	3.7689e-06	2.99814e-07	1.2344e-96	2.14257e-161	2.16586e-277	0	0	0	0	0.01279
1425.14	0.01231	1425.14	0.01216		1425.14	0	0	0	0	1.96093e-125	0	0	0	0	0	0	0	0	0	0	0	0	4.70699e-10	0.00196	0.01002	1.71011e-06	1.9673e-07	4.0457e-99	3.59375e-165	1.36433e-280	0	0	0	0	0.01198
1427.07	0.01172	1427.07	0.01183		1427.07	0	0	0	0	3.5497e-125	0	0	0	0	0	0	0	0	0	0	0	0	1.30561e-09	0.00263	0.00848	7.48971e-07	1.28057e-07	1.23403e-101	5.46654e-169	8.26732e-284	0	0	0	0	0.01111
1428.99	0.01112	1428.99	0.01143		1428.99	0	0	0	0	6.42371e-125	0	0	0	0	0	0	0	0	0	0	0	0	3.50755e-09	0.00345	0.00688	3.16349e-07	8.2652e-08	3.4821e-104	7.47251e-173	4.78225e-287	0	0	0	0	0.01033
1430.92	0.0106	1430.92	0.01101		1430.92	0	0	0	0	1.16139e-124	0	0	0	0	0	0	0	0	0	0	0	0	9.11741e-09	0.00443	0.00536	1.28978e-07	5.29203e-08	9.14502e-107	9.26439e-177	2.6612e-290	0	0	0	0	0.00979
1432.85	0.01016	1432.85	0.01061		1432.85	0	0	0	0	2.09911e-124	0	0	0	0	0	0	0	0	0	0	0	0	2.29534e-08	0.00557	0.004	5.0712e-08	3.35975e-08	2.22166e-109	1.03208e-180	1.4136e-293	0	0	0	0	0.00957
1434.78	0.00981	1434.78	0.01029		1434.78	0	0	0	0	3.79046e-124	0	0	0	0	0	0	0	0	0	0	0	0	5.59134e-08	0.00685	0.00286	1.92473e-08	2.11598e-08	5.02379e-112	1.04291e-184	7.22388e-297	0	0	0	0	0.00971
1436.71	0.0095	1436.71	0.01001		1436.71	0	0	0	0	6.84245e-124	0	0	0	0	0	0	0	0	0	0	0	0	1.3191e-07	0.00823	0.00196	7.04462e-09	1.32138e-08	1.05076e-114	9.46854e-189	3.52369e-300	0	0	0	0	0.0102
1438.64	0.00961	1438.64	0.01004		1438.64	0	0	0	0	1.23404e-123	0	0	0	0	0	0	0	0	0	0	0	0	3.01123e-07	0.00969	0.00129	2.48901e-09	8.18598e-09	2.04582e-117	7.79841e-193	1.65364e-303	0	0	0	0	0.01098
1440.57	0.01052	1440.57	0.01063		1440.57	0	0	0	0	2.22491e-123	0	0	0	0	0	0	0	0	0	0	0	0	6.65718e-07	0.01115	0.000815879	8.4802e-10	5.0283e-09	3.68395e-120	5.77007e-197	7.40713e-307	0	0	0	0	0.01196
1442.49	0.01268	1442.49	0.01224		1442.49	0	0	0	0	4.00769e-123	0	0	0	0	0	0	0	0	0	0	0	0	1.42416e-06	0.01255	0.000493998	2.78923e-10	3.06407e-09	6.17575e-123	3.87339e-201	3.19222e-310	0	0	0	0	0.01304
1444.42	0.01551	1444.42	0.01456		1444.42	0	0	0	0	7.21671e-123	0	0	0	0	0	0	0	0	0	0	0	0	2.95045e-06	0.01382	0.00028677	8.8462e-11	1.85132e-09	9.57446e-126	2.33564e-205	1.31305e-313	0	0	0	0	0.01411
1446.35	0.01761	1446.35	0.01647		1446.35	0	0	0	0	1.29832e-122	0	0	0	0	0	0	0	0	0	0	0	0	5.91501e-06	0.01489	0.000159697	2.70859e-11	1.10968e-09	1.38198e-128	1.27792e-209	5.19665e-317	0	0	0	0	0.01505
1448.28	0.01813	1448.28	0.01707		1448.28	0	0	0	0	2.33431e-122	0	0	0	0	0	0	0	0	0	0	0	0	1.14796e-05	0.01569	8.52895e-05	8.00181e-12	6.59678e-10	1.85098e-131	6.31252e-214	1.97083e-320	0	0	0	0	0.01578
1450.21	0.01761	1450.21	0.01661		1450.21	0	0	0	0	4.19564e-122	0	0	0	0	0	0	0	0	0	0	0	0	2.15743e-05	0.01617	4.36692e-05	2.27932e-12	3.88835e-10	2.29245e-134	2.80053e-218	4.94066e-324	0	0	0	0	0.01624
1452.13	0.01687	1452.13	0.01584		1452.13	0	0	0	0	7.5342e-122	0	0	0	0	0	0	0	0	0	0	0	0	3.9238e-05	0.01631	2.14505e-05	6.26843e-13	2.27372e-10	2.6437e-137	1.12753e-222	0	0	0	0	0	0.01637
1454.06	0.01635	1454.06	0.01534		1454.06	0	0	0	0	1.3525e-121	0	0	0	0	0	0	0	0	0	0	0	0	6.91042e-05	0.01608	1.01009e-05	1.66214e-13	1.31827e-10	2.81896e-140	4.07666e-227	0	0	0	0	0	0.01616
1455.99	0.01592	1455.99	0.01509		1455.99	0	0	0	0	2.42572e-121	0	0	0	0	0	0	0	0	0	0	0	0	0.000117781	0.01552	4.56336e-06	4.25531e-14	7.58247e-11	2.79905e-143	1.33776e-231	0	0	0	0	0	0.01564
1457.92	0.01542	1457.92	0.01483		1457.92	0	0	0	0	4.34915e-121	0	0	0	0	0	0	0	0	0	0	0	0	0.000194382	0.01465	1.9763e-06	1.05035e-14	4.32424e-11	2.56959e-146	3.94181e-236	0	0	0	0	0	0.01485
1459.85	0.0147	1459.85	0.01432		1459.85	0	0	0	0	7.79057e-121	0	0	0	0	0	0	0	0	0	0	0	0	0.000310474	0.01353	8.21183e-07	2.50326e-15	2.44655e-11	2.19684e-149	1.05428e-240	0	0	0	0	0	0.01384
1461.78	0.01354	1461.78	0.01328		1461.78	0	0	0	0	1.39507e-120	0	0	0	0	0	0	0	0	0	0	0	0	0.000480166	0.01222	3.27078e-07	5.75177e-16	1.37242e-11	1.73631e-152	2.5317e-245	0	0	0	0	0	0.0127
1463.71	0.01179	1463.71	0.01174		1463.71	0	0	0	0	2.49588e-120	0	0	0	0	0	0	0	0	0	0	0	0	0.000718721	0.01079	1.24998e-07	1.27609e-16	7.63778e-12	1.27812e-155	5.51898e-250	0	0	0	0	0	0.01151
1465.63	0.00986	1465.63	0.01007		1465.63	0	0	0	0	4.46389e-120	0	0	0	0	0	0	0	0	0	0	0	0	0.00104	0.00933	4.57886e-08	2.72942e-17	4.21437e-12	8.69723e-159	1.08008e-254	0	0	0	0	0	0.01037
1467.56	0.00821	1467.56	0.00863		1467.56	0	0	0	0	7.97634e-120	0	0	0	0	0	0	0	0	0	0	0	4.94066e-324	0.00146	0.00789	1.60943e-08	5.63717e-18	2.30701e-12	5.51234e-162	1.91907e-259	0	0	0	0	0	0.00935
1469.49	0.00704	1469.49	0.00766		1469.49	0	0	0	0	1.42481e-119	0	0	0	0	0	0	0	0	0	0	0	4.41329e-319	0.00198	0.00652	5.42214e-09	1.12239e-18	1.25213e-12	3.2294e-165	3.06075e-264	0	0	0	0	0	0.00851
1471.42	0.00628	1471.42	0.00704		1471.42	0	0	0	0	2.54278e-119	0	0	0	0	0	0	0	0	0	0	0	4.02709e-314	0.00261	0.00528	1.75286e-09	2.15795e-19	6.74221e-13	1.76233e-168	4.43248e-269	0	0	0	0	0	0.00789
1473.35	0.006	1473.35	0.0068		1473.35	0	0	0	0	4.53653e-119	0	0	0	0	0	0	0	0	0	0	0	0	0.00332	0.00418	5.43113e-10	3.9996e-20	3.59943e-13	8.88894e-172	5.76137e-274	0	0	0	0	0	0.0075
1475.28	0.00615	1475.28	0.00689		1475.28	0	0	0	0	8.08612e-119	0	0	0	0	0	0	0	0	0	0	0	2.5715e-304	0.00409	0.00323	1.61484e-10	7.15854e-21	1.90645e-13	4.17664e-175	6.80034e-279	0	0	0	0	0	0.00732
1477.2	0.00665	1477.2	0.00729		1477.2	0	0	0	0	1.44041e-118	0	0	0	0	0	0	0	0	0	0	0	1.78901e-299	0.00488	0.00245	4.60473e-11	1.23621e-21	1.00146e-13	1.82103e-178	7.24671e-284	0	0	0	0	0	0.00733
1479.13	0.00703	1479.13	0.00759		1479.13	0	0	0	0	2.56505e-118	0	0	0	0	0	0	0	0	0	0	0	1.14356e-294	0.00563	0.00181	1.2584e-11	2.05783e-22	5.21574e-14	7.33761e-182	6.93013e-289	0	0	0	0	0	0.00744
1481.06	0.0071	1481.06	0.00754		1481.06	0	0	0	0	4.56359e-118	0	0	0	0	0	0	0	0	0	0	4.16942e-320	6.63958e-290	0.00629	0.00131	3.30033e-12	3.30815e-23	2.69502e-14	2.75459e-185	6.01918e-294	0	0	0	0	0	0.00761
1482.99	0.00702	1482.99	0.00741		1482.99	0	0	0	0	8.11668e-118	0	0	0	0	0	0	0	0	0	0	3.88515e-315	3.54163e-285	0.00681	0.00093185	8.29499e-13	5.1262e-24	1.38063e-14	9.55588e-189	4.69114e-299	0	0	0	0	0	0.00774
1484.92	0.00707	1484.92	0.0075		1484.92	0	0	0	0	1.44229e-117	0	0	0	0	0	0	0	0	0	0	3.28754e-310	1.71611e-280	0.00713	0.000646243	2.00086e-13	7.6715e-25	7.01714e-15	3.08876e-192	3.32094e-304	0	0	0	0	0	0.00778
1486.85	0.00743	1486.85	0.00786		1486.85	0	0	0	0	2.56204e-117	0	0	0	0	0	0	0	0	0	0	2.55622e-305	7.63878e-276	0.00723	0.000438325	4.62508e-14	1.10658e-25	3.53596e-15	9.22518e-196	0	0	0	0	0	0	0.00767
1488.78	0.00765	1488.78	0.00805		1488.78	0	0	0	0	4.54697e-117	0	0	0	0	0	0	0	0	0	0	1.80518e-300	3.08903e-271	0.00709	0.000290885	1.02608e-14	1.54162e-26	1.76778e-15	2.56743e-199	1.21706e-314	0	0	0	0	0	0.00739
1490.7	0.00698	1490.7	0.00748		1490.7	0	0	0	0	8.06713e-117	0	0	0	0	0	0	0	0	0	0	1.17129e-295	1.14741e-266	0.00674	0.000188793	2.18137e-15	2.07002e-27	8.7621e-16	6.60187e-203	6.29983e-320	0	0	0	0	0	0.00693
1492.63	0.00565	1492.63	0.00632		1492.63	0	0	0	0	1.42994e-116	0	0	0	0	0	0	0	0	0	0	6.90309e-291	3.87236e-262	0.0062	0.000119891	4.45098e-16	2.68459e-28	4.30888e-16	1.58198e-206	0	0	0	0	0	0	0.00632
1494.56	0.00432	1494.56	0.00513		1494.56	0	0	0	0	2.53383e-116	0	0	0	0	0	0	0	0	0	0	3.73771e-286	1.2003e-257	0.00552	7.44585e-05	8.70255e-17	3.35557e-29	2.10077e-16	3.50225e-210	0	0	0	0	0	0	0.00559
1496.49	0.00333	1496.49	0.00425		1496.49	0	0	0	0	4.4858e-116	0	0	0	0	0	0	0	0	0	0	1.83841e-281	3.38069e-253	0.00476	4.52468e-05	1.63319e-17	4.05116e-30	1.01618e-16	7.22592e-214	0	0	0	0	0	0	0.0048
1498.42	0.00276	1498.42	0.00368		1498.42	0	0	0	0	7.93892e-116	0	0	0	0	0	0	0	0	0	0	8.30657e-277	8.74452e-249	0.00397	2.68894e-05	2.93678e-18	4.71369e-31	4.87323e-17	1.37726e-217	0	0	0	0	0	0	0.004
1500.35	0.00252	1500.35	0.00338		1500.35	0	0	0	0	1.40374e-115	0	0	0	0	0	0	0	0	0	0	3.4097e-272	2.05546e-244	0.00321	1.56361e-05	5.06901e-19	5.29764e-32	2.31871e-17	2.44665e-221	0	0	0	0	0	0	0.00322
1502.28	0.00225	1502.28	0.00302		1502.28	0	0	0	0	2.48125e-115	0	0	0	0	0	0	0	0	0	0	1.28562e-267	4.43667e-240	0.00251	8.89177e-06	8.38305e-20	5.73796e-33	1.09377e-17	4.01488e-225	0	0	0	0	0	0	0.00252
1504.2	0.00201	1504.2	0.00272		1504.2	0	0	0	0	4.38187e-115	0	0	0	0	0	0	0	0	0	0	4.40418e-263	8.70337e-236	0.0019	4.94778e-06	1.33081e-20	6.00327e-34	5.11909e-18	6.14102e-229	0	0	0	0	0	0	0.0019
1506.13	0.00176	1506.13	0.00241		1506.13	0	0	0	0	7.73354e-115	0	0	0	0	0	0	0	0	0	0	1.37834e-258	1.55976e-231	0.00139	2.69323e-06	2.02614e-21	6.06006e-35	2.37618e-18	8.71609e-233	0	0	0	0	0	0	0.00139
1508.06	0.00156	1508.06	0.00228		1508.06	0	0	0	0	1.36445e-114	0	0	0	0	0	0	0	0	0	0	3.96177e-254	2.5665e-227	0.000986054	1.43361e-06	2.95541e-22	5.89516e-36	1.09347e-18	1.14261e-236	0	0	0	0	0	0	0.000987487
1509.99	0.0014	1509.99	0.00226		1509.99	0	0	0	0	2.40514e-114	0	0	0	0	0	0	0	0	0	0	1.03476e-249	3.83856e-223	0.000677129	7.46737e-07	4.1384e-23	5.53979e-37	4.99264e-19	1.39633e-240	0	0	0	0	0	0	0.000677876
1511.92	0.0014	1511.92	0.0023		1511.92	0	0	0	0	4.23819e-114	0	0	0	0	0	0	0	0	0	0	2.48192e-245	5.27072e-219	0.000450039	3.80355e-07	5.5517e-24	5.01655e-38	2.25992e-19	1.57594e-244	0	0	0	0	0	0	0.00045042
1513.85	0.00142	1513.85	0.00232		1513.85	0	0	0	0	7.4615e-114	0	0	0	0	0	0	0	0	0	0	5.40998e-241	6.57893e-215	0.000289615	1.89584e-07	7.14996e-25	4.38846e-39	1.01497e-19	1.65823e-248	0	0	0	0	0	0	0.000289805
1515.78	0.00143	1515.78	0.00232		1515.78	0	0	0	0	1.3132e-113	0	0	0	0	0	0	0	0	0	0	1.08283e-236	7.53831e-211	0.000180379	9.24033e-08	8.82147e-26	3.69927e-40	4.51905e-20	1.61129e-252	0	0	0	0	0	0	0.000180471
1517.7	0.00138	1517.7	0.00234		1517.7	0	0	0	0	2.30907e-113	0	0	0	0	0	0	0	0	0	0	1.96983e-232	7.85267e-207	0.000108782	4.40731e-08	1.04492e-26	3.01254e-41	1.99638e-20	1.45978e-256	0	0	0	0	0	0	0.000108826
1519.63	0.0014	1519.63	0.00246		1519.63	0	0	0	0	4.05886e-113	0	0	0	0	0	0	0	0	0	0	3.29012e-228	7.5085e-203	6.34898e-05	2.05553e-08	1.18567e-27	2.3639e-42	8.74321e-21	1.22122e-260	0	0	0	0	0	0	6.35104e-05
1521.56	0.0014	1521.56	0.0024		1521.56	0	0	0	0	7.12813e-113	0	0	0	0	0	0	0	0	0	0	4.99499e-224	6.52761e-199	3.58818e-05	9.38177e-09	1.29171e-28	1.79207e-43	3.7993e-21	9.52617e-265	0	0	0	0	0	0	3.58911e-05
1523.49	0.00144	1523.49	0.00228		1523.49	0	0	0	0	1.25142e-112	0	0	0	0	0	0	0	0	0	0	6.96202e-220	5.20843e-195	1.96249e-05	4.18698e-09	1.348e-29	1.30902e-44	1.63668e-21	6.86122e-269	0	0	0	0	0	0	1.96291e-05
1525.42	0.00146	1525.42	0.00215		1525.42	0	0	0	0	2.19502e-112	0	0	0	0	0	0	0	0	0	0	8.82098e-216	3.77891e-191	1.03939e-05	1.82867e-09	1.35069e-30	9.23802e-46	6.99574e-22	4.60827e-273	0	0	0	0	0	0	1.03957e-05
1527.35	0.00145	1527.35	0.00204		1527.35	0	0	0	0	3.84884e-112	0	0	0	0	0	0	0	0	0	0	1.02597e-211	2.51615e-187	5.32716e-06	7.80936e-10	1.29636e-31	6.28149e-47	2.96434e-22	2.85758e-277	0	0	0	0	0	0	5.32794e-06
1529.27	0.00137	1529.27	0.00192		1529.27	0	0	0	0	6.74259e-112	0	0	0	0	0	0	0	0	0	0	1.08486e-207	1.52354e-183	2.64402e-06	3.26381e-10	1.19469e-32	4.12672e-48	1.24633e-22	1.65251e-281	0	0	0	0	0	0	2.64435e-06
1531.2	0.00132	1531.2	0.00182		1531.2	0	0	0	0	1.18081e-111	0	0	0	0	0	0	0	0	0	0	1.05295e-203	8.46526e-180	1.2699e-06	1.33374e-10	1.05455e-33	2.61205e-49	5.1947e-23	8.82232e-286	0	0	0	0	0	0	1.27003e-06
1533.13	0.00125	1533.13	0.00175		1533.13	0	0	0	0	2.06605e-111	0	0	0	0	0	0	0	0	0	0	9.29194e-200	4.27775e-176	5.90659e-07	5.334e-11	8.93842e-35	1.59747e-50	2.14834e-23	4.3928e-290	0	0	0	0	0	0	5.90713e-07
1535.06	0.00134	1535.06	0.00182		1535.06	0	0	0	0	3.6127e-111	0	0	0	0	0	0	0	0	0	0	7.49105e-196	1.97483e-172	2.65956e-07	2.08678e-11	7.26589e-36	9.42637e-52	8.81179e-24	2.02961e-294	0	0	0	0	0	0	2.65977e-07
1536.99	0.00136	1536.99	0.00173		1536.99	0	0	0	0	6.31511e-111	0	0	0	0	0	0	0	0	0	0	5.5426e-192	8.36473e-169	1.15876e-07	7.98217e-12	5.65683e-37	5.35876e-53	3.58296e-24	8.65616e-299	0	0	0	0	0	0	1.15884e-07
1538.92	0.00135	1538.92	0.00165		1538.92	0	0	0	0	1.1029e-110	0	0	0	0	0	0	0	0	0	0	3.72913e-188	3.22273e-165	4.88951e-08	2.98826e-12	4.22925e-38	2.94364e-54	1.44557e-24	3.44356e-303	0	0	0	0	0	0	4.88981e-08
1540.85	0.00132	1540.85	0.00162		1540.85	0	0	0	0	1.92551e-110	0	0	0	0	0	0	0	0	0	0	2.30248e-184	1.13911e-161	1.99634e-08	1.09377e-12	3.02825e-39	1.55775e-55	5.78163e-25	1.26444e-307	0	0	0	0	0	0	1.99645e-08
1542.77	0.0014	1542.77	0.0017		1542.77	0	0	0	0	3.35864e-110	0	0	0	0	0	0	0	0	0	0	1.29285e-180	3.66264e-158	7.89418e-09	3.91832e-13	2.08231e-40	7.96573e-57	2.29448e-25	4.33103e-312	0	0	0	0	0	0	7.89457e-09
1544.7	0.00141	1544.7	0.00168		1544.7	0	0	0	0	5.85648e-110	0	0	0	0	0	0	0	0	0	0	6.66121e-177	1.08032e-154	3.02038e-09	1.37237e-13	1.37126e-41	3.92402e-58	9.02668e-26	1.36917e-316	0	0	0	0	0	0	3.02052e-09
1546.63	0.00144	1546.63	0.00168		1546.63	0	0	0	0	1.02027e-109	0	0	0	0	0	0	0	0	0	0	3.1215e-173	2.89894e-151	1.11926e-09	4.70456e-14	8.67231e-43	1.86797e-59	3.5237e-26	4.03652e-321	0	0	0	0	0	0	1.11931e-09
1548.56	0.00134	1548.56	0.00164		1548.56	0	0	0	0	1.77686e-109	0	0	0	0	0	0	0	0	0	0	1.3421e-169	7.13533e-148	4.01303e-10	1.57673e-14	5.25232e-44	8.56579e-61	1.36356e-26	0	0	0	0	0	0	0	4.01319e-10
1550.49	0.00127	1550.49	0.00164		1550.49	0	0	0	0	3.09169e-109	0	0	0	0	0	0	0	0	0	0	5.24872e-166	1.59794e-144	1.39361e-10	5.17224e-15	3.05514e-45	3.7959e-62	5.23581e-27	0	0	0	0	0	0	0	1.39367e-10
1552.42	0.0013	1552.42	0.00168		1552.42	0	0	0	0	5.37767e-109	0	0	0	0	0	0	0	0	0	0	1.88318e-162	3.28209e-141	4.68239e-11	1.65875e-15	1.70173e-46	1.62034e-63	1.99293e-27	0	0	0	0	0	0	0	4.68255e-11
1554.34	0.00138	1554.34	0.00172		1554.34	0	0	0	0	9.34545e-109	0	0	0	0	0	0	0	0	0	7.88529e-321	6.14637e-159	6.13415e-138	1.52383e-11	5.20687e-16	9.10402e-48	6.68439e-65	7.52727e-28	0	0	0	0	0	0	0	1.52388e-11
1556.27	0.00132	1556.27	0.00161		1556.27	0	0	0	0	1.62353e-108	0	0	0	0	0	0	0	0	0	1.36269e-316	1.84024e-155	1.05139e-134	4.79785e-12	1.59788e-16	4.66378e-49	2.65611e-66	2.81825e-28	0	0	0	0	0	0	0	4.79801e-12
1558.2	0.00125	1558.2	0.00153		1558.2	0	0	0	0	2.81793e-108	0	0	0	0	0	0	0	0	0	2.19505e-312	5.01255e-152	1.63993e-131	1.46324e-12	4.79969e-17	2.29479e-50	1.02003e-67	1.04703e-28	0	0	0	0	0	0	0	1.46329e-12
1560.13	0.0014	1560.13	0.0017		1560.13	0	0	0	0	4.88939e-108	0	0	0	0	0	0	0	0	0	3.32818e-308	1.25237e-148	2.34558e-128	4.31729e-13	1.40943e-17	1.08116e-51	3.77301e-69	3.85599e-29	0	0	0	0	0	0	0	4.31743e-13
1562.06	0.00142	1562.06	0.00169		1562.06	0	0	0	0	8.4759e-108	0	0	0	0	0	0	0	0	0	4.70274e-304	2.84691e-145	3.0533e-125	1.2339e-13	4.05125e-18	4.89282e-53	1.34885e-70	1.40914e-29	0	0	0	0	0	0	0	1.23394e-13
1563.99	0.00135	1563.99	0.00153		1563.99	0	0	0	0	1.46842e-107	0	0	0	0	0	0	0	0	0	6.22371e-300	5.91228e-142	3.63102e-122	3.41392e-14	1.13913e-18	2.12356e-54	4.65259e-72	5.1073e-30	0	0	0	0	0	0	0	3.41403e-14
1565.91	0.00138	1565.91	0.0015		1565.91	0	0	0	0	2.54312e-107	0	0	0	0	0	0	0	0	0	7.75208e-296	1.12607e-138	3.95905e-119	9.13753e-15	3.13116e-19	8.82436e-56	1.54567e-73	1.83492e-30	0	0	0	0	0	0	0	9.13785e-15
1567.84	0.00136	1567.84	0.0015		1567.84	0	0	0	0	4.40041e-107	0	0	0	0	0	0	0	0	0	8.99937e-292	1.95166e-135	3.92922e-116	2.3692e-15	8.42487e-20	3.52249e-57	4.96315e-75	6.5417e-31	0	0	0	0	0	0	0	2.36928e-15
1569.77	0.00134	1569.77	0.00155		1569.77	0	0	0	0	7.61156e-107	0	0	0	0	0	0	0	0	0	9.83211e-288	3.10192e-132	3.57508e-113	5.9424e-16	2.21594e-20	1.34621e-58	1.53487e-76	2.31179e-31	0	0	0	0	0	0	0	5.94262e-16
1571.7	0.00128	1571.7	0.00153		1571.7	0	0	0	0	1.31541e-106	0	0	0	0	0	0	0	6.11159e-321	0	1.00123e-283	4.4867e-129	2.96115e-110	1.44389e-16	5.70548e-21	4.94246e-60	4.58798e-78	8.10698e-32	0	0	0	0	0	0	0	1.44395e-16
1573.63	0.00131	1573.63	0.00155		1573.63	0	0	0	0	2.27251e-106	0	0	0	0	0	0	0	1.60745e-317	0	9.5948e-280	5.95074e-126	2.24831e-107	3.39375e-17	1.43599e-21	1.7372e-61	1.32077e-79	2.81806e-32	0	0	0	0	0	0	0	3.39389e-17
1575.56	0.00141	1575.56	0.00163		1575.56	0	0	0	0	3.92245e-106	0	0	0	0	0	0	0	4.03663e-314	0	8.57077e-276	7.18332e-123	1.55413e-104	7.72771e-18	3.53801e-22	5.86602e-63	3.67526e-81	9.7207e-33	0	0	0	0	0	0	0	7.72807e-18
1577.49	0.00142	1577.49	0.0016		1577.49	0	0	0	0	6.76805e-106	0	0	0	0	0	0	0	9.75335e-311	0	7.2042e-272	7.95036e-120	9.84695e-102	1.70209e-18	8.52087e-23	1.89625e-64	9.84889e-83	3.3237e-33	0	0	0	0	0	0	0	1.70217e-18
1579.41	0.00123	1579.41	0.00151		1579.41	0	0	0	0	1.16675e-105	0	0	0	0	0	0	0	2.24923e-307	0	5.64501e-268	8.00938e-117	5.68057e-99	3.63206e-19	2.00894e-23	5.88913e-66	2.55127e-84	1.12773e-33	0	0	0	0	0	0	0	3.63226e-19
1581.34	0.00117	1581.34	0.00147		1581.34	0	0	0	0	2.0107e-105	0	0	0	0	0	0	0	4.99055e-304	0	4.16195e-264	7.39737e-114	3.00346e-96	7.49667e-20	4.62972e-24	1.75084e-67	6.36427e-86	3.79282e-34	0	0	0	0	0	0	0	7.49713e-20
1583.27	0.00127	1583.27	0.00146		1583.27	0	0	0	0	3.46198e-105	0	0	0	0	0	0	0	1.05689e-300	0	2.86069e-260	6.21939e-111	1.44601e-93	1.49913e-20	1.04451e-24	5.00109e-69	1.53471e-87	1.26585e-34	0	0	0	0	0	0	0	1.49923e-20
1585.2	0.00138	1585.2	0.00154		1585.2	0	0	0	0	5.95876e-105	0	0	0	0	0	0	0	2.15339e-297	0	1.84999e-256	4.79339e-108	6.37996e-91	2.89961e-21	2.30338e-25	1.36743e-70	3.56379e-89	4.18768e-35	0	0	0	0	0	0	0	2.89984e-21
1587.13	0.00133	1587.13	0.00147		1587.13	0	0	0	0	1.0247e-104	0	0	0	0	0	0	0	4.18794e-294	0	1.11542e-252	3.36334e-105	2.56344e-88	5.43388e-22	4.97274e-26	3.59241e-72	8.00016e-91	1.37477e-35	0	0	0	0	0	0	0	5.43438e-22
1589.06	0.00132	1589.06	0.00146		1589.06	0	0	0	0	1.76153e-104	0	0	0	0	0	0	0	7.83566e-291	0	6.32704e-249	2.16314e-102	9.43819e-86	9.84908e-23	1.04933e-26	9.03378e-74	1.72933e-92	4.47356e-36	0	0	0	0	0	0	0	9.85012e-23
1590.98	0.00138	1590.98	0.0015		1590.98	0	0	0	0	3.02547e-104	0	0	0	0	0	0	0	1.39944e-287	0	3.3463e-245	1.26669e-99	3.16484e-83	1.72968e-23	2.1678e-27	2.1828e-75	3.61387e-94	1.4446e-36	0	0	0	0	0	0	0	1.7299e-23
1592.91	0.00144	1592.91	0.00151		1592.91	0	0	0	0	5.19312e-104	0	0	0	0	0	0	0	2.39516e-284	0	1.65762e-241	6.77634e-97	9.69516e-81	2.94062e-24	4.38092e-28	5.05818e-77	7.28664e-96	4.62658e-37	0	0	0	0	0	0	0	2.94106e-24
1594.84	0.00143	1594.84	0.00148		1594.84	0	0	0	0	8.91078e-104	0	0	0	0	0	0	0	3.94353e-281	0	7.7242e-238	3.32234e-94	2.72117e-78	4.8351e-25	8.65331e-29	1.12189e-78	1.41465e-97	1.4687e-37	0	0	0	0	0	0	0	4.83596e-25
1596.77	0.00144	1596.77	0.0015		1596.77	0	0	0	0	1.52761e-103	0	0	0	0	0	0	0	6.19821e-278	0	3.35636e-234	1.48329e-91	6.95691e-76	7.70332e-26	1.67341e-29	2.39107e-80	2.65529e-99	4.62682e-38	0	0	0	0	0	0	0	7.705e-26
1598.7	0.00143	1598.7	0.00142		1598.7	0	0	0	0	2.61797e-103	0	0	0	0	0	0	0	9.3712e-275	0	1.37184e-230	6.06866e-89	1.62943e-73	1.18694e-26	3.16289e-30	4.87742e-82	4.79874e-101	1.44474e-38	0	0	0	0	0	0	0	1.18726e-26
1600.63	0.00145	1600.63	0.00139		1600.63	0	0	0	0	4.48255e-103	0	0	0	0	0	0	0	1.35262e-271	0	5.22893e-227	2.26117e-86	3.47659e-71	1.77216e-27	5.85299e-31	9.56085e-84	8.38494e-103	4.47688e-39	0	0	0	0	0	0	0	1.77274e-27
1602.56	0.00147	1602.56	0.00144		1602.56	0	0	0	0	7.67252e-103	0	0	0	0	0	0	0	1.87796e-268	0	1.87462e-223	7.71998e-84	6.79498e-69	2.55882e-28	1.05858e-31	1.79366e-85	1.41061e-104	1.37504e-39	0	0	0	0	0	0	0	2.55987e-28
1604.48	0.00144	1604.48	0.00148		1604.48	0	0	0	0	1.31208e-102	0	0	0	0	0	0	0	2.48923e-265	0	6.26784e-220	2.40057e-81	1.20994e-66	3.58023e-29	1.87453e-32	3.23376e-87	2.29451e-106	4.19119e-40	0	0	0	0	0	0	0	3.58211e-29
1606.41	0.00133	1606.41	0.00139		1606.41	0	0	0	0	2.24304e-102	0	0	0	0	0	0	0	3.17362e-262	0	1.97099e-216	6.83936e-79	1.97341e-64	4.84432e-30	3.24417e-33	5.57949e-89	3.59327e-108	1.26622e-40	0	0	0	0	0	0	0	4.84756e-30
1608.34	0.00128	1608.34	0.00133		1608.34	0	0	0	0	3.8311e-102	0	0	0	0	0	0	0	3.86308e-259	0	5.78075e-213	1.77489e-76	2.93259e-62	6.35191e-31	5.49727e-34	9.25181e-91	5.44102e-110	3.79637e-41	0	0	0	0	0	0	0	6.35741e-31
1610.27	0.00127	1610.27	0.00133		1610.27	0	0	0	0	6.54127e-102	0	0	0	0	0	0	0	4.52275e-256	0	1.59447e-209	4.21978e-74	3.99136e-60	8.05399e-32	9.1038e-35	1.46811e-92	7.93184e-112	1.12817e-41	0	0	0	0	0	0	0	8.06309e-32
1612.2	0.00132	1612.2	0.00138		1612.2	0	0	0	0	1.11586e-101	0	0	0	0	0	0	0	5.0557e-253	0	4.10214e-206	9.13911e-72	4.95009e-58	9.89651e-33	1.47618e-35	2.23899e-94	1.11808e-113	3.32713e-42	0	0	0	0	0	0	0	9.91127e-33
1614.13	0.00126	1614.13	0.00133		1614.13	0	0	0	0	1.90288e-101	0	0	0	0	0	0	0	5.43539e-250	0	9.92448e-203	1.81317e-69	5.62212e-56	1.17591e-33	2.33927e-36	3.26758e-96	1.51726e-115	9.72541e-43	0	0	0	0	0	0	0	1.17825e-33
1616.06	0.00121	1616.06	0.00133		1616.06	0	0	0	0	3.24209e-101	0	0	0	0	0	0	0	5.57966e-247	0	2.23974e-199	3.27726e-67	5.81902e-54	1.35408e-34	3.62971e-37	4.58336e-98	1.99099e-117	2.82125e-43	0	0	0	0	0	0	0	1.35771e-34
1617.98	0.00114	1617.98	0.00129		1617.98	0	0	0	0	5.52189e-101	0	0	0	0	0	0	0	5.50855e-244	0	4.75292e-196	5.42578e-65	5.51511e-52	1.50772e-35	5.50398e-38	6.15181e-100	2.51506e-119	8.1117e-44	0	0	0	0	0	0	0	1.51323e-35
1619.91	0.0011	1619.91	0.0012		1619.91	0	0	0	0	9.39644e-101	0	0	0	0	0	0	0	5.19295e-241	0	9.40907e-193	8.18451e-63	4.76389e-50	1.62701e-36	8.17229e-39	7.9364e-102	3.07232e-121	2.31463e-44	0	0	0	0	0	0	0	1.63519e-36
1621.84	0.00112	1621.84	0.00114		1621.84	0	0	0	0	1.59797e-100	0	0	0	0	0	0	0	4.69132e-238	0	1.74457e-189	1.12788e-60	3.75932e-48	1.69967e-37	1.187e-39	9.8193e-104	3.62112e-123	6.55044e-45	0	0	0	0	0	0	0	1.71154e-37
1623.77	0.00118	1623.77	0.00119		1623.77	0	0	0	0	2.71661e-100	0	0	0	0	0	0	0	4.07567e-235	0	3.04128e-186	1.42347e-58	2.71612e-46	1.71681e-38	1.68482e-40	1.16244e-105	4.10833e-125	1.83735e-45	0	0	0	0	0	0	0	1.73366e-38
1625.7	0.00115	1625.7	0.00126		1625.7	0	0	0	0	4.61421e-100	0	0	0	0	0	0	0	3.38127e-232	0	4.94643e-183	1.63711e-56	1.78877e-44	1.68072e-39	2.34172e-41	1.32279e-107	4.50765e-127	5.11466e-46	0	0	0	0	0	0	0	1.70416e-39
1627.63	0.00113	1627.63	0.0013		1627.63	0	0	0	0	7.83461e-100	0	0	0	0	0	0	0	2.69751e-229	0	7.56355e-180	1.72418e-54	1.07848e-42	1.59089e-40	3.18055e-42	1.4402e-109	4.76065e-129	1.41114e-46	0	0	0	0	0	0	0	1.63348e-40
1629.55	0.00117	1629.55	0.00134		1629.55	0	0	0	0	1.32908e-99	0	0	0	0	0	0	0	2.05515e-226	0	1.07909e-176	1.65488e-52	5.92753e-41	1.45953e-41	4.23017e-43	1.50732e-111	4.86251e-131	3.86396e-47	0	0	0	0	0	0	0	7.42936e-41
1631.48	0.00119	1631.48	0.00135		1631.48	0	0	0	0	2.25389e-99	0	0	0	0	0	0	0	1.50559e-223	0	1.44729e-173	1.45442e-50	2.98228e-39	1.29461e-42	5.49783e-44	1.50933e-113	4.78045e-133	1.04862e-47	0	0	0	0	0	0	0	2.98363e-39
1633.41	0.00116	1633.41	0.00141		1633.41	0	0	0	0	3.81881e-99	0	0	0	0	0	0	0	1.05338e-220	0	1.81127e-170	1.16502e-48	1.36795e-37	1.11304e-43	6.99714e-45	1.45287e-115	4.54541e-135	2.82435e-48	0	0	0	0	0	0	0	1.36795e-37
1635.34	0.00115	1635.34	0.00146		1635.34	0	0	0	0	6.46805e-99	0	0	0	0	0	0	0	7.08648e-218	0	2.13083e-167	8.5442e-47	5.74328e-36	9.25177e-45	8.70198e-46	1.33798e-117	4.15982e-137	7.53943e-49	0	0	0	0	0	0	0	5.74328e-36
1637.27	0.00111	1637.27	0.00142		1637.27	0	0	0	0	1.09454e-98	0	0	0	0	0	0	0	4.55311e-215	0	2.33921e-164	5.71179e-45	2.19856e-34	7.45413e-46	1.0598e-46	1.18456e-119	3.68203e-139	1.99744e-49	0	0	0	0	0	0	0	2.19856e-34
1639.2	0.0011	1639.2	0.00139		1639.2	0	0	0	0	1.85157e-98	0	0	0	0	0	0	0	2.81276e-212	0	2.4138e-161	3.49565e-43	7.70277e-33	5.80624e-47	1.2612e-47	1.00328e-121	3.13676e-141	5.24477e-50	0	0	0	0	0	0	0	7.70277e-33
1641.12	0.00108	1641.12	0.00135		1641.12	0	0	0	0	3.1294e-98	0	0	0	0	0	0	0	1.65962e-209	0	2.32443e-158	1.95024e-41	2.46084e-31	4.38396e-48	1.46982e-48	8.16948e-124	2.58466e-143	1.36678e-50	0	0	0	0	0	0	0	2.46084e-31
1643.05	0.001	1643.05	0.00128		1643.05	0	0	0	0	5.28727e-98	0	0	0	0	0	0	0	9.41486e-207	0	2.10385e-155	9.96003e-40	7.19464e-30	3.19999e-49	1.67375e-49	6.36362e-126	2.0497e-145	3.53008e-51	0	0	0	0	0	0	0	7.19464e-30
1644.98	0.00092035	1644.98	0.00122		1644.98	0	0	0	0	8.92516e-98	0	0	0	0	0	0	0	5.10141e-204	0	1.77716e-152	4.63743e-38	1.91824e-28	2.26423e-50	1.86656e-50	4.76583e-128	1.57225e-147	9.04885e-52	0	0	0	0	0	0	0	1.91824e-28
1646.91	0.000800289	1646.91	0.00105		1646.91	0	0	0	0	1.50608e-97	0	0	0	0	0	0	0	2.65751e-201	0	1.41087e-149	1.97637e-36	4.68001e-27	1.54877e-51	2.03392e-51	3.41422e-130	1.16065e-149	2.29886e-52	0	0	0	0	0	0	0	4.68001e-27
1648.84	0.000694592	1648.84	0.00096		1648.84	0	0	0	0	2.5392e-97	0	0	0	0	0	0	0	1.32236e-198	0	1.04543e-146	7.67968e-35	1.04136e-25	1.02697e-52	2.17051e-52	2.35174e-132	8.28784e-152	5.79639e-53	0	0	0	0	0	0	0	1.04136e-25
1650.77	0.000743492	1650.77	0.00106		1650.77	0	0	0	0	4.27833e-97	0	0	0	0	0	0	0	6.30565e-196	0	7.25532e-144	2.72619e-33	2.11685e-24	6.59225e-54	2.26584e-53	1.55354e-134	5.71005e-154	1.44951e-53	0	0	0	0	0	0	0	2.11685e-24
1652.7	0.000743207	1652.7	0.00104		1652.7	0	0	0	0	7.20613e-97	0	0	0	0	0	0	0	2.89061e-193	0	4.73178e-141	8.85693e-32	3.93703e-23	4.09055e-55	2.3111e-54	9.81626e-137	3.78585e-156	3.59245e-54	0	0	0	0	0	0	0	3.93703e-23
1654.62	0.000735852	1654.62	0.00099		1654.62	0	0	0	0	1.21267e-96	0	0	0	0	0	0	0	1.26581e-190	0	2.88059e-138	2.62395e-30	6.67911e-22	2.46069e-56	2.30866e-55	5.96406e-139	2.42812e-158	8.83675e-55	0	0	0	0	0	0	0	6.67911e-22
1656.55	0.000686413	1656.55	0.0009		1656.55	0	0	0	0	2.04001e-96	0	0	0	0	0	0	0	5.32853e-188	0	1.64784e-135	7.11375e-29	1.03661e-20	1.43084e-57	2.25328e-56	3.46586e-141	1.49861e-160	2.15424e-55	0	0	0	0	0	0	0	1.03661e-20
1658.48	0.0006117	1658.48	0.00082		1658.48	0	0	0	0	3.42876e-96	0	0	0	0	0	0	0	2.14282e-185	0	8.79969e-133	1.75885e-27	1.46765e-19	8.0661e-59	2.15393e-57	1.93673e-143	8.94754e-163	5.21233e-56	0	0	0	0	0	0	0	1.46765e-19
1660.41	0.000567664	1660.41	0.00073		1660.41	0	0	0	0	5.7609e-96	0	0	0	0	0	0	0	8.28332e-183	0	4.41537e-130	3.97914e-26	1.90079e-18	4.39523e-60	2.01165e-58	1.0351e-145	5.14059e-165	1.24988e-56	0	0	0	0	0	0	0	1.90079e-18
1662.34	0.000591602	1662.34	0.00073		1662.34	0	0	0	0	9.67069e-96	0	0	0	0	0	0	0	3.05902e-180	0	2.0683e-127	8.21063e-25	2.24595e-17	2.32196e-61	1.8401e-59	5.3199e-148	2.85719e-167	2.97469e-57	0	0	0	0	0	0	0	2.24595e-17
1664.27	0.000438295	1664.27	0.00067		1664.27	0	0	0	0	1.62283e-95	0	0	0	0	0	0	0	1.08588e-177	0	9.10289e-125	1.55008e-23	2.42734e-16	1.18566e-62	1.64447e-60	2.61493e-150	1.52806e-169	7.01632e-58	0	0	0	0	0	0	0	2.42734e-16
1666.19	0.000315031	1666.19	0.00062		1666.19	0	0	0	0	2.72084e-95	0	0	0	0	0	0	0	3.68263e-175	0	3.74043e-122	2.66932e-22	2.39361e-15	5.86991e-64	1.43943e-61	1.23607e-152	7.90635e-172	1.64256e-58	0	0	0	0	0	0	0	2.39361e-15
1668.12	0.000306266	1668.12	0.00056		1668.12	0	0	0	0	4.56016e-95	0	0	0	0	0	0	0	1.20043e-172	0	1.44395e-119	4.20528e-21	2.15874e-14	2.80879e-65	1.23095e-62	5.58786e-155	3.93615e-174	3.81084e-59	0	0	0	0	0	0	0	2.15874e-14
1670.05	0.000378549	1670.05	0.00047		1670.05	0	0	0	0	7.63613e-95	0	0	0	0	0	0	0	3.73863e-170	0	5.20464e-117	6.04364e-20	1.77657e-13	1.30314e-66	1.03105e-63	2.42936e-157	1.8959e-176	8.77544e-60	0	0	0	0	0	0	0	1.77657e-13
1671.98	0.000399354	1671.98	0.00044		1671.98	0	0	0	0	1.27824e-94	0	0	0	0	0	0	0	1.11911e-167	0	1.76233e-114	7.9453e-19	1.33704e-12	5.8434e-68	8.43709e-65	1.01004e-159	8.78624e-179	2.00264e-60	0	0	0	0	0	0	0	1.33704e-12
1673.91	0.000370972	1673.91	0.00052		1673.91	0	0	0	0	2.13781e-94	0	0	0	0	0	0	0	3.20072e-165	0	5.57211e-112	9.52954e-18	9.183e-12	2.54061e-69	6.76249e-66	4.03876e-162	3.93964e-181	4.53615e-61	0	0	0	0	0	0	0	9.18301e-12
1675.84	0.000307078	1675.84	0.00056		1675.84	0	0	0	0	3.57415e-94	0	0	0	0	0	0	0	8.79805e-163	0	1.65494e-109	1.04545e-16	5.76722e-11	1.06757e-70	5.29522e-67	1.54432e-164	1.69956e-183	1.01825e-61	0	0	0	0	0	0	0	5.76723e-11
1677.77	0.000323511	1677.77	0.00057		1677.77	0	0	0	0	5.97024e-94	0	0	0	0	0	0	0	2.31079e-160	0	4.58997e-107	1.04645e-15	3.3057e-10	4.34979e-72	4.06137e-68	5.67949e-167	7.09413e-186	2.26869e-62	0	0	0	0	0	0	0	3.30571e-10
1679.69	0.000351969	1679.69	0.00055		1679.69	0	0	0	0	9.96648e-94	0	0	0	0	0	0	0	5.8162e-158	0	1.19232e-104	9.56926e-15	1.73101e-09	1.71571e-73	3.0472e-69	2.00317e-169	2.85706e-188	5.0132e-63	0	0	0	0	0	0	0	1.73102e-09
1681.62	0.000358186	1681.62	0.00051		1681.62	0	0	0	0	1.66318e-93	0	0	0	0	0	0	0	1.40687e-155	0	2.90911e-102	8.00284e-14	8.28737e-09	6.54007e-75	2.23346e-70	6.75582e-172	1.10699e-190	1.09782e-63	0	0	0	0	0	0	0	8.28745e-09
1683.55	0.000320704	1683.55	0.00042		1683.55	0	0	0	0	2.77301e-93	0	0	0	0	0	0	0	3.25186e-153	0	6.62885e-100	6.10745e-13	3.62168e-08	2.41745e-76	1.60354e-71	2.19155e-174	4.15024e-193	2.38621e-64	0	0	0	0	0	0	0	3.62174e-08
1685.48	0.000439791	1685.48	0.00049		1685.48	0	0	0	0	4.62181e-93	0	0	0	0	0	0	0	7.22313e-151	0	1.41864e-97	4.26229e-12	1.44692e-07	8.63538e-78	1.12466e-72	6.79757e-177	1.49689e-195	5.13995e-65	0	0	0	0	0	0	0	1.44696e-07
1687.41	0.00028149	1687.41	0.00041		1687.41	0	0	0	0	7.69641e-93	0	0	0	0	0	0	0	1.53321e-148	0	2.8356e-95	2.71467e-11	5.27712e-07	2.99127e-79	7.7268e-74	2.0281e-179	5.22432e-198	1.09894e-65	0	0	0	0	0	0	0	5.27739e-07
1689.34	0.000196089	1689.34	0.00045		1689.34	0	0	0	0	1.28118e-92	0	0	0	0	0	0	0	3.12735e-146	0	5.32285e-93	1.58094e-10	1.75934e-06	1.0013e-80	5.18568e-75	5.78544e-182	1.75404e-200	2.32839e-66	0	0	0	0	0	0	0	1.75949e-06
1691.27	0.000252363	1691.27	0.00056		1691.27	0	0	0	0	2.13083e-92	0	0	0	0	0	0	0	6.09611e-144	0	9.33282e-91	8.40327e-10	5.35498e-06	3.25042e-82	3.40924e-76	1.58758e-184	5.69885e-203	4.89673e-67	0	0	0	0	0	0	0	5.35583e-06
1693.19	0.000350998	1693.19	0.00065		1693.19	0	0	0	0	3.5427e-92	0	0	0	0	0	0	0	1.14184e-141	0	1.53666e-88	4.0838e-09	1.4898e-05	1.01961e-83	2.18941e-77	4.1651e-187	1.78111e-205	1.02052e-67	0	0	0	0	0	0	0	1.49021e-05
1695.12	0.000399014	1695.12	0.00071		1695.12	0	0	0	0	5.88486e-92	0	0	0	0	0	0	0	2.04401e-139	0	2.36342e-86	1.81157e-08	3.78438e-05	3.10175e-85	1.37738e-78	1.0512e-189	5.387e-208	2.1111e-68	0	0	0	0	0	0	0	3.78619e-05
1697.05	0.000292789	1697.05	0.00084		1697.05	0	0	0	0	9.772e-92	0	0	0	0	0	0	0	3.51574e-137	0	3.41328e-84	7.34664e-08	8.78579e-05	9.11772e-87	8.46426e-80	2.53643e-192	1.56727e-210	4.3277e-69	0	0	0	0	0	0	0	8.79314e-05
1698.98	0.000188954	1698.98	0.00102		1698.98	0	0	0	0	1.62124e-91	0	0	0	0	0	0	0	5.77951e-135	0	4.60501e-82	2.7198e-07	0.000186254	2.59932e-88	5.09553e-81	5.88771e-195	4.41275e-213	8.80604e-70	0	0	0	0	0	0	0	0.000186526
1700.91	0.000286921	1700.91	0.00121		1700.91	0	0	0	0	2.6888e-91	0	0	0	0	0	0	0	9.12862e-133	0	5.83346e-80	9.20423e-07	0.000360836	7.16018e-90	2.99633e-82	1.30655e-197	1.19508e-215	1.77567e-70	0	0	0	0	0	0	0	0.000361756
1702.84	0.000292545	1702.84	0.00126		1702.84	0	0	0	0	4.4554e-91	0	0	0	0	0	0	0	1.37809e-130	0	6.90368e-78	2.84376e-06	0.0006384	1.91292e-91	1.72609e-83	2.78941e-200	3.13237e-218	3.55404e-71	0	0	0	0	0	0	0	0.000641244
1704.77	0.000309177	1704.77	0.00152		1704.77	0	0	0	0	7.38005e-91	0	0	0	0	0	0	0	1.99882e-128	0	7.67083e-76	8.03085e-06	0.00103	4.93794e-93	9.71245e-85	5.69293e-203	7.89688e-221	7.04916e-72	0	0	0	0	0	0	0	0.00104
1706.69	0.000193869	1706.69	0.00173		1706.69	0	0	0	0	1.22138e-90	0	0	0	0	0	0	0	2.77106e-126	0	7.96327e-74	2.07074e-05	0.00152	1.23628e-94	5.354e-86	1.11785e-205	1.92681e-223	1.38782e-72	0	0	0	0	0	0	0	0.00154
1708.62	0.000204386	1708.62	0.00213		1708.62	0	0	0	0	2.0201e-90	0	0	0	0	0	0	0	3.68149e-124	0	7.74275e-72	4.87784e-05	0.00206	2.99636e-96	2.88714e-87	2.10509e-208	4.53609e-226	2.70988e-73	0	0	0	0	0	0	0	0.0021
1710.55	0.000221638	1710.55	0.00256		1710.55	0	0	0	0	3.33994e-90	0	0	0	0	0	0	0	4.69886e-122	0	7.06745e-70	0.00010501	0.00253	7.01656e-98	1.52066e-88	3.78936e-211	1.02709e-228	5.24342e-74	0	0	0	0	0	0	0	0.00264
1712.48	0.000245363	1712.48	0.003		1712.48	0	0	0	0	5.51726e-90	0	0	0	0	0	0	0	5.73283e-120	0	6.02784e-68	0.000206439	0.00285	1.59367e-99	7.84684e-90	6.56318e-214	2.25091e-231	1.00709e-74	0	0	0	0	0	0	0	0.00306
1714.41	0.000251546	1714.41	0.00326		1714.41	0	0	0	0	9.11073e-90	0	0	0	0	0	0	0	6.71921e-118	0	4.82609e-66	0.000370863	0.00293	3.49716e-101	3.95478e-91	1.08656e-216	4.74435e-234	1.91675e-75	0	0	0	0	0	0	0	0.0033
1716.34	0.000318647	1716.34	0.00335		1716.34	0	0	0	0	1.50315e-89	0	0	0	0	0	0	0	7.52825e-116	0	3.61068e-64	0.00060846	0.00276	7.44372e-103	1.95281e-92	1.73087e-219	9.67915e-237	3.62122e-76	0	0	0	0	0	0	0	0.00336
1718.26	0.000352403	1718.26	0.00317		1718.26	0	0	0	0	2.47909e-89	0	0	0	0	0	0	0	8.10258e-114	0	2.53565e-62	0.000912159	0.00236	1.5307e-104	9.41789e-94	2.6354e-222	1.8991e-239	6.77931e-77	0	0	0	0	0	0	0	0.00328
1720.19	0.000401806	1720.19	0.00293		1720.19	0	0	0	0	4.08511e-89	0	0	0	0	0	0	0	8.33678e-112	0	1.66409e-60	0.00125	0.00185	3.05327e-106	4.45006e-95	3.86119e-225	3.60677e-242	1.25983e-77	0	0	0	0	0	0	0	0.0031
1722.12	0.000351596	1722.12	0.00268		1722.12	0	0	0	0	6.72913e-89	0	0	0	0	0	0	0	8.23962e-110	0	1.02504e-58	0.00156	0.00133	5.88369e-108	2.05364e-96	5.40688e-228	6.58753e-245	2.31993e-78	0	0	0	0	0	0	0	0.00289
1724.05	0.000401789	1724.05	0.00256		1724.05	0	0	0	0	1.10747e-88	0	0	0	0	0	0	0	7.78541e-108	0	5.90102e-57	0.00179	0.000868888	1.09983e-109	9.28561e-98	7.28592e-231	1.16467e-247	4.24071e-79	0	0	0	0	0	0	0	0.00265
1725.98	0.000479997	1725.98	0.00243		1725.98	0	0	0	0	1.82201e-88	0	0	0	0	0	0	0	7.06595e-106	0	3.18829e-55	0.00186	0.000519265	1.98607e-111	4.10046e-99	9.38328e-234	1.98015e-250	7.6813e-80	0	0	0	0	0	0	0	0.00238
1727.91	0.000463668	1727.91	0.00217		1727.91	0	0	0	0	2.99493e-88	0	0	0	0	0	0	0	6.13118e-104	0	1.61004e-53	0.00178	0.000283569	3.47911e-113	1.77416e-100	1.16293e-236	3.25901e-253	1.38113e-80	0	0	0	0	0	0	0	0.00206
1729.83	0.000403325	1729.83	0.00175		1729.83	0	0	0	0	4.91988e-88	0	0	0	0	0	0	0	5.09826e-102	9.46482e-320	7.61503e-52	0.00155	0.000141471	5.89991e-115	7.50922e-102	1.38226e-239	5.17526e-256	2.46293e-81	0	0	0	0	0	0	0	0.00169
1731.76	0.000460693	1731.76	0.00141		1731.76	0	0	0	0	8.07915e-88	0	0	0	0	0	0	0	4.07179e-100	6.32785e-310	3.37993e-50	0.00123	6.44508e-05	9.66489e-117	3.10396e-103	1.57012e-242	7.90265e-259	4.35211e-82	0	0	0	0	0	0	0	0.0013
1733.69	0.000584458	1733.69	0.00118		1733.69	0	0	0	0	1.32555e-87	0	0	0	0	0	0	0	3.1093e-98	2.92609e-300	1.40229e-48	0.000896048	2.68346e-05	1.53594e-118	1.25716e-104	1.71645e-245	1.16823e-261	7.63405e-83	0	0	0	0	0	0	0	0.000922882
1735.62	0.000682341	1735.62	0.00104		1735.62	0	0	0	0	2.17406e-87	0	0	0	0	0	0	0	2.28038e-96	9.57698e-291	5.45933e-47	0.000595055	1.02017e-05	2.35782e-120	4.97253e-106	1.79315e-248	1.66059e-264	1.32689e-83	0	0	0	0	0	0	0	0.000605257
1737.55	0.000595494	1737.55	0.00088		1737.55	0	0	0	0	3.56258e-87	0	0	0	0	0	0	0	1.59913e-94	2.16876e-281	1.98685e-45	0.000361081	3.54485e-06	3.51145e-122	1.9272e-107	1.80293e-251	2.28521e-267	2.28943e-84	0	0	0	0	0	0	0	0.000364625
1739.48	0.000614085	1739.48	0.00086		1739.48	0	0	0	0	5.83581e-87	0	0	0	0	0	0	0	1.07698e-92	3.47491e-272	6.78472e-44	0.0002001	1.12459e-06	5.05135e-124	7.2942e-109	1.73224e-254	3.0238e-270	3.91417e-85	0	0	0	0	0	0	0	0.000201225
1741.4	0.000656719	1741.4	0.00085		1741.4	0	0	0	0	9.5512e-87	0	0	0	0	0	0	0	6.93557e-91	3.85371e-263	2.16597e-42	0.000101333	3.26119e-07	7.04991e-126	2.70522e-110	1.60189e-257	3.8737e-273	6.64306e-86	0	0	0	0	0	0	0	0.000101659
1743.33	0.000699457	1743.33	0.00082		1743.33	0	0	0	0	1.56263e-86	0	0	0	0	0	0	0	4.2893e-89	3.02274e-254	6.48762e-41	4.68611e-05	8.63353e-08	9.50363e-128	9.79754e-112	1.41549e-260	4.77139e-276	1.11716e-86	0	0	0	0	0	0	0	4.69474e-05
1745.26	0.000701837	1745.26	0.00082		1745.26	0	0	0	0	2.55433e-86	0	0	0	0	0	0	0	2.53665e-87	1.64168e-245	1.81677e-39	1.9805e-05	2.08944e-08	1.24298e-129	3.47709e-113	1.20391e-263	5.6902e-279	1.865e-87	0	0	0	0	0	0	0	1.98259e-05
1747.19	0.000741883	1747.19	0.00088		1747.19	0	0	0	0	4.17387e-86	0	0	0	0	0	0	0	1.4406e-85	6.30378e-237	4.77309e-38	7.6428e-06	4.61592e-09	1.57021e-131	1.20502e-114	9.78389e-267	6.52439e-282	3.08502e-88	0	0	0	0	0	0	0	7.64742e-06
1749.12	0.000833329	1749.12	0.00098		1749.12	0	0	0	0	6.8143e-86	0	0	0	0	0	0	0	7.82382e-84	1.67664e-228	1.17249e-36	2.69571e-06	9.32303e-10	1.92456e-133	4.09231e-116	7.65354e-270	7.24321e-285	5.06593e-89	0	0	0	0	0	0	0	2.69664e-06
1751.05	0.00105	1751.05	0.00118		1751.05	0	0	0	0	1.1121e-85	0	0	0	0	0	0	0	4.08021e-82	3.1517e-220	2.70193e-35	8.68096e-07	1.71871e-10	2.27828e-135	1.3571e-117	5.72036e-273	7.73102e-288	8.24272e-90	0	0	0	0	0	0	0	8.68268e-07
1752.98	0.00115	1752.98	0.00128		1752.98	0	0	0	0	1.81339e-85	0	0	0	0	0	0	0	2.03496e-80	4.10521e-212	5.8221e-34	2.55533e-07	2.89708e-11	2.61687e-137	4.41022e-119	4.11564e-276	7.98982e-291	1.3314e-90	0	0	0	0	0	0	0	2.55562e-07
1754.9	0.00122	1754.9	0.0013		1754.9	0	0	0	0	2.95582e-85	0	0	0	0	0	0	0	9.7454e-79	3.77772e-204	1.17682e-32	6.86686e-08	4.45681e-12	2.90298e-139	1.39949e-120	2.82906e-279	7.93844e-294	2.13085e-91	0	0	0	0	0	0	0	6.86731e-08
1756.83	0.00128	1756.83	0.00132		1756.83	0	0	0	0	4.81379e-85	0	0	0	0	0	0	0	4.46346e-77	2.40975e-196	2.22439e-31	1.68692e-08	6.26957e-13	3.12477e-141	4.35203e-122	1.87206e-282	7.63739e-297	3.38555e-92	0	0	0	0	0	0	0	1.68698e-08
1758.76	0.00134	1758.76	0.0014		1758.76	0	0	0	0	7.83478e-85	0	0	0	0	0	0	0	1.95906e-75	1.0758e-188	3.93792e-30	3.78591e-09	8.05734e-14	3.25609e-143	1.3239e-123	1.18804e-285	7.08946e-300	5.33486e-93	0	0	0	0	0	0	0	3.78599e-09
1760.69	0.0013	1760.69	0.00136		1760.69	0	0	0	0	1.2747e-84	0	0	0	0	0	0	0	8.25596e-74	3.3912e-181	6.53887e-29	7.75565e-10	9.44912e-15	3.27671e-145	3.93243e-125	7.20291e-289	6.32637e-303	8.32948e-94	0	0	0	0	0	0	0	7.75574e-10
1762.62	0.00131	1762.62	0.0014		1762.62	0	0	0	0	2.0721e-84	0	0	0	0	0	0	0	3.32769e-72	7.41418e-174	1.01544e-27	1.45262e-10	1.01345e-15	3.19975e-147	1.14472e-126	4.2042e-292	5.46678e-306	1.29107e-94	0	0	0	0	0	0	0	1.45263e-10
1764.55	0.00129	1764.55	0.00138		1764.55	0	0	0	0	3.36709e-84	0	0	0	0	0	0	0	1.28778e-70	1.14413e-166	1.47895e-26	2.48323e-11	9.91789e-17	3.01747e-149	3.25365e-128	2.34425e-295	0	1.98279e-95	0	0	0	0	0	0	0	2.48324e-11
1766.47	0.00132	1766.47	0.00139		1766.47	0	0	0	0	5.46664e-84	0	0	0	0	0	0	0	4.76669e-69	1.22501e-159	2.01466e-25	3.88157e-12	8.87746e-18	2.76134e-151	9.0632e-130	1.25847e-298	3.65302e-312	3.02305e-96	0	0	0	0	0	0	0	3.88158e-12
1768.4	0.00139	1768.4	0.00142		1768.4	0	0	0	0	8.8721e-84	0	0	0	0	0	0	0	1.69393e-67	9.25426e-153	2.57376e-24	5.53719e-13	7.24974e-19	2.44024e-153	2.46501e-131	6.45366e-302	2.82475e-315	4.56673e-97	0	0	0	0	0	0	0	5.5372e-13
1770.33	0.00143	1770.33	0.00139		1770.33	0	0	0	0	1.43865e-83	0	0	0	0	0	0	0	5.75798e-66	4.85239e-146	3.07545e-23	7.22336e-14	5.41564e-20	2.09271e-155	6.57058e-133	3.18645e-305	2.11532e-318	6.84872e-98	0	0	0	0	0	0	0	7.22336e-14
1772.26	0.00141	1772.26	0.00138		1772.26	0	0	0	0	2.33198e-83	0	0	0	0	0	0	0	1.87901e-64	1.79453e-139	3.44621e-22	8.59881e-15	3.69063e-21	1.73303e-157	1.71004e-134	0	1.52172e-321	1.01766e-98	0	0	0	0	0	0	0	8.59881e-15
1774.19	0.00149	1774.19	0.00147		1774.19	0	0	0	0	3.77673e-83	0	0	0	0	0	0	0	5.86547e-63	4.60804e-133	3.61226e-21	9.3615e-16	2.30084e-22	1.39278e-159	4.36179e-136	6.82464e-312	0	1.50122e-99	0	0	0	0	0	0	0	9.36154e-16
1776.12	0.00149	1776.12	0.00144		1776.12	0	0	0	0	6.1143e-83	0	0	0	0	0	0	0	1.75769e-61	8.34261e-127	3.5504e-20	9.29954e-17	1.30844e-23	1.08085e-161	1.08625e-137	2.96028e-315	0	2.19417e-100	0	0	0	0	0	0	0	9.3031e-17
1778.05	0.00152	1778.05	0.00146		1778.05	0	0	0	0	9.89012e-83	0	0	0	0	0	0	0	5.03865e-60	1.04911e-120	3.26444e-19	8.44942e-18	6.80765e-25	8.14029e-164	2.65134e-139	1.2364e-318	0	3.18382e-101	0	0	0	0	0	0	0	8.77586e-18
1779.97	0.00148	1779.97	0.00143		1779.97	0	0	0	0	1.59917e-82	0	0	0	0	0	0	0	1.38654e-58	9.29813e-115	2.81432e-18	7.00423e-19	3.2306e-26	5.9198e-166	6.31824e-141	4.94066e-322	0	4.57728e-102	0	0	0	0	0	0	0	3.51474e-18
1781.9	0.00145	1781.9	0.00145		1781.9	0	0	0	0	2.58353e-82	0	0	0	0	0	0	0	3.6501e-57	5.72618e-109	2.26986e-17	5.31109e-20	1.40276e-27	4.17813e-168	1.47572e-142	0	0	6.53314e-103	0	0	0	0	0	0	0	2.27517e-17
1783.83	0.00135	1783.83	0.0014		1783.83	0	0	0	0	4.17224e-82	0	0	0	0	0	0	0	9.22367e-56	2.48446e-103	1.71644e-16	3.67396e-21	5.55503e-29	2.84731e-170	3.36511e-144	0	0	9.23877e-104	0	0	0	0	0	0	0	1.71648e-16
1785.76	0.00137	1785.76	0.00138		1785.76	0	0	0	0	6.73209e-82	0	0	0	0	0	0	0	2.22985e-54	7.49296e-98	1.21437e-15	2.32496e-22	2.01301e-30	1.88326e-172	7.52113e-146	0	0	1.29708e-104	0	0	0	0	0	0	0	1.21437e-15
1787.69	0.00134	1787.69	0.00132		1787.69	0	0	0	0	1.08558e-81	0	0	0	0	0	0	0	5.16595e-53	1.58158e-92	8.04689e-15	1.34411e-23	6.66412e-32	1.20584e-174	1.6444e-147	0	0	1.80607e-105	0	0	0	0	0	0	0	8.04689e-15
1789.62	0.00125	1789.62	0.00123		1789.62	0	0	0	0	1.7499e-81	0	0	0	0	0	0	0	1.14875e-51	2.35063e-87	4.99878e-14	7.08796e-25	2.01178e-33	7.45454e-177	3.50995e-149	0	0	2.4916e-106	0	0	0	0	0	0	0	4.99878e-14
1791.55	0.00118	1791.55	0.00117		1791.55	0	0	0	0	2.8183e-81	0	0	0	0	0	0	0	2.44399e-50	2.42982e-82	2.9056e-13	3.41979e-26	5.55824e-35	4.473e-179	7.34342e-151	0	0	3.4126e-107	0	0	0	0	0	0	0	2.9056e-13
1793.47	0.0012	1793.47	0.00119		1793.47	0	0	0	0	4.53733e-81	0	0	0	0	0	0	0	4.99059e-49	1.76791e-77	1.5832e-12	1.50488e-27	1.40021e-36	2.5913e-181	1.49988e-152	0	0	4.63085e-108	0	0	0	0	0	0	0	1.5832e-12
1795.4	0.00119	1795.4	0.00116		1795.4	0	0	0	0	7.29858e-81	0	0	0	0	0	0	0	9.75049e-48	8.94952e-73	8.07243e-12	6.05953e-29	3.22854e-38	1.45712e-183	3.00282e-154	0	0	6.23884e-109	0	0	0	0	0	0	0	8.07243e-12
1797.33	0.00123	1797.33	0.00114		1797.33	0	0	0	0	1.17358e-80	0	0	0	0	0	0	0	1.82835e-46	3.18769e-68	3.85808e-11	2.22515e-30	6.78702e-40	7.91039e-186	5.86884e-156	0	0	8.32746e-110	0	0	0	0	0	0	0	3.85808e-11
1799.26	0.0012	1799.26	0.00107		1799.26	0	0	0	0	1.88545e-80	0	0	0	0	0	0	0	3.28045e-45	7.90257e-64	1.72557e-10	7.47745e-32	1.30602e-41	4.16846e-188	1.12434e-157	0	0	1.10355e-110	0	0	0	0	0	0	0	1.72557e-10
1801.19	0.00125	1801.19	0.00111		1801.19	0	0	0	0	3.02798e-80	0	0	0	0	0	0	0	5.64868e-44	1.37796e-59	7.23379e-10	2.29135e-33	2.29108e-43	2.12062e-190	2.10275e-159	0	0	1.44889e-111	0	0	0	0	0	0	0	7.23379e-10
1803.12	0.00126	1803.12	0.0011		1803.12	0	0	0	0	4.85866e-80	0	0	0	0	0	0	0	9.3072e-43	1.67294e-55	2.83807e-09	6.42603e-35	3.67934e-45	1.04723e-192	3.85485e-161	0	0	1.88865e-112	0	0	0	0	0	0	0	2.83807e-09
1805.05	0.00124	1805.05	0.00108		1805.05	0	0	0	0	7.79324e-80	0	0	0	0	0	0	0	1.47168e-41	1.42803e-51	1.04357e-08	1.64323e-36	5.38614e-47	4.99244e-195	6.89859e-163	0	0	2.43908e-113	0	0	0	0	0	0	0	1.04357e-08
1806.97	0.00119	1806.97	0.00105		1806.97	0	0	0	0	1.24895e-79	0	0	0	0	0	0	0	2.22682e-40	8.49051e-48	3.59149e-08	3.84599e-38	7.2188e-49	2.31041e-197	1.2102e-164	0	0	3.12737e-114	0	0	0	0	0	0	0	3.59149e-08
1808.9	0.00118	1808.9	0.00108		1808.9	0	0	0	0	2.00082e-79	0	0	0	0	0	0	0	3.23339e-39	3.54799e-44	1.15835e-07	8.20691e-40	8.81839e-51	1.03216e-199	2.0724e-166	0	0	3.9727e-115	0	0	0	0	0	0	0	1.15835e-07
1810.83	0.00117	1810.83	0.00108		1810.83	0	0	0	0	3.20256e-79	0	0	0	0	0	0	0	4.49292e-38	1.03307e-40	3.49692e-07	1.60305e-41	9.86358e-53	4.47635e-202	3.47891e-168	0	0	5.01044e-116	0	0	0	0	0	0	0	3.49692e-07
1812.76	0.00118	1812.76	0.0011		1812.76	0	0	0	0	5.12417e-79	0	0	0	0	0	0	0	5.99077e-37	2.11335e-37	9.89271e-07	2.85454e-43	1.00549e-54	1.87399e-204	5.70065e-170	0	0	6.26061e-117	0	0	0	0	0	0	0	9.89271e-07
1814.69	0.00114	1814.69	0.00108		1814.69	0	0	0	0	8.19174e-79	0	0	0	0	0	0	0	7.64456e-36	3.01349e-34	2.61974e-06	4.65331e-45	9.38597e-57	7.61627e-207	9.15733e-172	0	0	7.76682e-118	0	0	0	0	0	0	0	2.61974e-06
1816.62	0.00109	1816.62	0.00103		1816.62	0	0	0	0	1.30876e-78	0	0	0	0	0	0	0	9.34818e-35	3.00736e-31	6.49765e-06	6.92989e-47	8.00426e-59	2.99655e-209	1.43897e-173	0	0	9.55629e-119	0	0	0	0	0	0	0	6.49765e-06
1818.54	0.00105	1818.54	0.00103		1818.54	0	0	0	0	2.09016e-78	0	0	0	0	0	0	0	1.09687e-33	2.10743e-28	1.51005e-05	9.40702e-49	6.22012e-61	1.13801e-211	2.20716e-175	0	0	1.16488e-119	0	0	0	0	0	0	0	1.51005e-05
1820.47	0.00105	1820.47	0.00105		1820.47	0	0	0	0	3.33524e-78	0	0	0	0	0	0	0	1.23177e-32	1.02996e-25	3.28537e-05	1.16916e-50	4.42689e-63	4.19589e-214	3.31888e-177	0	0	1.40982e-120	0	0	0	0	0	0	0	3.28537e-05
1822.4	0.001	1822.4	0.001		1822.4	0	0	0	0	5.31998e-78	0	0	0	0	0	0	0	1.3272e-31	3.53328e-23	6.69708e-05	1.32439e-52	2.87074e-65	1.49325e-216	4.87122e-179	0	0	1.69039e-121	0	0	0	0	0	0	0	6.69708e-05
1824.33	0.00103	1824.33	0.00101		1824.33	0	0	0	0	8.4785e-78	0	0	0	0	0	0	0	1.36871e-30	8.45662e-21	0.000127813	1.37372e-54	1.70511e-67	5.15954e-219	7.00923e-181	0	0	2.01236e-122	0	0	0	0	0	0	0	0.000127813
1826.26	0.000996619	1826.26	0.00103		1826.26	0	0	0	0	1.35072e-77	0	0	0	0	0	0	0	1.35425e-29	1.42019e-18	0.000228529	1.29854e-56	9.22706e-70	1.7207e-221	9.8442e-183	0	0	2.37335e-123	0	0	0	0	0	0	0	0.000228529
1828.19	0.000914607	1828.19	0.00103		1828.19	0	0	0	0	2.14999e-77	0	0	0	0	0	0	0	1.28254e-28	1.66463e-16	0.000382582	1.12407e-58	4.57382e-72	5.57164e-224	1.35546e-184	0	0	2.77918e-124	0	0	0	0	0	0	0	0.000382582
1830.12	0.000846601	1830.12	0.00107		1830.12	0	0	0	0	3.42094e-77	0	0	0	0	0	0	0	1.1653e-27	1.36854e-14	0.000600007	8.8669e-61	2.06542e-74	1.74125e-226	1.82164e-186	0	0	3.22409e-125	0	0	0	0	0	0	0	0.000600007
1832.04	0.000861792	1832.04	0.00119		1832.04	0	0	0	0	5.43852e-77	0	0	0	0	0	0	0	1.01347e-26	7.85559e-13	0.00088112	6.40572e-63	8.54441e-77	5.28372e-229	2.40018e-188	0	0	3.71364e-126	0	0	0	0	0	0	0	0.00088112
1833.97	0.000835106	1833.97	0.00132		1833.97	0	0	0	0	8.64274e-77	0	0	0	0	0	0	0	8.45588e-26	3.16162e-11	0.00121	4.21659e-65	3.21979e-79	1.5474e-231	3.08662e-190	0	0	4.23762e-127	0	0	0	0	0	0	0	0.00121
1835.9	0.00083726	1835.9	0.00157		1835.9	0	0	0	0	1.3723e-76	0	0	0	0	0	0	0	6.75351e-25	8.88759e-10	0.00156	2.54224e-67	1.11163e-81	4.40028e-234	3.89171e-192	0	0	4.80121e-128	0	0	0	0	0	0	0	0.00156
1837.83	0.000798559	1837.83	0.00189		1837.83	0	0	0	0	2.17813e-76	0	0	0	0	0	0	0	5.17438e-24	1.75108e-08	0.00188	1.39645e-69	3.49561e-84	1.20762e-236	4.78899e-194	0	0	5.38897e-129	0	0	0	0	0	0	0	0.00188
1839.76	0.000792713	1839.76	0.0022		1839.76	0	0	0	0	3.45418e-76	0	0	0	0	0	0	0	3.79514e-23	2.41064e-07	0.00213	7.02649e-72	1.00719e-86	3.21815e-239	5.77796e-196	0	0	6.00581e-130	0	0	0	0	0	0	0	0.00213
1841.69	0.000726925	1841.69	0.00232		1841.69	0	0	0	0	5.47571e-76	0	0	0	0	0	0	0	2.67015e-22	2.32511e-06	0.00225	3.22082e-74	2.64297e-89	8.27637e-242	6.80366e-198	0	0	6.63071e-131	0	0	0	0	0	0	0	0.00226
1843.61	0.000717623	1843.61	0.00233		1843.61	0	0	0	0	8.6729e-76	0	0	0	0	0	0	0	1.79848e-21	1.56755e-05	0.00223	1.3525e-76	6.35536e-92	2.06689e-244	7.85503e-200	0	0	7.2688e-132	0	0	0	0	0	0	0	0.00225
1845.54	0.000680115	1845.54	0.0022		1845.54	0	0	0	0	1.37284e-75	0	0	0	0	0	0	0	1.16086e-20	7.39633e-05	0.00207	5.18855e-79	1.39613e-94	4.99685e-247	8.87142e-202	0	0	7.90286e-133	0	0	0	0	0	0	0	0.00215
1847.47	0.000649224	1847.47	0.00201		1847.47	0	0	0	0	2.17225e-75	0	0	0	0	0	0	0	7.18723e-20	0.000244374	0.0018	1.81305e-81	2.79282e-97	1.16576e-249	9.77823e-204	0	0	8.51183e-134	0	0	0	0	0	0	0	0.00205
1849.4	0.000631399	1849.4	0.00191		1849.4	0	0	0	0	3.43422e-75	0	0	0	0	0	0	0	4.26024e-19	0.000564679	0.00147	5.80466e-84	5.12021e-100	2.64113e-252	1.05677e-205	0	0	9.10293e-135	0	0	0	0	0	0	0	0.00203
1851.33	0.000646088	1851.33	0.00202		1851.33	0	0	0	0	5.42727e-75	0	0	0	0	0	0	0	2.42213e-18	0.000913339	0.00112	1.69261e-86	8.54715e-103	5.77418e-255	1.11458e-207	0	0	9.6439e-136	0	0	0	0	0	0	0	0.00203
1853.26	0.00060786	1853.26	0.00193		1853.26	0	0	0	0	8.56964e-75	0	0	0	0	0	0	0	1.31847e-17	0.00103	0.00079967	4.52254e-89	1.30775e-105	1.22594e-257	1.15267e-209	0	0	1.01449e-136	0	0	0	0	0	0	0	0.00183
1855.18	0.000589575	1855.18	0.00144		1855.18	0	0	0	0	1.35263e-74	0	0	0	0	0	0	0	6.88355e-17	0.000818372	0.000534905	1.10048e-91	1.82169e-108	2.51162e-260	1.16333e-211	0	0	1.05719e-137	0	0	0	0	0	0	0	0.00135
1857.11	0.000541182	1857.11	0.0009		1857.11	0	0	0	0	2.13315e-74	0	0	0	0	0	0	0	3.44099e-16	0.000453524	0.000335183	2.45394e-94	2.32613e-111	4.99727e-263	1.15125e-213	0	0	1.09392e-138	0	0	0	0	0	0	0	0.000788707
1859.04	0.000509048	1859.04	0.00066		1859.04	0	0	0	0	3.36279e-74	0	0	0	0	0	0	0	1.64971e-15	0.000175797	0.000196659	4.98287e-97	2.70397e-114	9.59406e-266	1.11181e-215	0	0	1.1213e-139	0	0	0	0	0	0	0	0.000372456
1860.97	0.000447536	1860.97	0.00053		1860.97	0	0	0	0	5.29672e-74	0	0	0	0	0	0	0	7.57315e-15	4.77104e-05	0.000108097	9.27299e-100	2.88151e-117	1.78888e-268	1.05287e-217	0	0	1.14127e-140	0	0	0	0	0	0	0	0.000155807
1862.9	0.000439848	1862.9	0.00049		1862.9	0	0	0	0	8.33966e-74	0	0	0	0	0	0	0	3.33411e-14	9.0535e-06	5.56302e-05	1.57128e-102	2.79515e-120	3.21837e-271	9.72972e-220	0	0	1.15069e-141	0	0	0	0	0	0	0	6.46837e-05
1864.83	0.000414725	1864.83	0.00046		1864.83	0	0	0	0	1.31195e-73	0	0	0	0	0	0	0	1.40556e-13	1.20329e-06	2.68229e-05	2.44034e-105	2.48589e-123	5.62358e-274	8.81694e-222	0	0	1.15203e-142	0	0	0	0	0	0	0	2.80262e-05
1866.76	0.000376413	1866.76	0.00043		1866.76	0	0	0	0	2.06311e-73	0	0	0	0	0	0	0	5.68241e-13	1.1178e-07	1.21079e-05	3.45065e-108	2.01226e-126	9.48097e-277	7.79665e-224	0	0	1.14253e-143	0	0	0	0	0	0	0	1.22197e-05
1868.68	0.000331394	1868.68	0.0004		1868.68	0	0	0	0	3.24156e-73	0	0	0	0	0	0	0	2.19989e-12	7.27559e-09	5.12105e-06	4.47257e-111	1.49354e-129	1.55249e-279	6.76083e-226	0	0	1.12515e-144	0	0	0	0	0	0	0	5.12833e-06
1870.61	0.000351367	1870.61	0.00041		1870.61	0	0	0	0	5.0912e-73	0	0	0	0	0	0	0	8.16704e-12	3.30867e-10	2.02763e-06	5.27746e-114	1.00887e-132	2.45276e-282	5.72077e-228	0	0	1.0976e-145	0	0	0	0	0	0	0	2.02797e-06
1872.54	0.000329076	1872.54	0.00037		1872.54	0	0	0	0	7.98943e-73	0	0	0	0	0	0	0	2.90357e-11	1.05465e-11	7.52269e-07	5.70872e-117	6.24927e-136	3.76385e-285	4.74702e-230	0	0	1.06322e-146	0	0	0	0	0	0	0	7.52308e-07
1874.47	0.000328296	1874.47	0.00035		1874.47	0	0	0	0	1.25298e-72	0	0	0	0	0	0	0	9.89247e-11	2.35279e-13	2.61405e-07	5.64147e-120	3.53639e-139	5.59129e-288	3.85325e-232	0	0	1.02146e-147	0	0	0	0	0	0	0	2.61504e-07
1876.4	0.000287883	1876.4	0.00033		1876.4	0	0	0	0	1.96428e-72	0	0	0	0	0	0	0	3.23179e-10	3.66517e-15	8.50253e-08	5.07452e-123	1.82102e-142	8.01342e-291	3.05198e-234	0	0	9.72092e-149	0	0	0	0	0	0	0	8.53484e-08
1878.33	0.000296081	1878.33	0.00035		1878.33	0	0	0	0	3.07676e-72	0	0	0	0	0	0	0	1.01115e-09	4.00423e-17	2.59169e-08	4.1851e-126	8.60012e-146	1.11557e-293	2.37062e-236	0	0	9.18632e-150	0	0	0	0	0	0	0	2.69281e-08
1880.26	0.000286618	1880.26	0.00032		1880.26	0	0	0	0	4.81744e-72	0	0	0	0	0	0	0	3.03342e-09	3.05367e-19	7.39407e-09	3.14142e-129	3.69553e-149	1.49827e-296	1.79672e-238	0	0	8.59926e-151	0	0	0	0	0	0	0	1.04275e-08
1882.18	0.000268044	1882.18	0.00031		1882.18	0	0	0	0	7.53649e-72	0	0	0	0	0	0	0	8.71571e-09	1.6338e-21	1.97703e-09	2.1622e-132	1.45654e-152	1.95465e-299	1.33547e-240	0	0	7.9934e-152	0	0	0	0	0	0	0	1.06927e-08
1884.11	0.000249175	1884.11	0.00029		1884.11	0	0	0	0	1.17857e-71	0	0	0	0	0	0	0	2.40105e-08	6.09946e-24	4.94744e-10	1.35436e-135	5.22292e-156	2.46005e-302	9.68541e-243	0	0	7.3601e-153	0	0	0	0	0	0	0	2.45052e-08
1886.04	0.000292366	1886.04	0.00031		1886.04	0	0	0	0	1.84149e-71	0	0	0	0	0	0	0	6.33535e-08	1.59816e-26	1.16039e-10	7.77965e-139	1.71798e-159	3.00762e-305	6.88886e-245	0	0	6.72963e-154	0	0	0	0	0	0	0	6.34696e-08
1887.97	0.000273101	1887.97	0.00028		1887.97	0	0	0	0	2.87619e-71	0	0	0	0	0	0	0	1.60269e-07	2.92081e-29	2.54705e-11	4.06644e-142	5.14073e-163	3.54719e-308	4.78074e-247	0	0	6.09504e-155	0	0	0	0	0	0	0	1.60294e-07
1889.9	0.000275148	1889.9	0.00026		1889.9	0	0	0	0	4.48845e-71	0	0	0	0	0	0	0	3.88345e-07	3.74786e-32	5.24033e-12	1.94939e-145	1.41119e-166	4.06408e-311	3.25386e-249	0	0	5.48177e-156	0	0	0	0	0	0	0	3.8835e-07
1891.83	0.000250885	1891.83	0.00024		1891.83	0	0	0	0	7.00176e-71	0	0	0	0	0	0	0	9.02145e-07	3.3532e-35	1.00892e-12	8.50298e-149	3.5238e-170	4.49168e-314	2.16078e-251	0	0	4.88359e-157	0	0	0	0	0	0	0	9.02146e-07
1893.75	0.000241191	1893.75	0.00023		1893.75	0	0	0	0	1.09131e-70	0	0	0	0	0	0	0	2.00745e-06	2.10713e-38	1.82084e-13	3.40184e-152	8.07293e-174	4.82266e-317	1.40731e-253	0	0	4.32036e-158	0	0	0	0	0	0	0	2.00745e-06
1895.68	0.000273727	1895.68	0.00022		1895.68	0	0	0	0	1.70029e-70	0	0	0	0	0	0	0	4.28235e-06	9.22906e-42	3.07493e-14	1.23823e-155	1.68218e-177	4.995e-320	8.94265e-256	0	0	3.78591e-159	0	0	0	0	0	0	0	4.28236e-06
1897.61	0.000374361	1897.61	0.00025		1897.61	0	0	0	0	2.64683e-70	0	0	0	0	0	0	0	8.75084e-06	2.84015e-45	4.86795e-15	4.13431e-159	3.21626e-181	4.94066e-323	5.57339e-258	0	0	3.29449e-160	0	0	0	0	0	0	0	8.75084e-06
1899.54	0.000385425	1899.54	0.00024		1899.54	0	0	0	0	4.11872e-70	0	0	0	0	0	0	0	1.71423e-05	6.08973e-49	7.21065e-16	1.25577e-162	5.59254e-185	0	3.38891e-260	0	0	2.8397e-161	0	0	0	0	0	0	0	1.71423e-05
1901.47	0.000423732	1901.47	0.00027		1901.47	0	0	0	0	6.40368e-70	0	0	0	0	0	0	0	3.21688e-05	9.17769e-53	1.00134e-16	3.49919e-166	8.9237e-189	0	2.0211e-262	0	0	2.43067e-162	0	0	0	0	0	0	0	3.21688e-05
1903.4	0.000477247	1903.4	0.00032		1903.4	0	0	0	0	9.95014e-70	0	0	0	0	0	0	0	5.78503e-05	9.6802e-57	1.30239e-17	8.9077e-170	1.30083e-192	0	1.17911e-264	0	0	2.06348e-163	0	0	0	0	0	0	0	5.78503e-05
1905.33	0.000590673	1905.33	0.00042		1905.33	0	0	0	0	1.54546e-69	0	0	0	0	0	0	0	9.97238e-05	7.10998e-61	1.58481e-18	2.06256e-173	1.72431e-196	0	6.71113e-267	0	0	1.73514e-164	0	0	0	0	0	0	0	9.97238e-05
1907.25	0.000674763	1907.25	0.00048		1907.25	0	0	0	0	2.3984e-69	0	0	0	0	0	0	0	0.000164691	3.67258e-65	1.80814e-19	4.38191e-177	2.09772e-200	0	3.7466e-269	0	0	1.44892e-165	0	0	0	0	0	0	0	0.000164691
1909.18	0.000806656	1909.18	0.00059		1909.18	0	0	0	0	3.7206e-69	0	0	0	0	0	0	0	0.000260701	1.32053e-69	1.92989e-20	8.46686e-181	2.32038e-204	0	2.04053e-271	0	0	1.19842e-166	0	0	0	0	0	0	0	0.000260701
1911.11	0.00102	1911.11	0.00076		1911.11	0	0	0	0	5.76684e-69	0	0	0	0	0	0	0	0.000395377	3.34042e-74	1.93145e-21	1.50119e-184	2.35587e-208	0	1.09008e-273	0	0	9.84368e-168	0	0	0	0	0	0	0	0.000395377
1913.04	0.00131	1913.04	0.00097		1913.04	0	0	0	0	8.93496e-69	0	0	0	0	0	0	0	0.000574731	5.87987e-79	1.80822e-22	2.42054e-188	2.1746e-212	0	5.68104e-276	0	0	8.00862e-169	0	0	0	0	0	0	0	0.000574731
1914.97	0.00152	1914.97	0.00115		1914.97	0	0	0	0	1.38319e-68	0	0	0	0	0	0	0	0.000800448	7.28407e-84	1.58744e-23	3.58165e-192	1.84259e-216	0	2.90414e-278	0	0	6.47054e-170	0	0	0	0	0	0	0	0.000800448
1916.9	0.0017	1916.9	0.00137		1916.9	0	0	0	0	2.14042e-68	0	0	0	0	0	0	0	0.00107	6.2767e-89	1.30355e-24	4.81922e-196	1.4193e-220	0	1.44828e-280	0	0	5.17814e-171	0	0	0	0	0	0	0	0.00107
1918.82	0.00185	1918.82	0.00155		1918.82	0	0	0	0	3.3094e-68	0	0	0	0	0	0	0	0.00137	3.80793e-94	1.00385e-25	5.95122e-200	1.00365e-224	0	7.08463e-283	0	0	4.11523e-172	0	0	0	0	0	0	0	0.00137
1920.75	0.00205	1920.75	0.00177		1920.75	0	0	0	0	5.1148e-68	0	0	0	0	0	0	0	0.00168	1.60634e-99	7.23048e-27	6.68216e-204	6.45124e-229	0	3.38077e-285	0	0	3.23936e-173	0	0	0	0	0	0	0	0.00168
1922.68	0.00228	1922.68	0.00196		1922.68	0	0	0	0	7.89846e-68	0	0	0	0	0	0	0	0.00197	4.77252e-105	4.88432e-28	6.88658e-208	3.80722e-233	0	1.58254e-287	0	0	2.53231e-174	0	0	0	0	0	0	0	0.00197
1924.61	0.00255	1924.61	0.00221		1924.61	0	0	0	0	1.21923e-67	0	0	0	0	0	0	0	0.00221	9.85568e-111	3.0858e-29	6.45255e-212	2.04215e-237	0	7.22634e-290	0	0	1.96072e-175	0	0	0	0	0	0	0	0.00221
1926.54	0.00268	1926.54	0.0024		1926.54	0	0	0	0	1.88045e-67	0	0	0	0	0	0	0	0.00239	1.434e-116	1.82852e-30	5.54979e-216	1.0058e-241	0	3.23692e-292	0	0	1.50768e-176	0	0	0	0	0	0	0	0.00239
1928.47	0.00271	1928.47	0.00248		1928.47	0	0	0	0	2.89913e-67	0	0	0	0	0	0	0	0.00247	1.4497e-122	1.01328e-31	4.33932e-220	4.50202e-246	0	1.41436e-294	0	0	1.14826e-177	0	0	0	0	0	0	0	0.00247
1930.39	0.00256	1930.39	0.00242		1930.39	0	0	0	0	4.46588e-67	0	0	0	0	0	0	0	0.00245	1.03298e-128	5.2669e-33	3.11476e-224	1.8505e-250	0	6.06246e-297	0	0	8.685e-179	0	0	0	0	0	0	0	0.00245
1932.32	0.0023	1932.32	0.00221		1932.32	0	0	0	0	6.87508e-67	0	0	0	0	0	0	0	0.00232	5.15136e-135	2.56411e-34	2.04252e-228	6.94878e-255	0	2.54201e-299	0	0	6.51507e-180	0	0	0	0	0	0	0	0.00232
1934.25	0.00198	1934.25	0.00187		1934.25	0	0	0	0	1.05798e-66	0	0	0	0	0	0	0	0.00211	1.78393e-141	1.16727e-35	1.21744e-232	2.37105e-259	0	1.03969e-301	0	0	4.84062e-181	0	0	0	0	0	0	0	0.00211
1936.18	0.00169	1936.18	0.00158		1936.18	0	0	0	0	1.62671e-66	0	0	0	0	0	0	0	0.00184	4.35672e-148	4.98481e-37	6.66266e-237	7.43052e-264	0	4.17163e-304	0	0	3.5718e-182	0	0	0	0	0	0	0	0.00184
1938.11	0.00137	1938.11	0.00126		1938.11	0	0	0	0	2.50019e-66	0	0	0	0	0	0	0	0.00154	7.38597e-155	1.99044e-38	3.31395e-241	2.11577e-268	0	1.63267e-306	0	0	2.61037e-183	0	0	0	0	0	0	0	0.00154
1940.04	0.00114	1940.04	0.00102		1940.04	0	0	0	0	3.83946e-66	0	0	0	0	0	0	0	0.00123	8.83366e-162	7.45627e-40	1.51357e-245	5.53356e-273	0	0	0	0	1.89463e-184	0	0	0	0	0	0	0	0.00123
1941.97	0.000966169	1941.97	0.00083		1941.97	0	0	0	0	5.89378e-66	0	0	0	0	0	0	0	0.000944067	7.33127e-169	2.61148e-41	6.2823e-250	1.31484e-277	0	2.34764e-311	0	0	1.36199e-185	0	0	0	0	0	0	0	0.000944067
1943.89	0.000906843	1943.89	0.00074		1943.89	0	0	0	0	9.0397e-66	0	0	0	0	0	0	6.30428e-320	0.000694017	4.29402e-176	8.58133e-43	2.39461e-254	2.86989e-282	0	8.62546e-314	0	0	9.7237e-187	0	0	0	0	0	0	0	0.000694017
1945.82	0.000849138	1945.82	0.00067		1945.82	0	0	0	0	1.38593e-65	0	0	0	0	0	0	1.32968e-311	0.000488831	1.74459e-183	2.63625e-44	8.29405e-259	5.69049e-287	0	3.09103e-316	0	0	6.87563e-188	0	0	0	0	0	0	0	0.000488831
1947.75	0.00086747	1947.75	0.00066		1947.75	0	0	0	0	2.12307e-65	0	0	0	0	0	0	2.15283e-303	0.000330008	5.00415e-191	7.59887e-46	2.6384e-263	1.03658e-291	0	1.08675e-318	0	0	4.82846e-189	0	0	0	0	0	0	0	0.000330008
1949.68	0.000884717	1949.68	0.00064		1949.68	0	0	0	0	3.25097e-65	0	0	0	0	0	0	2.72853e-295	0.000213448	9.95293e-199	2.0476e-47	7.62587e-268	1.71515e-296	0	3.72525e-321	0	0	3.35832e-190	0	0	0	0	0	0	0	0.000213448
1951.61	0.00092503	1951.61	0.00063		1951.61	0	0	0	0	4.97392e-65	0	0	0	0	0	0	2.65523e-287	0.00013233	1.3981e-206	5.17731e-49	2.02452e-272	2.60743e-301	0	1.4822e-323	0	0	2.31982e-191	0	0	0	0	0	0	0	0.00013233
1953.54	0.000936514	1953.54	0.00062		1953.54	0	0	0	0	7.60697e-65	0	0	0	0	0	0	2.02216e-279	7.85972e-05	1.36129e-214	1.22368e-50	4.88301e-277	3.60024e-306	0	0	0	0	1.58709e-192	0	0	0	0	0	0	0	7.85972e-05
1955.46	0.00102	1955.46	0.00069		1955.46	0	0	0	0	1.16241e-64	0	0	0	0	0	0	1.18276e-271	4.47478e-05	9.36465e-223	2.71406e-52	1.08188e-281	4.56771e-311	0	0	0	0	1.07838e-193	0	0	0	0	0	0	0	4.47478e-05
1957.39	0.00109	1957.39	0.00073		1957.39	0	0	0	0	1.77556e-64	0	0	0	0	0	0	5.41257e-264	2.44062e-05	4.46369e-231	5.62662e-54	2.17751e-286	5.26301e-316	0	0	0	0	7.25688e-195	0	0	0	0	0	0	0	2.44062e-05
1959.32	0.00116	1959.32	0.00077		1959.32	0	0	0	0	2.70986e-64	0	0	0	0	0	0	1.9028e-256	1.27604e-05	1.50379e-239	1.0947e-55	4.02632e-291	5.57306e-321	0	0	0	0	4.85015e-196	0	0	0	0	0	0	0	1.27604e-05
1961.25	0.0012	1961.25	0.00081		1961.25	0	0	0	0	4.13322e-64	0	0	0	0	0	0	5.18641e-249	6.39341e-06	3.54564e-248	1.9948e-57	6.80134e-296	0	0	0	0	0	3.215e-197	0	0	0	0	0	0	0	6.39341e-06
1963.18	0.00127	1963.18	0.00086		1963.18	0	0	0	0	6.3017e-64	0	0	0	0	0	0	1.10559e-241	3.06857e-06	5.78927e-257	3.3973e-59	1.04355e-300	0	0	0	0	0	2.11062e-198	0	0	0	0	0	0	0	3.06857e-06
1965.11	0.00128	1965.11	0.00087		1965.11	0	0	0	0	9.59983e-64	0	0	0	0	0	0	1.81124e-234	1.4119e-06	6.68473e-266	5.4304e-61	1.47116e-305	0	0	0	0	0	1.37617e-199	0	0	0	0	0	0	0	1.4119e-06
1967.04	0.00135	1967.04	0.00093		1967.04	0	0	0	0	1.46183e-63	0	0	0	0	0	0	2.32005e-227	6.22281e-07	5.34323e-275	8.11207e-63	1.88363e-310	0	0	0	0	0	8.88659e-201	0	0	0	0	0	0	0	6.22281e-07
1968.96	0.00136	1968.96	0.00096		1968.96	0	0	0	0	2.22415e-63	0	0	0	0	0	0	2.28448e-220	2.62938e-07	3.02145e-284	1.13743e-64	2.21614e-315	0	0	0	0	0	5.69945e-202	0	0	0	0	0	0	0	2.62938e-07
1970.89	0.00138	1970.89	0.00097		1970.89	0	0	0	0	3.38266e-63	0	0	0	0	0	0	1.75834e-213	1.06418e-07	1.1823e-293	1.49036e-66	2.36806e-320	0	0	0	0	0	3.62017e-203	0	0	0	0	0	0	0	1.06418e-07
1972.82	0.00143	1972.82	0.00099		1972.82	0	0	0	0	5.14032e-63	0	0	0	0	0	0	1.04065e-206	4.12936e-08	3.27409e-303	1.83307e-68	0	0	0	0	0	0	2.28383e-204	0	0	0	0	0	0	0	4.12936e-08
1974.75	0.00157	1974.75	0.00112		1974.75	0	0	0	0	7.80813e-63	0	0	0	0	0	0	4.81297e-200	1.53471e-08	6.2718e-313	2.10674e-70	0	0	0	0	0	0	1.4269e-205	0	0	0	0	0	0	0	1.53471e-08
1976.68	0.00169	1976.68	0.00121		1976.68	0	0	0	0	1.18506e-62	0	0	0	0	0	0	1.71207e-193	5.46878e-09	8.39912e-323	2.27297e-72	0	0	0	0	0	0	8.85451e-207	0	0	0	0	0	0	0	5.46878e-09
1978.61	0.00179	1978.61	0.00128		1978.61	0	0	0	0	1.79788e-62	0	0	0	0	0	0	4.75801e-187	1.86644e-09	0	2.29135e-74	0	0	0	0	0	0	5.44159e-208	0	0	0	0	0	0	0	1.86644e-09
1980.54	0.00192	1980.54	0.00137		1980.54	0	0	0	4.94066e-324	2.72532e-62	0	0	0	0	0	0	1.01728e-180	6.10771e-10	0	2.16855e-76	0	0	0	0	0	0	3.3215e-209	0	0	0	0	0	0	0	6.10771e-10
1982.46	0.00214	1982.46	0.00152		1982.46	0	0	0	3.45846e-323	4.12953e-62	0	0	0	0	0	0	1.69879e-174	1.91417e-10	0	1.91749e-78	0	0	0	0	0	0	2.00784e-210	0	0	0	0	0	0	0	1.91417e-10
1984.39	0.00231	1984.39	0.00163		1984.39	0	0	0	2.76677e-322	6.25202e-62	0	0	0	0	0	0	2.18306e-168	5.75235e-11	0	1.59187e-80	0	0	0	0	0	0	1.20552e-211	0	0	0	0	0	0	0	5.75235e-11
1986.32	0.0024	1986.32	0.00169		1986.32	0	0	0	2.09484e-321	9.46162e-62	0	0	0	0	0	0	2.19058e-162	1.6555e-11	0	1.23462e-82	0	0	0	0	0	0	7.16805e-213	0	0	0	0	0	0	0	1.6555e-11
1988.25	0.00239	1988.25	0.00165		1988.25	0	0	0	1.57755e-320	1.4307e-61	0	0	0	0	0	0	1.69197e-156	4.56868e-12	0	8.99092e-85	0	0	0	0	0	0	4.23334e-214	0	0	0	0	0	0	0	4.56868e-12
1990.18	0.00242	1990.18	0.00163		1990.18	0	0	0	1.18447e-319	2.16204e-61	0	0	0	0	0	7.14724e-317	1.01324e-150	1.20825e-12	0	6.13237e-87	0	0	0	0	0	0	2.47961e-215	0	0	0	0	0	0	0	1.20825e-12
1992.11	0.00239	1992.11	0.00157		1992.11	0	0	0	8.87846e-319	3.26589e-61	0	0	0	0	0	0	4.73613e-145	3.05996e-13	0	3.90717e-89	0	0	0	0	0	0	1.43834e-216	0	0	0	0	0	0	0	3.05996e-13
1994.03	0.00239	1994.03	0.00156		1994.03	0	0	0	6.62966e-318	4.92923e-61	0	0	0	0	0	2.26503e-300	1.70471e-139	7.43161e-14	0	2.33766e-91	0	0	0	0	0	0	8.28702e-218	0	0	0	0	0	0	0	7.43161e-14
1995.96	0.00247	1995.96	0.0016		1995.96	0	0	0	4.9419e-317	7.43671e-61	0	0	0	0	0	2.76543e-292	4.78803e-134	1.72831e-14	0	1.30642e-93	0	0	0	0	0	0	4.72835e-219	0	0	0	0	0	0	0	1.72831e-14
1997.89	0.00257	1997.89	0.00169		1997.89	0	0	0	3.66976e-316	1.12104e-60	0	0	0	0	0	2.59246e-284	1.03584e-128	3.85466e-15	0	6.8564e-96	0	0	0	0	0	0	2.67968e-220	0	0	0	0	0	0	0	3.85466e-15
1999.82	0.00247	1999.82	0.00168		1999.82	0	0	0	2.72038e-315	1.68922e-60	0	0	0	0	0	1.90193e-276	1.74821e-123	8.23198e-16	0	3.36094e-98	0	0	0	0	0	0	1.50393e-221	0	0	0	0	0	0	0	8.23198e-16
2001.75	0.00217	2001.75	0.00155		2001.75	0	0	0	2.00892e-314	2.54325e-60	0	0	0	0	0	1.07165e-268	2.2732e-118	1.68605e-16	0	1.54729e-100	0	0	0	0	0	0	8.38374e-223	0	0	0	0	0	0	0	1.68605e-16
2003.68	0.00175	2003.68	0.00133		2003.68	0	0	0	1.48096e-313	3.8275e-60	0	0	0	0	0	4.72423e-261	2.30532e-113	3.30649e-17	0	6.65276e-103	0	0	0	0	0	0	4.62823e-224	0	0	0	0	0	0	0	3.30649e-17
2005.61	0.00143	2005.61	0.00115		2005.61	0	0	0	1.08759e-312	5.75548e-60	0	0	0	0	0	1.59992e-253	1.80171e-108	6.21916e-18	0	2.68662e-105	0	0	0	0	0	0	2.53783e-225	0	0	0	0	0	0	0	6.21916e-18
2007.53	0.0012	2007.53	0.00102		2007.53	0	0	0	7.97324e-312	8.65109e-60	0	0	0	0	0	4.23809e-246	1.09793e-103	1.11998e-18	0	1.01322e-107	0	0	0	0	0	0	1.37807e-226	0	0	0	0	0	0	0	1.11998e-18
2009.46	0.00113	2009.46	0.001		2009.46	0	0	0	5.82303e-311	1.29927e-59	0	0	0	0	0	8.62675e-239	5.15746e-99	1.93452e-19	0	3.58925e-110	0	0	0	0	0	0	7.43285e-228	0	0	0	0	0	0	0	1.93452e-19
2011.39	0.0011	2011.39	0.00101		2011.39	0	0	0	4.24527e-310	1.95053e-59	0	0	0	0	0	1.37313e-231	1.88851e-94	3.19912e-20	0	1.18731e-112	0	0	0	0	0	0	3.97007e-229	0	0	0	0	0	0	0	3.19912e-20
2013.32	0.00112	2013.32	0.00097		2013.32	0	0	0	0	2.92579e-59	0	0	0	0	0	1.67995e-224	5.33199e-90	5.0745e-21	0	3.68944e-115	0	0	0	0	0	0	2.10629e-230	0	0	0	0	0	0	0	5.0745e-21
2015.25	0.00116	2015.25	0.00094		2015.25	0	0	0	2.2354e-308	4.38691e-59	0	0	0	0	0	1.60678e-217	1.17318e-85	7.70604e-22	0	1.0705e-117	0	0	0	0	0	0	1.10661e-231	0	0	0	0	0	0	0	7.70604e-22
2017.18	0.00128	2017.18	0.00101		2017.18	0	0	0	1.61454e-307	6.57224e-59	0	0	0	0	0	1.18155e-210	1.99089e-81	1.12252e-22	0	2.91796e-120	0	0	0	0	0	0	5.77499e-233	0	0	0	0	0	0	0	1.12252e-22
2019.1	0.00139	2019.1	0.00108		2019.1	0	0	0	1.16289e-306	9.8401e-59	0	0	0	0	0	6.73642e-204	2.61945e-77	1.56696e-23	0	7.44945e-123	0	0	0	0	0	0	2.98901e-234	0	0	0	0	0	0	0	1.56696e-23
2021.03	0.00158	2021.03	0.0012		2021.03	0	0	0	8.36115e-306	1.47268e-58	0	0	0	0	0	3.00129e-197	2.68476e-73	2.09398e-24	0	1.77565e-125	0	0	0	0	0	0	1.53198e-235	0	0	0	0	0	0	0	2.09398e-24
2022.96	0.00175	2022.96	0.00131		2022.96	0	0	0	5.98887e-305	2.2022e-58	0	0	0	0	0	1.02848e-190	2.12314e-69	2.68434e-25	0	3.97648e-128	0	0	0	0	0	0	7.7995e-237	0	0	0	0	0	0	0	2.68434e-25
2024.89	0.00191	2024.89	0.00138		2024.89	0	0	0	4.28215e-304	3.29176e-58	0	0	0	0	0	2.75339e-184	1.30758e-65	3.29405e-26	0	8.31376e-131	0	0	0	0	0	0	3.93211e-238	0	0	0	0	0	0	0	3.29405e-26
2026.82	0.00192	2026.82	0.00142		2026.82	0	0	0	3.05022e-303	4.91633e-58	0	0	0	0	0	5.67104e-178	6.21512e-62	3.87788e-27	0	1.63318e-133	0	0	0	0	0	0	1.96913e-239	0	0	0	0	0	0	0	3.87788e-27
2028.75	0.00187	2028.75	0.00148		2028.75	0	0	0	2.16888e-302	7.33964e-58	0	0	0	0	0	9.12284e-172	2.30003e-58	4.36986e-28	0	2.99501e-136	0	0	0	0	0	0	9.76488e-241	0	0	0	0	0	0	0	4.36986e-28
2030.67	0.00165	2030.67	0.0014		2030.67	0	0	0	1.53637e-301	1.09484e-57	0	0	0	0	0	1.12936e-165	6.57088e-55	4.72423e-29	0	5.16094e-139	0	0	0	0	0	0	4.81009e-242	0	0	0	0	0	0	0	4.72423e-29
2032.6	0.0015	2032.6	0.00128		2032.6	0	0	0	1.0864e-300	1.63247e-57	0	0	0	0	0	1.09168e-159	1.46118e-51	4.88859e-30	0	8.30156e-142	0	0	0	0	0	0	2.34627e-243	0	0	0	0	0	0	0	4.88859e-30
2034.53	0.00147	2034.53	0.00119		2034.53	0	0	0	7.65311e-300	2.43212e-57	0	0	0	0	0	8.12285e-154	2.509e-48	4.85341e-31	0	1.25483e-144	0	0	0	0	0	0	1.13684e-244	0	0	0	0	0	0	0	4.85341e-31
2036.46	0.0015	2036.46	0.00116		2036.46	0	0	0	5.38171e-299	3.62196e-57	0	0	0	0	0	4.71807e-148	3.35254e-45	4.6119e-32	0	1.77044e-147	0	0	0	0	0	0	5.45455e-246	0	0	0	0	0	0	0	4.6119e-32
2038.39	0.00143	2038.39	0.00111		2038.39	0	0	0	3.77015e-298	5.38945e-57	0	0	0	0	0	2.11002e-142	3.46004e-42	4.20477e-33	0	2.34749e-150	0	0	0	0	0	0	2.59967e-247	0	0	0	0	0	0	0	4.20477e-33
2040.32	0.00131	2040.32	0.00103		2040.32	0	0	0	2.63652e-297	8.01615e-57	0	0	0	0	0	7.36437e-137	2.77811e-39	3.66906e-34	0	2.90512e-153	0	0	0	0	0	0	1.2269e-248	0	0	0	0	0	0	0	3.66909e-34
2042.25	0.0012	2042.25	0.00095		2042.25	0	0	0	1.83679e-296	1.19132e-56	0	0	0	0	0	1.97955e-131	1.72332e-36	3.07197e-35	0	3.37895e-156	0	0	0	0	0	0	5.75182e-250	0	0	0	0	0	0	0	3.2443e-35
2044.17	0.00114	2044.17	0.00092		2044.17	0	0	0	1.27738e-295	1.76976e-56	0	0	0	0	0	4.15155e-126	8.31431e-34	2.46155e-36	0	3.66782e-159	0	0	0	0	0	0	2.67011e-251	0	0	0	0	0	0	0	8.33893e-34
2046.1	0.00102	2046.1	0.00086		2046.1	0	0	0	8.84987e-295	2.62688e-56	0	0	0	0	0	6.70732e-121	3.09993e-31	1.89265e-37	0	3.74214e-162	0	0	0	0	0	0	1.23129e-252	0	0	0	0	0	0	0	3.09993e-31
2048.03	0.000914909	2048.03	0.00079		2048.03	0	0	0	6.11435e-294	3.89672e-56	0	0	0	0	0	8.40179e-116	8.96105e-29	1.39455e-38	0	3.57591e-165	0	0	0	0	0	0	5.63137e-254	0	0	0	0	0	0	0	8.96105e-29
2049.96	0.000826744	2049.96	0.00074		2049.96	0	0	0	4.2169e-293	5.778e-56	0	0	0	0	0	8.20797e-111	2.01391e-26	9.83337e-40	0	3.18875e-168	0	0	0	0	0	0	2.55028e-255	0	0	0	0	0	0	0	2.01391e-26
2051.89	0.00083698	2051.89	0.00074		2051.89	0	0	0	2.89732e-292	8.56049e-56	0	0	0	0	0	6.17969e-106	3.49911e-24	6.65375e-41	0	2.67289e-171	0	0	0	0	0	0	1.1473e-256	0	0	0	0	0	0	0	3.49911e-24
2053.82	0.000870785	2053.82	0.0007		2053.82	0	0	0	1.98714e-291	1.26777e-55	0	0	0	0	0	3.62765e-101	4.72534e-22	4.30838e-42	0	2.09065e-174	0	0	0	0	0	0	5.11073e-258	0	0	0	0	0	0	0	4.72534e-22
2055.74	0.000915606	2055.74	0.00071		2055.74	0	0	0	1.35776e-290	1.87596e-55	0	0	0	0	0	1.64159e-96	4.93467e-20	2.67718e-43	0	1.53723e-177	0	0	0	0	0	0	2.26156e-259	0	0	0	0	0	0	0	4.93467e-20
2057.67	0.000923207	2057.67	0.00074		2057.67	0	0	0	9.26067e-290	2.77477e-55	0	0	0	0	0	5.79051e-92	4.00431e-18	1.59186e-44	0	1.05463e-180	0	0	0	0	0	0	9.90942e-261	0	0	0	0	0	0	0	4.00431e-18
2059.6	0.000993822	2059.6	0.00077		2059.6	0	0	0	6.29253e-289	4.10085e-55	0	0	0	0	0	1.57495e-87	2.5134e-16	9.08381e-46	0	6.80227e-184	0	0	0	0	0	0	4.31331e-262	0	0	0	0	0	0	0	2.5134e-16
2061.53	0.000995654	2061.53	0.00074		2061.53	0	0	0	4.2681e-288	6.05815e-55	0	0	0	0	0	3.3382e-83	1.22554e-14	4.95993e-47	0	4.0934e-187	0	0	0	0	0	0	1.85902e-263	0	0	0	0	0	0	0	1.22554e-14
2063.46	0.000979679	2063.46	0.00079		2063.46	0	0	0	2.88408e-287	8.94231e-55	0	0	0	0	0	5.4572e-79	4.62349e-13	2.59919e-48	0	2.31596e-190	0	0	0	0	0	0	7.95943e-265	0	0	0	0	0	0	0	4.62349e-13
2065.39	0.000942337	2065.39	0.00079		2065.39	0	0	0	1.94538e-286	1.31941e-54	0	0	0	0	0	6.95041e-75	1.35465e-11	1.30324e-49	0	1.22244e-193	0	0	0	0	0	0	3.37433e-266	0	0	0	0	0	0	0	1.35465e-11
2067.32	0.00103	2067.32	0.00083		2067.32	0	0	0	1.30728e-285	1.94514e-54	0	0	0	0	0	6.82931e-71	3.07171e-10	6.27171e-51	0	6.06694e-197	0	0	0	0	0	0	1.42109e-267	0	0	0	0	0	0	0	3.07171e-10
2069.24	0.00103	2069.24	0.00082		2069.24	0	0	0	8.76908e-285	2.86644e-54	0	0	0	0	0	5.22651e-67	5.40794e-09	2.88771e-52	0	2.80887e-200	0	0	0	0	0	0	5.92599e-269	0	0	0	0	0	0	0	5.40794e-09
2071.17	0.00105	2071.17	0.00082		2071.17	0	0	0	5.86012e-284	4.22064e-54	0	0	0	0	0	3.08665e-63	7.37043e-08	1.27619e-53	0	1.22284e-203	0	0	0	0	0	0	2.4549e-270	0	0	0	0	0	0	0	7.37043e-08
2073.1	0.00108	2073.1	0.00083		2073.1	0	0	0	3.90914e-283	6.21202e-54	0	0	0	0	0	1.41944e-59	7.7972e-07	5.39588e-55	0	4.96587e-207	0	0	0	0	0	0	1.00694e-271	0	0	0	0	0	0	0	7.7972e-07
2075.03	0.00119	2075.03	0.00098		2075.03	0	0	0	2.59791e-282	9.13547e-54	0	0	0	0	0	5.03848e-56	6.38717e-06	2.18989e-56	0	1.89639e-210	0	0	0	0	0	0	4.10311e-273	0	0	0	0	0	0	0	6.38717e-06
2076.96	0.00122	2076.96	0.00106		2076.96	0	0	0	1.72172e-281	1.34264e-53	0	0	0	0	0	1.38665e-52	4.05659e-05	8.51697e-58	0	6.78291e-214	0	0	0	0	0	0	1.65822e-274	0	0	0	0	0	0	0	4.05659e-05
2078.89	0.00138	2078.89	0.00124		2078.89	0	0	0	1.13899e-280	1.97246e-53	0	0	0	0	0	2.97041e-49	0.000199907	3.16889e-59	0	2.26282e-217	0	0	0	0	0	0	6.63534e-276	0	0	0	0	0	0	0	0.000199907
2080.82	0.00188	2080.82	0.00172		2080.82	0	0	0	7.50667e-280	2.89536e-53	0	0	0	0	0	4.91351e-46	0.000763113	1.1318e-60	0	7.09957e-221	0	0	0	0	0	0	2.63771e-277	0	0	0	0	0	0	0	0.000763113
2082.74	0.0032	2082.74	0.00309		2082.74	0	0	0	4.93849e-279	4.24828e-53	0	0	0	0	0	6.32462e-43	0.00226	3.86699e-62	0	2.07745e-224	0	0	0	0	0	0	1.0382e-278	0	0	0	0	0	0	0	0.00226
2084.67	0.00578	2084.67	0.00577		2084.67	0	0	0	3.23677e-278	6.22829e-53	0	0	0	0	0	6.2881e-40	0.00518	1.26834e-63	0	5.71753e-228	0	0	0	0	0	0	4.0596e-280	0	0	0	0	0	0	0	0.00518
2086.6	0.00988	2086.6	0.00976		2086.6	0	0	0	2.11761e-277	9.12729e-53	0	0	0	0	0	4.86358e-37	0.00923	3.97941e-65	0	1.46748e-231	0	0	0	0	0	0	1.5717e-281	0	0	0	0	0	0	0	0.00923
2088.53	0.01411	2088.53	0.01386		2088.53	0	0	0	1.38024e-276	1.33647e-52	0	0	0	0	0	2.90637e-34	0.01272	1.19861e-66	0	3.54279e-235	0	0	0	0	0	0	6.04517e-283	0	0	0	0	0	0	0	0.01272
2090.46	0.01572	2090.46	0.0155		2090.46	0	0	0	8.98004e-276	1.95613e-52	0	0	0	0	0	1.35077e-31	0.0136	3.45336e-68	0	7.97583e-239	0	0	0	0	0	0	2.30213e-284	0	0	0	0	0	0	0	0.0136
2092.39	0.01254	2092.39	0.01266		2092.39	0	0	0	5.8207e-275	2.86074e-52	0	0	0	0	0	4.85159e-29	0.01127	9.55219e-70	0	1.68906e-242	0	0	0	0	0	0	8.70971e-286	0	0	0	0	0	0	0	0.01127
2094.32	0.00721	2094.32	0.00755		2094.32	0	0	0	3.76607e-274	4.18193e-52	0	0	0	0	0	1.35491e-26	0.00724	2.52723e-71	0	3.33534e-246	0	0	0	0	0	0	3.26255e-287	0	0	0	0	0	0	0	0.00724
2096.24	0.00362	2096.24	0.00394		2096.24	0	0	0	2.42759e-273	6.10831e-52	0	0	0	0	0	2.92496e-24	0.00361	6.41956e-73	0	6.19588e-250	0	0	0	0	0	0	1.21414e-288	0	0	0	0	0	0	0	0.00361
2098.17	0.00248	2098.17	0.00267		2098.17	0	0	0	1.56198e-272	8.91831e-52	0	0	0	0	0	4.9084e-22	0.00139	1.55965e-74	0	1.07316e-253	0	0	0	0	0	0	4.47358e-290	0	0	0	0	0	0	0	0.00139
2100.1	0.00215	2100.1	0.00229		2100.1	0	0	0	1.00127e-271	1.30104e-51	0	0	0	0	0	6.36884e-20	0.000417131	3.6382e-76	0	1.74873e-257	0	0	0	0	0	0	1.63758e-291	0	0	0	0	0	0	0	0.000417131
2102.03	0.00195	2102.03	0.0022		2102.03	0	0	0	6.40682e-271	1.8972e-51	0	0	0	0	0	6.42205e-18	9.67618e-05	8.11689e-78	0	2.65674e-261	0	0	0	0	0	0	5.93502e-293	0	0	0	0	0	0	0	9.67618e-05
2103.96	0.0018	2103.96	0.00217		2103.96	0	0	0	4.08422e-270	2.76429e-51	0	0	0	0	0	5.00844e-16	1.74148e-05	1.73879e-79	0	3.79755e-265	0	0	0	0	0	0	2.13701e-294	0	0	0	0	0	0	0	1.74148e-05
2105.89	0.00181	2105.89	0.00224		2105.89	0	0	0	2.5964e-269	4.02519e-51	0	0	0	0	0	3.02841e-14	2.43005e-06	3.56953e-81	0	5.08408e-269	0	0	0	0	0	0	7.63151e-296	0	0	0	0	0	0	0	2.43005e-06
2107.81	0.00193	2107.81	0.00221		2107.81	0	0	0	1.64757e-268	5.85873e-51	0	0	0	0	0	1.42249e-12	2.62583e-07	7.0079e-83	0	6.3452e-273	0	0	0	0	0	0	2.69824e-297	0	0	0	0	0	0	0	2.62585e-07
2109.74	0.00214	2109.74	0.00229		2109.74	0	0	0	1.04159e-267	8.52057e-51	0	0	0	0	0	5.16975e-11	2.20228e-08	1.32114e-84	0	7.45159e-277	0	0	0	0	0	0	9.47808e-299	0	0	0	0	0	0	0	2.20745e-08
2111.67	0.00219	2111.67	0.00232		2111.67	0	0	0	6.57292e-267	1.23865e-50	0	0	0	0	0	1.45914e-09	1.42994e-09	2.38181e-86	0	8.15732e-281	0	0	0	0	0	0	3.29627e-300	0	0	0	0	0	0	0	2.88908e-09
2113.6	0.00244	2113.6	0.00241		2113.6	0	0	0	4.13238e-266	1.79919e-50	0	0	0	0	0	3.18733e-08	7.20831e-11	4.12352e-88	0	8.40323e-285	0	0	0	0	0	0	1.13894e-301	0	0	0	0	0	0	0	3.19454e-08
2115.53	0.0028	2115.53	0.00274		2115.53	0	0	0	2.59328e-265	2.61228e-50	0	0	0	0	0	5.40565e-07	2.81237e-12	6.82662e-90	0	8.06882e-289	0	0	0	0	0	0	3.89615e-303	0	0	0	0	0	0	0	5.40568e-07
2117.46	0.00338	2117.46	0.00336		2117.46	0	0	0	1.62137e-264	3.78975e-50	0	0	0	0	0	7.0972e-06	8.52113e-14	1.08534e-91	0	7.29129e-293	0	0	0	0	0	0	1.32419e-304	0	0	0	0	0	0	0	7.0972e-06
2119.39	0.00378	2119.39	0.00408		2119.39	0	0	0	1.01186e-263	5.49561e-50	0	0	0	0	0	7.23274e-05	1.9977e-15	1.65e-93	0	6.14093e-297	0	0	0	0	0	0	4.45571e-306	0	0	0	0	0	0	0	7.23274e-05
2121.31	0.00418	2121.31	0.0054		2121.31	0	0	0	6.29132e-263	7.96286e-50	0	0	0	0	0	0.000570756	3.63801e-17	2.40904e-95	0	4.8677e-301	0	0	0	0	0	0	1.48959e-307	0	0	0	0	0	0	0	0.000570756
2123.24	0.00536	2123.24	0.00831		2123.24	0	0	0	3.90454e-262	1.15329e-49	0	0	0	0	0	0.0035	5.12497e-19	3.36311e-97	0	3.59599e-305	0	0	0	0	0	0	0	0	0	0	0	0	0	0	0.0035
2125.17	0.01134	2125.17	0.0171		2125.17	0	0	0	2.41424e-261	1.66899e-49	0	0	0	0	0	0.01658	5.60961e-21	4.5092e-99	0	0	0	0	0	0	0	0	1.62127e-310	0	0	0	0	0	0	0	0.01658
2127.1	0.03476	2127.1	0.04544		2127.1	0	0	0	1.49004e-260	2.41426e-49	0	0	0	0	0	0.061	4.74848e-23	5.78065e-101	0	1.62018e-313	0	0	0	0	0	0	5.27825e-312	0	0	0	0	0	0	0	0.061
2129.03	0.11025	2129.03	0.12841		2129.03	0	0	0	9.16216e-260	3.48951e-49	0	0	0	0	0	0.17389	3.12396e-25	7.11762e-103	0	9.88198e-318	0	0	0	0	0	0	1.70732e-313	0	0	0	0	0	0	0	0.17389
2130.96	0.29729	2130.96	0.32422		2130.96	0	0	0	5.62345e-259	5.04148e-49	0	0	0	0	0	0.38449	1.58899e-27	8.379e-105	0	5.63235e-322	0	0	0	0	0	0	5.4674e-315	0	0	0	0	0	0	0	0.38449
2132.88	0.64413	2132.88	0.67059		2132.88	0	0	0	3.4387e-258	7.27779e-49	0	0	0	0	0	0.65881	6.28319e-30	9.47435e-107	0	0	0	0	0	0	0	0	1.73957e-316	0	0	0	0	0	0	0	0.65881
2134.81	0.94234	2134.81	0.92232		2134.81	0	0	0	2.09888e-257	1.05016e-48	0	0	0	0	0	0.87529	1.92039e-32	1.0242e-108	0	0	0	0	0	0	0	0	5.4795e-318	0	0	0	0	0	0	0	0.87529
2136.74	0.78588	2136.74	0.75237		2136.74	0	0	0	1.27634e-256	1.51412e-48	0	0	0	0	0	0.90143	4.56414e-35	1.06351e-110	0	0	0	0	0	0	0	0	1.7149e-319	0	0	0	0	0	0	0	0.90143
2138.67	0.56038	2138.67	0.54421		2138.67	0	0	0	7.74006e-256	2.18171e-48	0	0	0	0	0	0.71978	8.41027e-38	1.05829e-112	0	0	0	0	0	0	0	0	5.32109e-321	0	0	0	0	0	0	0	0.71978
2140.6	0.3828	2140.6	0.38214		2140.6	0	0	0	4.68512e-255	3.1423e-48	0	0	0	0	0	0.44546	1.1974e-40	1.00674e-114	0	0	0	0	0	0	0	0	1.63042e-322	0	0	0	0	0	0	0	0.44546
2142.53	0.21999	2142.53	0.22778		2142.53	0	0	0	2.82544e-254	4.52217e-48	0	0	0	0	0	0.21379	1.32617e-43	9.19975e-117	0	0	0	0	0	0	0	0	4.94066e-324	0	0	0	0	0	0	0	0.21379
2144.45	0.11424	2144.45	0.11248		2144.45	0	0	0	1.70079e-253	6.50519e-48	0	0	0	0	0	0.0795	1.13455e-46	8.03653e-119	0	0	0	0	0	0	0	0	0	0	0	0	0	0	0	0	0.0795
2146.38	0.07944	2146.38	0.06238		2146.38	0	0	0	1.02002e-252	9.35023e-48	0	0	0	0	0	0.02293	7.55254e-50	6.74416e-121	0	0	0	0	0	0	0	0	0	0	0	0	0	0	0	0	0.02293
2148.31	0.07099	2148.31	0.0485		2148.31	0	0	0	6.10606e-252	1.34338e-47	0	0	0	0	0	0.00512	3.8825e-53	5.41003e-123	0	0	0	0	0	0	0	0	0	0	0	0	0	0	0	0	0.00512
2150.24	0.059	2150.24	0.04076		2150.24	0	0	0	3.64172e-251	1.92852e-47	0	0	0	0	0	0.000888524	1.55342e-56	4.16925e-125	0	0	0	0	0	0	0	0	0	0	0	0	0	0	0	0	0.000888524
2152.17	0.0419	2152.17	0.03138		2152.17	0	0	0	2.16795e-250	2.76733e-47	0	0	0	0	0	0.000119306	4.79846e-60	3.07122e-127	0	0	0	0	0	0	0	0	0	0	0	0	0	0	0	0	0.000119306
2154.1	0.02617	2154.1	0.02213		2154.1	0	0	0	1.28583e-249	3.96779e-47	0	0	0	0	0	1.24327e-05	1.15395e-63	2.17354e-129	0	0	0	0	0	0	0	0	0	0	0	0	0	0	0	0	1.24327e-05
2156.03	0.0157	2156.03	0.01515		2156.03	0	0	0	7.6123e-249	5.68656e-47	0	0	0	0	0	1.00312e-06	2.14188e-67	1.47028e-131	0	0	0	0	0	0	0	0	0	0	0	0	0	0	0	0	1.00312e-06
2157.95	0.01072	2157.95	0.01121		2157.95	0	0	0	4.48995e-248	8.14331e-47	0	0	0	0	0	6.28295e-08	3.09592e-71	9.55558e-134	0	0	0	0	0	0	0	0	0	0	0	0	0	0	0	0	6.28295e-08
2159.88	0.00882	2159.88	0.00949		2159.88	0	0	0	2.64339e-247	1.16564e-46	0	0	0	0	0	3.04612e-09	3.45295e-75	5.93567e-136	0	0	0	0	0	0	0	0	0	0	0	0	0	0	0	0	3.04612e-09
2161.81	0.00851	2161.81	0.00905		2161.81	0	0	0	1.55052e-246	1.66716e-46	0	0	0	0	0	1.14674e-10	2.99982e-79	3.54263e-138	0	0	0	0	0	0	0	0	0	0	0	0	0	0	0	0	1.14674e-10
2163.74	0.0088	2163.74	0.00914		2163.74	0	0	0	9.07788e-246	2.38344e-46	0	0	0	0	0	3.34074e-12	2.01043e-83	2.02077e-140	0	0	0	0	0	0	0	0	0	0	0	0	0	0	0	0	3.34074e-12
2165.67	0.00927	2165.67	0.0093		2165.67	0	0	0	5.29529e-245	3.40472e-46	0	0	0	0	0	7.55911e-14	1.04979e-87	1.10757e-142	0	0	0	0	0	0	0	0	0	0	0	0	0	0	0	0	7.55911e-14
2167.6	0.00963	2167.6	0.00941		2167.6	0	0	0	3.08028e-244	4.86059e-46	0	0	0	0	0	1.32612e-15	4.2501e-92	5.81745e-145	0	0	0	0	0	0	0	0	0	0	0	0	0	0	0	0	1.32612e-15
2169.53	0.00997	2169.53	0.00959		2169.53	0	0	0	1.78847e-243	6.936e-46	0	0	0	0	0	1.79961e-17	1.32683e-96	2.92011e-147	0	0	0	0	0	0	0	0	0	0	0	0	0	0	0	0	1.79961e-17
2171.45	0.01027	2171.45	0.00976		2171.45	0	0	0	1.0346e-242	9.88964e-46	0	0	0	0	0	1.89757e-19	3.22863e-101	1.40851e-149	0	0	0	0	0	0	0	0	0	0	0	0	0	0	0	0	1.89757e-19
2173.38	0.01048	2173.38	0.00985		2173.38	0	0	0	5.97382e-242	1.40949e-45	0	0	0	0	0	1.54735e-21	6.05658e-106	6.49241e-152	0	0	0	0	0	0	0	0	0	0	0	0	0	0	0	0	1.54735e-21
2175.31	0.01051	2175.31	0.0099		2175.31	0	0	0	3.43663e-241	2.00723e-45	0	0	0	0	0	9.80658e-24	8.85812e-111	2.87583e-154	0	0	0	0	0	0	0	0	0	0	0	0	0	0	0	0	9.80658e-24
2177.24	0.01051	2177.24	0.00996		2177.24	0	0	0	1.97333e-240	2.85721e-45	0	0	0	0	0	4.8051e-26	9.98492e-116	1.21728e-156	0	0	0	0	0	0	0	0	0	0	0	0	0	0	0	0	4.8051e-26
2179.17	0.01052	2179.17	0.01006		2179.17	0	0	0	1.12894e-239	4.06387e-45	0	0	0	0	0	1.83037e-28	8.77742e-121	4.95163e-159	0	0	0	0	0	0	0	0	0	0	0	0	0	0	0	0	1.83037e-28
2181.1	0.01061	2181.1	0.0102		2181.1	0	0	0	6.44656e-239	5.7776e-45	0	0	0	0	0	5.38914e-31	5.94517e-126	1.92467e-161	0	0	0	0	0	0	0	0	0	0	0	0	0	0	0	0	5.38914e-31
2183.02	0.01064	2183.02	0.01036		2183.02	0	0	0	3.66765e-238	8.20743e-45	0	0	0	0	0	1.23386e-33	3.1412e-131	7.18972e-164	0	0	0	0	0	0	0	0	0	0	0	0	0	0	0	0	1.23386e-33
2184.95	0.01063	2184.95	0.01051		2184.95	0	0	0	2.08273e-237	1.16541e-44	0	0	0	0	0	2.18293e-36	1.27846e-136	2.56625e-166	0	0	0	0	0	0	0	0	0	0	0	0	0	0	0	0	2.18293e-36
2186.88	0.01058	2186.88	0.01052		2186.88	0	0	0	1.17838e-236	1.65349e-44	0	0	0	0	0	3.00396e-39	4.06001e-142	8.80349e-169	0	0	0	0	0	0	0	0	0	0	0	0	0	0	0	0	3.00398e-39
2188.81	0.01053	2188.81	0.01041		2188.81	0	0	0	6.65454e-236	2.34495e-44	0	0	0	0	0	3.19346e-42	9.92917e-148	2.88551e-171	0	0	0	0	0	0	0	0	0	0	0	0	0	0	0	0	3.21691e-42
2190.74	0.01037	2190.74	0.01027		2190.74	0	0	0	3.74419e-235	3.32292e-44	0	0	0	0	0	2.64135e-45	1.89523e-153	9.09027e-174	0	0	0	0	0	0	0	0	0	0	0	0	0	0	0	0	3.58705e-44
2192.67	0.0102	2192.67	0.01015		2192.67	0	0	0	2.10272e-234	4.70668e-44	0	0	0	0	0	1.68728e-48	2.78511e-159	2.73605e-176	0	0	0	0	0	0	0	0	0	0	0	0	0	0	0	0	4.70685e-44
2194.59	0.0101	2194.59	0.01005		2194.59	0	0	0	1.17655e-233	6.66137e-44	0	0	0	0	0	8.38803e-52	3.19521e-165	7.91549e-179	0	0	0	0	0	0	0	0	0	0	0	0	0	0	0	0	6.66137e-44
2196.52	0.01003	2196.52	0.00992		2196.52	0	0	0	6.565e-233	9.42202e-44	0	0	0	0	0	3.23307e-55	2.84211e-171	2.1945e-181	0	0	0	0	0	0	0	0	0	0	0	0	0	0	0	0	9.42202e-44
2198.45	0.00996	2198.45	0.00982		2198.45	0	0	0	3.65629e-232	1.33209e-43	0	0	0	0	0	9.6205e-59	1.94554e-177	5.81244e-184	0	0	0	0	0	0	0	0	0	0	0	0	0	0	0	0	1.33209e-43
2200.38	0.00993	2200.38	0.00977		2200.38	0	0	0	2.02888e-231	1.88181e-43	0	0	0	0	0	2.22875e-62	1.04014e-183	1.47984e-186	0	0	0	0	0	0	0	0	0	0	0	0	0	0	0	0	1.88181e-43
2202.31	0.00977	2202.31	0.00967		2202.31	0	0	0	1.1237e-230	2.65723e-43	0	0	0	0	0	3.98509e-66	4.27842e-190	3.5993e-189	0	0	0	0	0	0	0	0	0	0	0	0	0	0	0	0	2.65723e-43
2204.24	0.00966	2204.24	0.00949		2204.24	0	0	0	6.20091e-230	3.74917e-43	0	0	0	0	0	5.54896e-70	1.37481e-196	8.4154e-192	0	0	0	0	0	0	0	0	0	0	0	0	0	0	0	0	3.74917e-43
2206.17	0.00959	2206.17	0.00934		2206.17	0	0	0	3.41538e-229	5.28749e-43	0	0	0	0	0	5.96186e-74	3.39805e-203	1.87956e-194	0	0	0	0	0	0	0	0	0	0	0	0	0	0	0	0	5.28749e-43
2208.09	0.00944	2208.09	0.00923		2208.09	0	0	0	1.87427e-228	7.45107e-43	0	0	0	0	0	4.98958e-78	6.56292e-210	4.03565e-197	0	0	0	0	0	0	0	0	0	0	0	0	0	0	0	0	7.45107e-43
2210.02	0.00929	2210.02	0.00916		2210.02	0	0	0	1.02661e-227	1.04953e-42	0	0	0	0	0	3.22128e-82	9.74719e-217	8.27704e-200	0	0	0	0	0	0	0	0	0	0	0	0	0	0	0	0	1.04953e-42
2211.95	0.00913	2211.95	0.00902		2211.95	0	0	0	5.6026e-227	1.47716e-42	0	0	0	0	0	1.62039e-86	1.1315e-223	1.63204e-202	0	0	0	0	0	0	0	0	0	0	0	0	0	0	0	0	1.47716e-42
2213.88	0.00897	2213.88	0.00887		2213.88	0	0	0	3.05176e-226	2.07811e-42	0	0	0	0	0	6.28604e-91	1.00979e-230	3.07378e-205	0	0	0	0	0	0	0	0	0	0	0	0	0	0	0	0	2.07811e-42
2215.81	0.00878	2215.81	0.00869		2215.81	0	0	0	1.65624e-225	2.92121e-42	0	0	0	0	6.73043e-318	1.90054e-95	7.04558e-238	5.56579e-208	0	0	0	0	0	0	0	0	0	0	0	0	0	0	0	0	2.92121e-42
2217.74	0.00862	2217.74	0.00852		2217.74	0	0	0	8.97167e-225	4.10455e-42	0	0	0	0	2.45418e-308	4.43026e-100	3.77822e-245	9.62607e-211	0	0	0	0	0	0	0	0	0	0	0	0	0	0	0	0	4.10455e-42
2219.66	0.00843	2219.66	0.0083		2219.66	0	0	0	4.84214e-224	5.76266e-42	0	0	0	0	6.30427e-299	8.05078e-105	1.58446e-252	1.60067e-213	0	0	0	0	0	0	0	0	0	0	0	0	0	0	0	0	5.76266e-42
2221.59	0.0082	2221.59	0.00809		2221.59	0	0	0	2.60841e-223	8.08702e-42	0	0	0	0	1.16679e-289	1.12768e-109	5.10559e-260	2.54217e-216	0	0	0	0	0	0	0	0	0	0	0	0	0	0	0	0	8.08702e-42
2223.52	0.00804	2223.52	0.00796		2223.52	0	0	0	1.4e-222	1.13399e-41	0	0	0	0	1.52184e-280	1.23169e-114	1.28691e-267	3.88202e-219	0	0	0	0	0	0	0	0	0	0	0	0	0	0	0	0	1.13399e-41
2225.45	0.00786	2225.45	0.00778		2225.45	0	0	0	7.49339e-222	1.58914e-41	0	0	0	0	1.41452e-271	1.04304e-119	2.51498e-275	5.68087e-222	0	0	0	0	0	0	0	0	0	0	0	0	0	0	0	0	1.58914e-41
2227.38	0.00761	2227.38	0.00757		2227.38	0	0	0	4.00313e-221	2.22598e-41	0	0	0	0	9.46778e-263	6.80565e-125	3.77501e-283	7.93948e-225	0	0	0	0	0	0	0	0	0	0	0	0	0	0	0	0	2.22598e-41
2229.31	0.0074	2229.31	0.00738		2229.31	0	0	0	2.13078e-220	3.11555e-41	0	0	0	0	4.46823e-254	3.46401e-130	4.43418e-291	1.06696e-227	0	0	0	0	0	0	0	0	0	0	0	0	0	0	0	0	3.11555e-41
2231.24	0.00729	2231.24	0.00722		2231.24	0	0	0	1.132e-219	4.3587e-41	0	0	0	0	1.51799e-245	1.35812e-135	3.99937e-299	1.36932e-230	0	0	0	0	0	0	0	0	0	0	0	0	0	0	0	0	4.3587e-41
2233.16	0.0071	2233.16	0.00704		2233.16	0	0	0	5.99207e-219	6.09306e-41	0	0	0	0	3.63751e-237	4.15487e-141	2.82355e-307	1.6899e-233	0	0	0	0	0	0	0	0	0	0	0	0	0	0	0	0	6.09306e-41
2235.09	0.00688	2235.09	0.00669		2235.09	0	0	0	3.16574e-218	8.51373e-41	0	0	0	0	6.27239e-229	9.78842e-147	1.53027e-315	1.99158e-236	0	0	0	0	0	0	0	0	0	0	0	0	0	0	0	0	8.51373e-41
2237.02	0.00658	2237.02	0.00634		2237.02	0	0	0	1.66646e-217	1.18867e-40	0	0	0	0	7.6316e-221	1.79986e-152	4.94066e-324	2.25711e-239	0	0	0	0	0	0	0	0	0	0	0	0	0	0	0	0	1.18867e-40
2238.95	0.00637	2238.95	0.00606		2238.95	0	0	0	8.7555e-217	1.65885e-40	0	0	0	0	6.67944e-213	2.54794e-158	0	2.4427e-242	0	0	0	0	0	0	0	0	0	0	0	0	0	0	0	0	1.65885e-40
2240.88	0.0061	2240.88	0.00587		2240.88	0	0	0	4.58342e-216	2.31319e-40	0	0	0	0	4.12639e-205	2.81595e-164	0	2.54228e-245	0	0	0	0	0	0	0	0	0	0	0	0	0	0	0	0	2.31319e-40
2242.81	0.00585	2242.81	0.00565		2242.81	0	0	0	2.39478e-215	3.22419e-40	0	0	0	0	1.83312e-197	2.39534e-170	0	2.52651e-248	0	0	0	0	0	0	0	0	0	0	0	0	0	0	0	0	3.22419e-40
2244.74	0.00551	2244.74	0.0054		2244.74	0	0	0	1.2467e-214	4.49043e-40	0	0	0	0	5.75001e-190	1.59115e-176	0	2.41476e-251	0	0	0	0	0	0	0	0	0	0	0	0	0	0	0	0	4.49043e-40
2246.66	0.00526	2246.66	0.00525		2246.66	0	0	0	6.4778e-214	6.25115e-40	0	0	0	0	1.29653e-182	8.13298e-183	0	2.20369e-254	0	0	0	0	0	0	0	0	0	0	0	0	0	0	0	0	6.25115e-40
2248.59	0.00506	2248.59	0.00516		2248.59	0	0	0	3.35363e-213	8.6954e-40	0	0	0	0	2.06495e-175	3.24715e-189	0	1.93421e-257	0	0	0	0	0	0	0	0	0	0	0	0	0	0	0	0	8.6954e-40
2250.52	0.00497	2250.52	0.00503		2250.52	0	0	0	1.73288e-212	1.209e-39	0	0	0	0	2.3633e-168	9.9732e-196	0	1.62092e-260	0	0	0	0	0	0	0	0	0	0	0	0	0	0	0	0	1.209e-39
2252.45	0.00486	2252.45	0.00495		2252.45	0	0	0	8.92168e-212	1.67964e-39	0	0	0	0	1.91114e-161	2.3933e-202	0	1.30651e-263	0	0	0	0	0	0	0	0	0	0	0	0	0	0	0	0	1.67964e-39
2254.38	0.00479	2254.38	0.00488		2254.38	0	0	0	4.58057e-211	2.33207e-39	0	0	0	0	1.10136e-154	4.45289e-209	0	1.00918e-266	0	0	0	0	0	0	0	0	0	0	0	0	0	0	0	0	2.33207e-39
2256.31	0.00466	2256.31	0.00475		2256.31	0	0	0	2.34723e-210	3.23646e-39	0	0	0	0	4.55848e-148	6.37079e-216	0	7.44218e-270	0	0	0	0	0	0	0	0	0	0	0	0	0	0	0	0	3.23646e-39
2258.23	0.00449	2258.23	0.00457		2258.23	0	0	0	1.19845e-209	4.48804e-39	0	0	0	0	1.33384e-141	7.12439e-223	0	5.27905e-273	0	0	0	0	0	0	0	0	0	0	0	0	0	0	0	0	4.48804e-39
2260.16	0.00422	2260.16	0.00434		2260.16	0	0	0	6.10722e-209	6.22083e-39	0	0	0	0	2.80214e-135	6.12482e-230	0	3.57493e-276	0	0	0	0	0	0	0	0	0	0	0	0	0	0	0	0	6.22083e-39
2262.09	0.00388	2262.09	0.00401		2262.09	0	0	0	3.10097e-208	8.61585e-39	0	0	0	0	4.16315e-129	4.11677e-237	0	2.32875e-279	0	0	0	0	0	0	0	0	0	0	0	0	0	0	0	0	8.61585e-39
2264.02	0.00349	2264.02	0.00369		2264.02	0	0	0	1.57148e-207	1.19276e-38	0	0	0	0	4.43918e-123	2.12665e-244	0	1.44815e-282	0	0	0	0	0	0	0	0	0	0	0	0	0	0	0	0	1.19276e-38
2265.95	0.00317	2265.95	0.00337		2265.95	0	0	0	7.93511e-207	1.64993e-38	0	0	0	0	3.34875e-117	8.59147e-252	0	8.66299e-286	0	0	0	0	0	0	0	0	0	0	0	0	0	0	0	0	1.64993e-38
2267.88	0.00285	2267.88	0.00307		2267.88	0	0	0	3.99903e-206	2.2813e-38	0	0	0	0	1.81242e-111	2.66687e-259	0	4.94697e-289	0	0	0	0	0	0	0	0	0	0	0	0	0	0	0	0	2.2813e-38
2269.8	0.00261	2269.8	0.00281		2269.8	0	0	0	2.00811e-205	3.15179e-38	0	0	0	0	6.94203e-106	6.47563e-267	0	2.71764e-292	0	0	0	0	0	0	0	0	0	0	0	0	0	0	0	0	3.15179e-38
2271.73	0.00244	2271.73	0.00262		2271.73	0	0	0	1.00642e-204	4.35248e-38	0	0	0	0	1.90703e-100	1.20784e-274	0	1.4251e-295	0	0	0	0	0	0	0	0	0	0	0	0	0	0	0	0	4.35248e-38
2273.66	0.00232	2273.66	0.00247		2273.66	0	0	0	5.02575e-204	6.00586e-38	0	0	0	0	3.7088e-95	1.76279e-282	0	7.18946e-299	0	0	0	0	0	0	0	0	0	0	0	0	0	0	0	0	6.00586e-38
2275.59	0.00222	2275.59	0.00237		2275.59	0	0	0	2.50484e-203	8.28357e-38	0	0	0	0	5.1713e-90	1.9757e-290	0	3.46201e-302	0	0	0	0	0	0	0	0	0	0	0	0	0	0	0	0	8.28357e-38
2277.52	0.00215	2277.52	0.00225		2277.52	0	0	0	1.24392e-202	1.14161e-37	0	0	0	0	5.1065e-85	1.73309e-298	0	1.60391e-305	0	0	0	0	0	0	0	0	0	0	0	0	0	0	0	0	1.14161e-37
2279.45	0.00208	2279.45	0.00216		2279.45	0	0	0	6.16539e-202	1.57262e-37	0	0	0	0	3.61397e-80	1.16718e-306	0	0	0	0	0	0	0	0	0	0	0	0	0	0	0	0	0	0	1.57262e-37
2281.38	0.00198	2281.38	0.00205		2281.38	0	0	0	3.04483e-201	2.16465e-37	0	0	0	0	1.81199e-75	6.1538e-315	0	3.01746e-312	0	0	0	0	0	0	0	0	0	0	0	0	0	0	0	0	2.16465e-37
2283.3	0.00176	2283.3	0.00194		2283.3	0	0	0	1.49955e-200	2.97772e-37	0	0	0	0	6.47425e-71	2.96439e-323	0	1.23026e-315	0	0	0	0	0	0	0	0	0	0	0	0	0	0	0	0	2.97772e-37
2285.23	0.00151	2285.23	0.00186		2285.23	0	0	0	7.37074e-200	4.09433e-37	0	0	0	0	1.65704e-66	0	0	4.7872e-319	0	0	0	0	0	0	0	0	0	0	0	0	0	0	0	0	4.09433e-37
2287.16	0.00132	2287.16	0.00182		2287.16	0	0	0	3.60993e-199	5.62524e-37	0	0	0	0	3.00617e-62	0	0	1.77864e-322	0	0	0	0	0	0	0	0	0	0	0	0	0	0	0	0	5.62524e-37
2289.09	0.00119	2289.09	0.00179		2289.09	0	0	0	1.76457e-198	7.72507e-37	0	0	0	0	3.90527e-58	0	0	0	0	0	0	0	0	0	0	0	0	0	0	0	0	0	0	0	7.72507e-37
2291.02	0.00103	2291.02	0.00175		2291.02	0	0	0	8.5944e-198	1.06004e-36	0	0	0	0	3.59733e-54	0	0	0	0	0	0	0	0	0	0	0	0	0	0	0	0	0	0	0	1.06004e-36
2292.95	0.000839113	2292.95	0.00172		2292.95	0	0	0	4.17776e-197	1.45394e-36	0	0	0	0	2.37199e-50	0	0	0	0	0	0	0	0	0	0	0	0	0	0	0	0	0	0	0	1.45394e-36
2294.88	0.000760281	2294.88	0.00175		2294.88	0	0	0	2.02354e-196	1.99266e-36	0	0	0	0	1.1094e-46	0	0	0	0	0	0	0	0	0	0	0	0	0	0	0	0	0	0	0	1.99266e-36
2296.8	0.000755283	2296.8	0.00177		2296.8	0	0	0	9.782e-196	2.72973e-36	0	0	0	0	3.71294e-43	0	0	0	0	0	0	0	0	0	0	0	0	0	0	0	0	0	0	0	2.72973e-36
2298.73	0.000735501	2298.73	0.00176		2298.73	0	0	0	4.71178e-195	3.73651e-36	0	0	0	0	8.81744e-40	0	0	0	0	0	0	0	0	0	0	0	0	0	0	0	0	0	0	0	3.73739e-36
2300.66	0.000770669	2300.66	0.00173		2300.66	0	0	1.97626e-323	2.26511e-194	5.11229e-36	0	0	0	0	1.49784e-36	0	0	0	0	0	0	0	0	0	0	0	0	0	0	0	0	0	0	0	6.61013e-36
2302.59	0.000920031	2302.59	0.00172		2302.59	0	0	2.07508e-322	1.08502e-193	6.98917e-36	0	0	0	0	1.80608e-33	0	0	0	0	0	0	0	0	0	0	0	0	0	0	0	0	0	0	0	1.81307e-33
2304.52	0.000836097	2304.52	0.00174		2304.52	0	0	2.46045e-321	5.18718e-193	9.55076e-36	0	0	0	0	1.55724e-30	0	0	0	0	0	0	0	0	0	0	0	0	0	0	0	0	0	0	0	1.55725e-30
2306.45	0.000725642	2306.45	0.0018		2306.45	0	0	2.89226e-320	2.47097e-192	1.3041e-35	0	0	0	0	9.53404e-28	0	0	0	0	0	0	0	0	0	0	0	0	0	0	0	0	0	0	0	9.53404e-28
2308.38	0.00077672	2308.38	0.00185		2308.38	0	0	3.38801e-319	1.17476e-191	1.77986e-35	0	0	0	0	4.17244e-25	0	0	0	0	0	0	0	0	0	0	0	0	0	0	0	0	0	0	0	4.17244e-25
2310.3	0.00105	2310.3	0.00191		2310.3	0	0	3.9475e-318	5.56515e-191	2.42729e-35	0	0	0	0	1.29706e-22	0	0	0	0	0	0	0	0	0	0	0	0	0	0	0	0	0	0	0	1.29706e-22
2312.23	0.00155	2312.23	0.00197		2312.23	0	0	4.58043e-317	2.62905e-190	3.30818e-35	0	0	0	0	2.87335e-20	0	0	0	0	0	0	0	0	0	0	0	0	0	0	0	0	0	0	0	2.87335e-20
2314.16	0.00182	2314.16	0.00202		2314.16	0	0	5.29963e-316	1.23955e-189	4.50669e-35	0	0	0	0	4.54761e-18	0	0	0	0	0	0	0	0	0	0	0	0	0	0	0	0	0	0	0	4.54761e-18
2316.09	0.00156	2316.09	0.00211		2316.09	0	0	6.0987e-315	5.8234e-189	6.13462e-35	0	0	0	0	5.11519e-16	0	0	0	0	0	0	0	0	0	0	0	0	0	0	0	0	0	0	0	5.11519e-16
2318.02	0.00137	2318.02	0.00222		2318.02	0	0	6.99812e-314	2.73043e-188	8.34678e-35	0	0	0	0	4.10914e-14	0	0	0	0	0	0	0	0	0	0	0	0	0	0	0	0	0	0	0	4.10914e-14
2319.95	0.00142	2319.95	0.00229		2319.95	0	0	7.98694e-313	1.27565e-187	1.13478e-34	0	0	0	0	2.34681e-12	0	0	0	0	0	0	0	0	0	0	0	0	0	0	0	0	0	0	0	2.34681e-12
2321.87	0.0015	2321.87	0.00239		2321.87	0	0	9.08929e-312	5.94807e-187	1.54208e-34	0	0	0	0	9.5689e-11	0	0	0	0	0	0	0	0	0	0	0	0	0	0	0	0	0	0	0	9.5689e-11
2323.8	0.0014	2323.8	0.0025		2323.8	0	0	1.02881e-310	2.76355e-186	2.09393e-34	0	0	0	0	2.77483e-09	0	0	0	0	0	0	0	0	0	0	0	0	0	0	0	0	0	0	0	2.77483e-09
2325.73	0.00117	2325.73	0.00261		2325.73	0	0	0	1.28144e-185	2.84197e-34	0	0	0	0	5.7427e-08	0	0	0	0	0	0	0	0	0	0	0	0	0	0	0	0	0	0	0	5.7427e-08
2327.66	0.00117	2327.66	0.00264		2327.66	0	0	0	5.9208e-185	3.85423e-34	0	0	0	0	8.45547e-07	0	0	0	0	0	0	0	0	0	0	0	0	0	0	0	0	0	0	0	8.45547e-07
2329.59	0.00136	2329.59	0.00268		2329.59	0	0	1.45903e-307	2.73024e-184	5.22465e-34	0	0	0	0	8.88204e-06	0	0	0	0	0	0	0	0	0	0	0	0	0	0	0	0	0	0	0	8.88204e-06
2331.52	0.00172	2331.52	0.00275		2331.52	0	0	1.62437e-306	1.2545e-183	7.07683e-34	0	0	0	0	6.64022e-05	0	0	0	0	0	0	0	0	0	0	0	0	0	0	0	0	0	0	0	6.64022e-05
2333.45	0.00169	2333.45	0.00284		2333.45	0	0	1.80322e-305	5.75282e-183	9.58121e-34	0	0	0	0	0.00035404	0	0	0	0	0	0	0	0	0	0	0	0	0	0	0	0	0	0	0	0.00035404
2335.37	0.00129	2335.37	0.00302		2335.37	0	0	1.99102e-304	2.62871e-182	1.29618e-33	0	0	0	0	0.00134	0	0	0	0	0	0	0	0	0	0	0	0	0	0	0	0	0	0	0	0.00134
2337.3	0.00144	2337.3	0.00396		2337.3	0	0	2.19203e-303	1.19878e-181	1.75271e-33	0	0	0	0	0.00364	0	0	0	0	0	0	0	0	0	0	0	0	0	0	0	0	0	0	0	0.00364
2339.23	0.00204	2339.23	0.00653		2339.23	0	0	2.40039e-302	5.44741e-181	2.3682e-33	0	0	0	0	0.00701	0	0	0	0	0	0	0	0	0	0	0	0	0	0	0	0	0	0	0	0.00701
2341.16	0.00257	2341.16	0.00953		2341.16	0	0	2.6177e-301	2.46852e-180	3.19784e-33	0	0	0	0	0.00963	0	0	0	0	0	0	0	0	0	0	0	0	0	0	0	0	0	0	0	0.00963
2343.09	0.00257	2343.09	0.00921		2343.09	0	0	2.84642e-300	1.11639e-179	4.31614e-33	0	0	0	0	0.00942	0	0	0	0	0	0	0	0	0	0	0	0	0	0	0	0	0	0	0	0.00942
2345.01	0.00187	2345.01	0.00606		2345.01	0	0	3.07853e-299	5.03099e-179	5.821e-33	0	0	0	0	0.00657	0	0	0	0	0	0	0	0	0	0	0	0	0	0	0	0	0	0	0	0.00657
2346.94	0.0017	2346.94	0.0038		2346.94	0	0	3.31992e-298	2.26268e-178	7.8469e-33	0	0	0	0	0.00326	0	0	0	0	0	0	0	0	0	0	0	0	0	0	0	0	0	0	0	0.00326
2348.87	0.00176	2348.87	0.00318		2348.87	0	0	3.56107e-297	1.01402e-177	1.05697e-32	0	0	0	0	0.00116	0	0	0	0	0	0	0	0	0	0	0	0	0	0	0	0	0	0	0	0.00116
2350.8	0.00169	2350.8	0.00324		2350.8	0	0	3.80864e-296	4.53531e-177	1.42307e-32	0	0	0	0	0.000291441	0	0	0	0	0	0	0	0	0	0	0	0	0	0	0	0	0	0	0	0.000291441
2352.73	0.00148	2352.73	0.0035		2352.73	0	0	4.05162e-295	2.02126e-176	1.9145e-32	0	0	0	0	5.23988e-05	0	0	0	0	0	0	0	0	0	0	0	0	0	0	0	0	0	0	0	5.23988e-05
2354.66	0.00124	2354.66	0.00379		2354.66	0	0	4.29757e-294	8.99019e-176	2.57443e-32	0	0	0	0	6.70585e-06	0	0	0	0	0	0	0	0	0	0	0	0	0	0	0	0	0	0	0	6.70585e-06
2356.59	0.00129	2356.59	0.00403		2356.59	0	0	4.53409e-293	3.98451e-175	3.45917e-32	0	0	0	0	6.1217e-07	0	0	0	0	0	0	0	0	0	0	0	0	0	0	0	0	0	0	0	6.1217e-07
2358.51	0.00186	2358.51	0.00422		2358.51	0	0	4.76969e-292	1.76242e-174	4.6458e-32	0	0	0	0	3.97649e-08	0	0	0	0	0	0	0	0	0	0	0	0	0	0	0	0	0	0	0	3.97649e-08
2360.44	0.00176	2360.44	0.00434		2360.44	0	0	4.99072e-291	7.76793e-174	6.23469e-32	0	0	0	0	1.84317e-09	0	0	0	0	0	0	0	0	0	0	0	0	0	0	0	0	0	0	0	1.84317e-09
2362.37	0.00205	2362.37	0.00432		2362.37	0	0	5.20677e-290	3.41687e-173	8.36308e-32	0	0	0	0	6.07699e-11	0	0	0	0	0	0	0	0	0	0	0	0	0	0	0	0	0	0	0	6.07699e-11
2364.3	0.00235	2364.3	0.00427		2364.3	0	0	5.40318e-289	1.49766e-172	1.12094e-31	0	0	0	0	1.43022e-12	0	0	0	0	0	0	0	0	0	0	0	0	0	0	0	0	0	0	0	1.43022e-12
2366.23	0.00258	2366.23	0.00418		2366.23	0	0	5.59061e-288	6.55129e-172	1.50175e-31	0	0	0	0	2.39343e-14	0	0	0	0	0	0	0	0	0	0	0	0	0	0	0	0	0	0	0	2.39343e-14
2368.16	0.00262	2368.16	0.00403		2368.16	0	0	5.7537e-287	2.85563e-171	2.01037e-31	0	0	0	0	2.86011e-16	0	0	0	0	0	0	0	0	0	0	0	0	0	0	0	0	0	0	0	2.86011e-16
2370.09	0.00255	2370.09	0.00382		2370.09	0	0	5.8971e-286	1.24129e-170	2.6896e-31	0	0	0	0	2.4356e-18	0	0	0	0	0	0	0	0	0	0	0	0	0	0	0	0	0	0	0	2.4356e-18
2372.01	0.00251	2372.01	0.00364		2372.01	0	0	6.02639e-285	5.38478e-170	3.59663e-31	0	0	0	0	1.47403e-20	0	0	0	0	0	0	0	0	0	0	0	0	0	0	0	0	0	0	0	1.47403e-20
2373.94	0.00264	2373.94	0.00353		2373.94	0	0	6.12571e-284	2.32771e-169	4.80584e-31	0	0	0	0	6.37349e-23	0	0	0	0	0	0	0	0	0	0	0	0	0	0	0	0	0	0	0	6.37349e-23
2375.87	0.00286	2375.87	0.00342		2375.87	0	0	6.2084e-283	1.00418e-168	6.4186e-31	0	0	0	0	1.95781e-25	0	0	0	0	0	0	0	0	0	0	0	0	0	0	0	0	0	0	0	1.95782e-25
2377.8	0.00296	2377.8	0.00333		2377.8	0	0	6.25873e-282	4.31681e-168	8.56598e-31	0	4.94066e-324	0	0	4.29824e-28	0	0	0	0	0	0	0	0	0	0	0	0	0	0	0	0	0	0	0	4.30681e-28
2379.73	0.00284	2379.73	0.00329		2379.73	0	0	6.29093e-281	1.85198e-167	1.14264e-30	0	6.12641e-322	0	0	6.70161e-31	0	0	0	0	0	0	0	0	0	0	0	0	0	0	0	0	0	0	0	1.8128e-30
2381.66	0.00272	2381.66	0.00326		2381.66	0	0	6.28967e-280	7.91727e-167	1.52304e-30	0	1.02652e-319	0	0	7.47046e-34	0	0	0	0	0	0	0	0	0	0	0	0	0	0	0	0	0	0	0	1.52378e-30
2383.59	0.00273	2383.59	0.00331		2383.59	0	0	6.26992e-279	3.37783e-166	2.02911e-30	0	1.68712e-317	0	0	5.91195e-37	0	0	0	0	0	0	0	0	0	0	0	0	0	0	0	0	0	0	0	2.02911e-30
2385.51	0.00272	2385.51	0.00336		2385.51	0	0	6.21702e-278	1.43604e-165	2.70128e-30	0	2.71657e-315	0	0	3.34616e-40	0	0	0	0	0	0	0	0	0	0	0	0	0	0	0	0	0	0	0	2.70128e-30
2387.44	0.00273	2387.44	0.00345		2387.44	0	0	6.14641e-277	6.0928e-165	3.59441e-30	0	4.30816e-313	0	0	1.34408e-43	0	0	0	0	0	0	0	0	0	0	0	0	0	0	0	0	0	0	0	3.59441e-30
2389.37	0.00278	2389.37	0.00358		2389.37	0	0	6.04434e-276	2.57595e-164	4.77918e-30	0	6.69385e-311	0	0	3.86268e-47	0	0	0	0	0	0	0	0	0	0	0	0	0	0	0	0	0	0	0	4.77918e-30
2391.3	0.0029	2391.3	0.0037		2391.3	0	0	5.92644e-275	1.08687e-163	6.35147e-30	0	0	0	0	7.87523e-51	0	0	0	0	0	0	0	0	0	0	0	0	0	0	0	0	0	0	0	6.35147e-30
2393.23	0.0031	2393.23	0.00387		2393.23	0	0	5.78e-274	4.56968e-163	8.43457e-30	0	1.53582e-306	0	0	1.14914e-54	0	0	0	0	0	0	0	0	0	0	0	0	0	0	0	0	0	0	0	8.43457e-30
2395.16	0.00331	2395.16	0.00405		2395.16	0	0	5.62054e-273	1.9174e-162	1.11956e-29	0	2.26783e-304	0	0	1.18917e-58	0	0	0	0	0	0	0	0	0	0	0	0	0	0	0	0	0	0	0	1.11956e-29
2397.08	0.00349	2397.08	0.00418		2397.08	0	0	5.4365e-272	8.01701e-162	1.4849e-29	0	3.28104e-302	0	0	8.81056e-63	0	0	0	0	0	0	0	0	0	0	0	0	0	0	0	0	0	0	0	1.4849e-29
2399.01	0.00361	2399.01	0.00432		2399.01	0	0	5.23678e-271	3.34277e-161	1.96825e-29	0	4.66304e-300	0	0	4.65184e-67	0	0	0	0	0	0	0	0	0	0	0	0	0	0	0	0	0	0	0	1.96825e-29
2400.94	0.00373	2400.94	0.00443		2400.94	0	0	5.02947e-270	1.39097e-160	2.60771e-29	0	6.52669e-298	0	0	1.7409e-71	0	0	0	0	0	0	0	0	0	0	0	0	0	0	0	0	0	0	0	2.60771e-29
2402.87	0.00383	2402.87	0.00456		2402.87	0	0	4.8048e-269	5.76769e-160	3.45227e-29	0	8.95073e-296	0	0	4.66707e-76	0	0	0	0	0	0	0	0	0	0	0	0	0	0	0	0	0	0	0	3.45227e-29
2404.8	0.004	2404.8	0.00474		2404.8	0	0	4.57655e-268	2.38672e-159	4.5682e-29	0	1.20888e-293	0	0	8.86522e-81	0	0	0	0	0	0	0	0	0	0	0	0	0	0	0	0	0	0	0	4.5682e-29
2406.73	0.0042	2406.73	0.00496		2406.73	0	0	4.33609e-267	9.84182e-159	6.04024e-29	0	1.59976e-291	0	0	1.20672e-85	0	0	0	0	0	0	0	0	0	0	0	0	0	0	0	0	0	0	0	6.04024e-29
2408.66	0.00435	2408.66	0.00514		2408.66	0	0	4.09606e-266	4.05008e-158	7.98283e-29	0	2.08488e-289	0	0	1.16345e-90	0	0	0	0	0	0	0	0	0	0	0	0	0	0	0	0	0	0	0	7.98283e-29
2410.58	0.00439	2410.58	0.00524		2410.58	0	0	3.84887e-265	1.66084e-157	1.05421e-28	0	2.66233e-287	0	0	8.04104e-96	0	0	0	0	0	0	0	0	0	0	0	0	0	0	0	0	0	0	0	1.05421e-28
2412.51	0.00434	2412.51	0.00524		2412.51	0	0	3.60585e-264	6.7968e-157	1.39154e-28	0	3.34801e-285	0	0	3.93503e-101	0	0	0	0	0	0	0	0	0	0	0	0	0	0	0	0	0	0	0	1.39154e-28
2414.44	0.00428	2414.44	0.00523		2414.44	0	0	3.36032e-263	2.77178e-156	1.83539e-28	0	4.12551e-283	0	0	1.38089e-106	0	0	0	0	0	0	0	0	0	0	0	0	0	0	0	0	0	0	0	1.83539e-28
2416.37	0.00423	2416.37	0.0052		2416.37	0	0	3.12219e-262	1.12804e-155	2.41967e-28	0	5.00613e-281	0	0	3.42998e-112	0	0	0	0	0	0	0	0	0	0	0	0	0	0	0	0	0	0	0	2.41967e-28
2418.3	0.0042	2418.3	0.0052		2418.3	0	0	2.88563e-261	4.57475e-155	3.18753e-28	0	5.95252e-279	0	0	6.11156e-118	0	0	0	0	0	0	0	0	0	0	0	0	0	0	0	0	0	0	0	3.18753e-28
2420.23	0.00414	2420.23	0.00518		2420.23	0	0	2.65904e-260	1.85149e-154	4.19706e-28	0	6.96989e-277	0	0	7.7051e-124	0	0	0	0	0	0	0	0	0	0	0	0	0	0	0	0	0	0	0	4.19706e-28
2422.15	0.004	2422.15	0.00509		2422.15	0	0	2.43732e-259	7.46715e-154	5.52212e-28	0	7.99711e-275	0	0	6.97086e-130	0	0	0	0	0	0	0	0	0	0	0	0	0	0	0	0	0	0	0	5.52212e-28
2424.08	0.00386	2424.08	0.00493		2424.08	0	0	2.22742e-258	3.00536e-153	7.26205e-28	0	9.03563e-273	0	0	4.46075e-136	0	0	0	0	0	0	0	0	0	0	0	0	0	0	0	0	0	0	0	7.26205e-28
2426.01	0.00377	2426.01	0.0048		2426.01	0	0	2.02487e-257	1.20537e-152	9.54295e-28	0	1.0004e-270	0	0	2.0491e-142	0	0	0	0	0	0	0	0	0	0	0	0	0	0	0	0	0	0	0	9.54295e-28
2427.94	0.00366	2427.94	0.00469		2427.94	0	0	1.83314e-256	4.82103e-152	1.25325e-27	0	1.08804e-268	0	0	6.70784e-149	0	0	0	0	0	0	0	0	0	0	0	0	0	0	0	0	0	0	0	1.25325e-27
2429.87	0.00358	2429.87	0.00456		2429.87	0	0	1.6546e-255	1.92427e-151	1.64507e-27	0	1.16526e-266	0	0	1.55233e-155	0	0	0	0	0	0	0	0	0	0	0	0	0	0	0	0	0	0	0	1.64507e-27
2431.8	0.00352	2431.8	0.00445		2431.8	0	0	1.48559e-254	7.65375e-151	2.15776e-27	0	1.22293e-264	0	0	2.58018e-162	0	0	0	0	0	0	0	0	0	0	0	0	0	0	0	0	0	0	0	2.15776e-27
2433.72	0.00348	2433.72	0.00442		2433.72	0	0	1.32985e-253	3.038e-150	2.82887e-27	0	1.26381e-262	0	0	3.03074e-169	0	0	0	0	0	0	0	0	0	0	0	0	0	0	0	0	0	0	0	2.82887e-27
2435.65	0.00345	2435.65	0.00437		2435.65	0	0	1.18418e-252	1.20167e-149	3.7059e-27	0	1.27988e-260	0	0	2.55777e-176	0	0	0	0	0	0	0	0	0	0	0	0	0	0	0	0	0	0	0	3.7059e-27
2437.58	0.00347	2437.58	0.00434		2437.58	0	0	1.05129e-251	4.7434e-149	4.8525e-27	0	1.27628e-258	0	0	1.52495e-183	0	0	0	0	0	0	0	0	0	0	0	0	0	0	0	0	0	0	0	4.8525e-27
2439.51	0.00344	2439.51	0.0043		2439.51	0	0	9.2842e-251	1.86586e-148	6.34906e-27	0	1.24722e-256	0	0	6.53456e-191	0	0	0	0	0	0	0	0	0	0	0	0	0	0	0	0	0	0	0	6.34906e-27
2441.44	0.00343	2441.44	0.00427		2441.44	0	0	8.17444e-250	7.32436e-148	8.30318e-27	0	1.20011e-254	0	0	1.97745e-198	0	0	0	0	0	0	0	0	0	0	0	0	0	0	0	0	0	0	0	8.30318e-27
2443.37	0.00345	2443.37	0.00426		2443.37	0	0	7.15954e-249	2.86515e-147	1.08505e-26	0	1.13169e-252	6.32404e-322	0	4.30243e-206	0	0	0	0	0	0	0	0	0	0	0	0	0	0	0	0	0	0	0	1.08505e-26
2445.3	0.00346	2445.3	0.00426		2445.3	0	0	6.25179e-248	1.11848e-146	1.41726e-26	0	1.05077e-250	3.1553e-319	0	6.60841e-214	0	0	0	0	0	0	0	0	0	0	0	0	0	0	0	0	0	0	0	1.41726e-26
2447.22	0.00343	2447.22	0.00427		2447.22	0	0	5.43048e-247	4.35107e-146	1.84977e-26	0	9.56135e-249	1.53332e-316	0	7.30053e-222	0	0	0	0	0	0	0	0	0	0	0	0	0	0	0	0	0	0	0	1.84977e-26
2449.15	0.00343	2449.15	0.00432		2449.15	0	0	4.70286e-246	1.68914e-145	2.41312e-26	0	8.5664e-247	7.28104e-314	0	5.69158e-230	0	0	0	0	0	0	0	0	0	0	0	0	0	0	0	0	0	0	0	2.41312e-26
2451.08	0.00345	2451.08	0.00435		2451.08	0	0	4.05139e-245	6.53466e-145	3.14566e-26	0	7.52177e-245	3.35695e-311	0	3.19255e-238	0	0	0	0	0	0	0	0	0	0	0	0	0	0	0	0	0	0	0	3.14566e-26
2453.01	0.00351	2453.01	0.00441		2453.01	0	0	3.47963e-244	2.52278e-144	4.09859e-26	0	6.50279e-243	0	0	1.26331e-246	0	0	0	0	0	0	0	0	0	0	0	0	0	0	0	0	0	0	0	4.09859e-26
2454.94	0.00358	2454.94	0.0045		2454.94	0	0	2.97291e-243	9.70573e-144	5.33617e-26	0	5.50972e-241	6.61548e-306	0	3.59803e-255	0	0	0	0	0	0	0	0	0	0	0	0	0	0	0	0	0	0	0	5.33617e-26
2456.87	0.00369	2456.87	0.00457		2456.87	0	0	2.5295e-242	3.72367e-143	6.94314e-26	0	4.5858e-239	2.81872e-303	0	7.30264e-264	0	0	0	0	0	0	0	0	0	0	0	0	0	0	0	0	0	0	0	6.94314e-26
2458.8	0.00378	2458.8	0.00465		2458.8	0	0	2.14571e-241	1.42565e-142	9.0297e-26	0	3.75792e-237	1.17349e-300	0	1.04504e-272	0	0	0	0	0	0	0	0	0	0	0	0	0	0	0	0	0	0	0	9.0297e-26
2460.72	0.00387	2460.72	0.00474		2460.72	0	0	1.81064e-240	5.43932e-142	1.17345e-25	0	3.01815e-235	4.74383e-298	0	1.07695e-281	0	0	0	0	0	0	0	0	0	0	0	0	0	0	0	0	0	0	0	1.17345e-25
2462.65	0.00393	2462.65	0.00481		2462.65	0	0	1.52326e-239	2.07097e-141	1.5242e-25	0	2.38657e-233	1.87371e-295	0	7.82252e-291	0	0	0	0	0	0	0	0	0	0	0	0	0	0	0	0	0	0	0	1.5242e-25
2464.58	0.004	2464.58	0.00493		2464.58	0	0	1.2748e-238	7.85773e-141	1.97831e-25	0	1.84959e-231	7.18638e-293	0	4.09315e-300	0	0	0	0	0	0	0	0	0	0	0	0	0	0	0	0	0	0	0	1.97831e-25
2466.51	0.00408	2466.51	0.00501		2466.51	0	0	1.06362e-237	2.97519e-140	2.56648e-25	0	1.41126e-229	2.69296e-290	0	0	0	0	0	0	0	0	0	0	0	0	0	0	0	0	0	0	0	0	0	2.56648e-25
2468.44	0.00421	2468.44	0.00511		2468.44	0	0	8.828e-237	1.12261e-139	3.327e-25	0	1.05541e-227	9.79928e-288	0	4.00924e-319	0	0	0	0	0	0	0	0	0	0	0	0	0	0	0	0	0	0	0	3.327e-25
2470.37	0.00435	2470.37	0.00528		2470.37	0	0	7.30492e-236	4.22701e-139	4.3108e-25	0	7.77056e-226	3.48385e-285	0	0	0	0	0	0	0	0	0	0	0	0	0	0	0	0	0	0	0	0	0	4.3108e-25
2472.29	0.00453	2472.29	0.00547		2472.29	0	0	6.01307e-235	1.58612e-138	5.58131e-25	0	5.60753e-224	1.20277e-282	0	0	0	0	0	0	0	0	0	0	0	0	0	0	0	0	0	0	0	0	0	5.58131e-25
2474.22	0.0047	2474.22	0.00566		2474.22	0	0	4.93463e-234	5.93924e-138	7.22277e-25	0	3.98386e-222	4.05689e-280	0	0	0	0	0	0	0	0	0	0	0	0	0	0	0	0	0	0	0	0	0	7.22277e-25
2476.15	0.00489	2476.15	0.00583		2476.15	0	0	4.02849e-233	2.21628e-137	9.33996e-25	0	2.77416e-220	1.32884e-277	3.80431e-322	0	0	0	0	0	0	0	0	0	0	0	0	0	0	0	0	0	0	0	0	9.33996e-25
2478.08	0.00506	2478.08	0.006		2478.08	0	0	3.27873e-232	8.25291e-137	1.20719e-24	0	1.9018e-218	4.25236e-275	4.78725e-319	0	0	0	0	0	0	0	0	0	0	0	0	0	0	0	0	0	0	0	0	1.20719e-24
2480.01	0.00521	2480.01	0.00618		2480.01	0	0	2.65461e-231	3.0626e-136	1.55912e-24	0	1.27791e-216	1.3215e-272	5.76822e-316	0	0	0	0	0	0	0	0	0	0	0	0	0	0	0	0	0	0	0	0	1.55912e-24
2481.94	0.00536	2481.94	0.00633		2481.94	0	0	2.14274e-230	1.13413e-135	2.01267e-24	0	8.45346e-215	4.01209e-270	6.7383e-313	0	0	0	0	0	0	0	0	0	0	0	0	0	0	0	0	0	0	0	0	2.01267e-24
2483.86	0.0055	2483.86	0.00647		2483.86	0	0	1.72057e-229	4.18537e-135	2.59621e-24	0	5.48124e-213	1.18295e-267	7.5758e-310	0	0	0	0	0	0	0	0	0	0	0	0	0	0	0	0	0	0	0	0	2.59621e-24
2485.79	0.0056	2485.79	0.00661		2485.79	0	0	1.37587e-228	1.54029e-134	3.34686e-24	0	3.49123e-211	3.39736e-265	8.22755e-307	0	0	0	0	0	0	0	0	0	0	0	0	0	0	0	0	0	0	0	0	3.34686e-24
2487.72	0.00569	2487.72	0.00676		2487.72	0	0	1.09687e-227	5.65662e-134	4.31246e-24	0	2.1891e-209	9.53162e-263	8.66243e-304	0	0	0	0	0	0	0	0	0	0	0	0	0	0	0	0	0	0	0	0	4.31246e-24
2489.65	0.00581	2489.65	0.00688		2489.65	0	0	8.69898e-227	2.07021e-133	5.55247e-24	0	1.34547e-207	2.59718e-260	8.77813e-301	0	0	0	0	0	0	0	0	0	0	0	0	0	0	0	0	0	0	0	0	5.55247e-24
2491.58	0.00595	2491.58	0.00699		2491.58	0	0	6.87782e-226	7.56063e-133	7.14555e-24	0	8.14067e-206	6.91308e-258	8.62334e-298	0	0	0	0	0	0	0	0	0	0	0	0	0	0	0	0	0	0	0	0	7.14555e-24
2493.51	0.00605	2493.51	0.00712		2493.51	0	0	5.40967e-225	2.75173e-132	9.18882e-24	0	4.82811e-204	1.78716e-255	8.15376e-295	0	0	0	0	0	0	0	0	0	0	0	0	0	0	0	0	0	0	0	0	9.18882e-24
2495.44	0.00617	2495.44	0.00727		2495.44	0	0	4.24188e-224	9.99397e-132	1.18106e-23	0	2.8188e-202	4.51316e-253	7.4737e-292	0	0	0	0	0	0	0	0	0	0	0	0	0	0	0	0	0	0	0	0	1.18106e-23
2497.36	0.00629	2497.36	0.0074		2497.36	0	0	3.30892e-223	3.61722e-131	1.51691e-23	0	1.6132e-200	1.10696e-250	6.59383e-289	0	0	0	0	0	0	0	0	0	0	0	0	0	0	0	0	0	0	0	0	1.51691e-23
2499.29	0.00639	2499.29	0.00753		2499.29	0	0	2.57323e-222	1.30646e-130	1.9473e-23	0	9.08816e-199	2.65211e-248	5.63924e-286	0	0	0	0	0	0	0	0	0	0	0	0	0	0	0	0	0	0	0	0	1.9473e-23
2501.22	0.00646	2501.22	0.00764		2501.22	0	0	1.99073e-221	4.70244e-130	2.49795e-23	0	5.01891e-197	6.17163e-246	4.6424e-283	0	0	0	0	0	0	0	0	0	0	0	0	0	0	0	0	0	0	0	0	2.49795e-23
2503.15	0.0065	2503.15	0.00774		2503.15	0	0	1.53536e-220	1.68901e-129	3.20274e-23	0	2.72833e-195	1.40284e-243	3.7045e-280	0	0	0	0	0	0	0	0	0	0	0	0	0	0	0	0	0	0	0	0	3.20274e-23
2505.08	0.00652	2505.08	0.00782		2505.08	0	0	1.17802e-219	6.04574e-129	4.10331e-23	0	1.45391e-193	3.09723e-241	2.84559e-277	0	0	0	0	0	0	0	0	0	0	0	0	0	0	0	0	0	0	0	0	4.10331e-23
2507.01	0.00657	2507.01	0.00789		2507.01	0	0	9.01064e-219	2.15947e-128	5.25454e-23	0	7.62651e-192	6.67924e-239	2.11867e-274	0	0	0	0	0	0	0	0	0	0	0	0	0	0	0	0	0	0	0	0	5.25454e-23
2508.93	0.00658	2508.93	0.00792		2508.93	0	0	6.85653e-218	7.68696e-128	6.72373e-23	0	3.92171e-190	1.3991e-236	1.51854e-271	0	0	0	0	0	0	0	0	0	0	0	0	0	0	0	0	0	0	0	0	6.72373e-23
2510.86	0.00658	2510.86	0.00794		2510.86	0	0	5.20131e-217	2.7305e-127	8.59949e-23	0	1.98502e-188	2.86253e-234	1.05493e-268	0	0	0	0	0	0	0	0	0	0	0	0	0	0	0	0	0	0	0	0	8.59949e-23
2512.79	0.00654	2512.79	0.00792		2512.79	0	0	3.92526e-216	9.66581e-127	1.09904e-22	0	9.84968e-187	5.68892e-232	7.05513e-266	0	0	0	0	0	0	0	0	0	0	0	0	0	0	0	0	0	0	0	0	1.09904e-22
2514.72	0.00649	2514.72	0.00791		2514.72	0	0	2.95004e-215	3.41217e-126	1.40372e-22	0	4.80106e-185	1.10127e-229	4.55776e-263	0	0	0	0	0	0	0	0	0	0	0	0	0	0	0	0	0	0	0	0	1.40372e-22
2516.65	0.00642	2516.65	0.00788		2516.65	0	0	2.21027e-214	1.20199e-125	1.792e-22	0	2.30344e-183	2.08216e-227	2.8537e-260	0	0	0	0	0	0	0	0	0	0	0	0	0	0	0	0	0	0	0	0	1.792e-22
2518.58	0.00635	2518.58	0.00782		2518.58	0	0	1.64745e-213	4.2197e-125	2.28598e-22	0	1.08343e-181	3.82414e-225	1.72018e-257	0	0	0	0	0	0	0	0	0	0	0	0	0	0	0	0	0	0	0	0	2.28598e-22
2520.51	0.00626	2520.51	0.00777		2520.51	0	0	1.22415e-212	1.47823e-124	2.91468e-22	0	5.0158e-180	6.85963e-223	1.00493e-254	0	0	0	0	0	0	0	0	0	0	0	0	0	0	0	0	0	0	0	0	2.91468e-22
2522.43	0.00616	2522.43	0.00772		2522.43	0	0	9.04914e-212	5.16074e-124	3.71353e-22	0	2.27652e-178	1.1953e-220	5.65226e-252	0	0	0	0	0	0	0	0	0	0	0	0	0	0	0	0	0	0	0	0	3.71353e-22
2524.36	0.00609	2524.36	0.00766		2524.36	0	0	6.6686e-211	1.79788e-123	4.729e-22	0	1.01698e-176	2.03419e-218	3.08097e-249	0	0	0	0	0	0	0	0	0	0	0	0	0	0	0	0	0	0	0	0	4.729e-22
2526.29	0.00606	2526.29	0.00766		2526.29	0	0	4.88895e-210	6.24196e-123	6.01767e-22	0	4.45402e-175	3.363e-216	1.61694e-246	0	0	0	0	0	0	0	0	0	0	0	0	0	0	0	0	0	0	0	0	6.01767e-22
2528.22	0.00607	2528.22	0.00769		2528.22	0	0	3.57312e-209	2.16251e-122	7.65372e-22	0	1.91997e-173	5.42982e-214	8.22364e-244	0	0	0	0	0	0	0	0	0	0	0	0	0	0	0	0	0	0	0	0	7.65372e-22
2530.15	0.00614	2530.15	0.00776		2530.15	0	0	2.59798e-208	7.46635e-122	9.72735e-22	0	8.11412e-172	8.51684e-212	4.02709e-241	0	0	0	0	0	0	0	0	0	0	0	0	0	0	0	0	0	0	0	0	9.72735e-22
2532.08	0.00622	2532.08	0.00784		2532.08	0	0	1.8831e-207	2.57237e-121	1.23567e-21	0	3.37507e-170	1.30462e-209	1.91102e-238	0	0	0	0	0	0	0	0	0	0	0	0	0	0	0	0	0	0	0	0	1.23567e-21
2534.01	0.00631	2534.01	0.00797		2534.01	0	0	1.3579e-206	8.83231e-121	1.56851e-21	0	1.37638e-168	1.94148e-207	8.73197e-236	0	0	0	0	0	0	0	0	0	0	0	0	0	0	0	0	0	0	0	0	1.56851e-21
2535.93	0.00641	2535.93	0.00811		2535.93	0	0	9.76139e-206	3.02613e-120	1.99001e-21	0	5.52434e-167	2.82153e-205	3.86626e-233	0	0	0	0	0	0	0	0	0	0	0	0	0	0	0	0	0	0	0	0	1.99001e-21
2537.86	0.00652	2537.86	0.00823		2537.86	0	0	6.98094e-205	1.03328e-119	2.52292e-21	0	2.17393e-165	3.98375e-203	1.64838e-230	0	0	0	0	0	0	0	0	0	0	0	0	0	0	0	0	0	0	0	0	2.52292e-21
2539.79	0.00656	2539.79	0.00831		2539.79	0	0	4.97693e-204	3.52063e-119	3.19695e-21	0	8.41951e-164	5.49274e-201	6.80991e-228	0	0	0	0	0	0	0	0	0	0	0	0	0	0	0	0	0	0	0	0	3.19695e-21
2541.72	0.00655	2541.72	0.00838		2541.72	0	0	3.52997e-203	1.19548e-118	4.04806e-21	0	3.19713e-162	7.35792e-199	2.70912e-225	0	0	0	0	0	0	0	0	0	0	0	0	0	0	0	0	0	0	0	0	4.04806e-21
2543.65	0.00651	2543.65	0.0084		2543.65	0	0	2.49336e-202	4.04816e-118	5.12258e-21	0	1.19258e-160	9.6007e-197	1.04107e-222	0	0	0	0	0	0	0	0	0	0	0	0	0	0	0	0	0	0	0	0	5.12258e-21
2545.58	0.00646	2545.58	0.00836		2545.58	0	0	1.75566e-201	1.36786e-117	6.47911e-21	0	4.37807e-159	1.22327e-194	3.87635e-220	0	0	0	0	0	0	0	0	0	0	0	0	0	0	0	0	0	0	0	0	6.47911e-21
2547.5	0.00634	2547.5	0.00826		2547.5	0	0	1.22988e-200	4.60626e-117	8.1888e-21	0	1.57587e-157	1.51435e-192	1.38994e-217	0	0	0	0	0	0	0	0	0	0	0	0	0	0	0	0	0	0	0	0	8.1888e-21
2549.43	0.00618	2549.43	0.00815		2549.43	0	0	8.58861e-200	1.54783e-116	1.03445e-20	0	5.58233e-156	1.83059e-190	4.82884e-215	0	0	0	0	0	0	0	0	0	0	0	0	0	0	0	0	0	0	0	0	1.03445e-20
2551.36	0.00597	2551.36	0.00798		2551.36	0	0	5.96692e-199	5.18344e-116	1.3058e-20	0	1.93892e-154	2.15007e-188	1.6156e-212	0	0	0	0	0	0	0	0	0	0	0	0	0	0	0	0	0	0	0	0	1.3058e-20
2553.29	0.00575	2553.29	0.00777		2553.29	0	0	4.13254e-198	1.73213e-115	1.64751e-20	0	6.62759e-153	2.46583e-186	5.23705e-210	0	0	0	0	0	0	0	0	0	0	0	0	0	0	0	0	0	0	0	0	1.64751e-20
2555.22	0.00553	2555.22	0.00752		2555.22	0	0	2.84742e-197	5.76854e-115	2.07711e-20	0	2.22131e-151	2.74779e-184	1.63493e-207	0	0	0	0	0	0	0	0	0	0	0	0	0	0	0	0	0	0	0	0	2.07711e-20
2557.15	0.00532	2557.15	0.0073		2557.15	0	0	1.9558e-196	1.91698e-114	2.61742e-20	0	7.32664e-150	2.98978e-182	4.94488e-205	0	0	0	0	0	0	0	0	0	0	0	0	0	0	0	0	0	0	0	0	2.61742e-20
2559.07	0.00512	2559.07	0.0071		2559.07	0	0	1.33649e-195	6.34881e-114	3.29585e-20	0	2.36956e-148	3.16095e-180	1.44041e-202	0	0	0	0	0	0	0	0	0	0	0	0	0	0	0	0	0	0	0	0	3.29585e-20
2561	0.00496	2561	0.0069		2561	0	0	9.10421e-195	2.09813e-113	4.14806e-20	0	7.54159e-147	3.26301e-178	4.06489e-200	0	0	0	0	0	0	0	0	0	0	0	0	0	0	0	0	0	0	0	0	4.14806e-20
2562.93	0.00478	2562.93	0.00671		2562.93	0	0	6.17008e-194	6.91031e-113	5.21676e-20	0	2.3536e-145	3.27307e-176	1.10484e-197	0	0	0	0	0	0	0	0	0	0	0	0	0	0	0	0	0	0	0	0	5.21676e-20
2564.86	0.00463	2564.86	0.00656		2564.86	0	0	4.16844e-193	2.27104e-112	6.55754e-20	0	7.22818e-144	3.20555e-174	2.90915e-195	0	0	0	0	0	0	0	0	0	0	0	0	0	0	0	0	0	0	0	0	6.55754e-20
2566.79	0.00453	2566.79	0.00645		2566.79	0	0	2.80175e-192	7.43842e-112	8.23683e-20	0	2.17675e-142	3.05068e-172	7.37798e-193	0	0	0	0	0	0	0	0	0	0	0	0	0	0	0	0	0	0	0	0	8.23683e-20
2568.72	0.00444	2568.72	0.00634		2568.72	0	0	1.87723e-191	2.43107e-111	1.0341e-19	0	6.45066e-141	2.83458e-170	1.81263e-190	0	0	0	0	0	0	0	0	0	0	0	0	0	0	0	0	0	0	0	0	1.0341e-19
2570.65	0.00435	2570.65	0.00625		2570.65	0	0	1.25135e-190	7.9185e-111	1.29731e-19	0	1.87453e-139	2.55941e-168	4.28943e-188	0	0	0	0	0	0	0	0	0	0	0	0	0	0	0	0	0	0	0	0	1.29731e-19
2572.57	0.00432	2572.57	0.00617		2572.57	0	0	8.30705e-190	2.57207e-110	1.62652e-19	0	5.351e-138	2.25099e-166	9.80518e-186	0	0	0	0	0	0	0	0	0	0	0	0	0	0	0	0	0	0	0	0	1.62652e-19
2574.5	0.00429	2574.5	0.00614		2574.5	0	0	5.49722e-189	8.33649e-110	2.03824e-19	0	1.50308e-136	1.93281e-164	2.17113e-183	0	0	0	0	0	0	0	0	0	0	0	0	0	0	0	0	0	0	0	0	2.03824e-19
2576.43	0.0043	2576.43	0.00614		2576.43	0	0	3.61923e-188	2.69286e-109	2.5523e-19	0	4.14033e-135	1.6128e-162	4.63087e-181	0	0	0	0	0	0	0	0	0	0	0	0	0	0	0	0	0	0	0	0	2.5523e-19
2578.36	0.00432	2578.36	0.00615		2578.36	0	0	2.3753e-187	8.67965e-109	3.19441e-19	0	1.12223e-133	1.31383e-160	9.56749e-179	0	0	0	0	0	0	0	0	0	0	0	0	0	0	0	0	0	0	0	0	3.19441e-19
2580.29	0.00432	2580.29	0.00617		2580.29	0	0	1.55095e-186	2.78819e-108	3.99512e-19	0	2.98293e-132	1.04013e-158	1.90412e-176	0	0	0	0	0	0	0	0	0	0	0	0	0	0	0	0	0	0	0	0	3.99512e-19
2582.22	0.00434	2582.22	0.00621		2582.22	0	0	1.0095e-185	8.93716e-108	4.99403e-19	0	7.80176e-131	8.03887e-157	3.67057e-174	0	0	0	0	0	0	0	0	0	0	0	0	0	0	0	0	0	0	0	0	4.99403e-19
2584.14	0.00437	2584.14	0.00624		2584.14	0	0	6.53723e-185	2.85502e-107	6.23812e-19	0	2.00106e-129	6.03811e-155	6.81632e-172	0	0	0	0	0	0	0	0	0	0	0	0	0	0	0	0	0	0	0	0	6.23812e-19
2586.07	0.0044	2586.07	0.00625		2586.07	0	0	4.21993e-184	9.10071e-107	7.78822e-19	0	5.05022e-128	4.42745e-153	1.22601e-169	0	0	0	0	0	0	0	0	0	0	0	0	0	0	0	0	0	0	0	0	7.78822e-19
2588	0.00443	2588	0.00627		2588	0	0	2.71019e-183	2.89118e-106	9.71636e-19	0	1.24993e-126	3.15513e-151	2.12437e-167	0	0	0	0	0	0	0	0	0	0	0	0	0	0	0	0	0	0	0	0	9.71636e-19
2589.93	0.00448	2589.93	0.0063		2589.93	0	0	1.73507e-182	9.16493e-106	1.21157e-18	0	3.04394e-125	2.1949e-149	3.56516e-165	0	0	0	0	0	0	0	0	0	0	0	0	0	0	0	0	0	0	0	0	1.21157e-18
2591.86	0.00455	2591.86	0.0064		2591.86	0	0	1.10515e-181	2.89547e-105	1.50966e-18	0	7.26979e-124	1.48401e-147	5.76415e-163	0	0	0	0	0	0	0	0	0	0	0	0	0	0	0	0	0	0	0	0	1.50966e-18
2593.79	0.00461	2593.79	0.00647		2593.79	0	0	7.01684e-181	9.12772e-105	1.88013e-18	0	1.70833e-122	9.79447e-146	9.02587e-161	0	0	0	0	0	0	0	0	0	0	0	0	0	0	0	0	0	0	0	0	1.88013e-18
2595.72	0.00463	2595.72	0.0065		2595.72	0	0	4.43252e-180	2.86775e-104	2.3398e-18	0	3.937e-121	6.2829e-144	1.36165e-158	0	0	0	0	0	0	0	0	0	0	0	0	0	0	0	0	0	0	0	0	2.3398e-18
2597.64	0.00466	2597.64	0.00656		2597.64	0	0	2.79112e-179	8.99028e-104	2.91039e-18	0	8.9272e-120	3.93414e-142	1.9894e-156	0	0	0	0	0	0	0	0	0	0	0	0	0	0	0	0	0	0	0	0	2.91039e-18
2599.57	0.00471	2599.57	0.00659		2599.57	0	0	1.74862e-178	2.80894e-103	3.61747e-18	0	1.98526e-118	2.39434e-140	2.80039e-154	0	0	0	0	0	0	0	0	0	0	0	0	0	0	0	0	0	0	0	0	3.61747e-18
2601.5	0.00471	2601.5	0.00656		2601.5	0	0	1.09098e-177	8.752e-103	4.49356e-18	0	4.33685e-117	1.4194e-138	3.80784e-152	0	0	0	0	0	0	0	0	0	0	0	0	0	0	0	0	0	0	0	0	4.49356e-18
2603.43	0.00468	2603.43	0.00653		2603.43	0	0	6.78502e-177	2.72096e-102	5.57901e-18	0	9.32131e-116	8.21328e-137	5.01416e-150	0	0	0	0	0	0	0	0	0	0	0	0	0	0	0	0	0	0	0	0	5.57901e-18
2605.36	0.00466	2605.36	0.00652		2605.36	0	0	4.19835e-176	8.43096e-102	6.92158e-18	0	1.96491e-114	4.61948e-135	6.36177e-148	0	0	0	0	0	0	0	0	0	0	0	0	0	0	0	0	0	0	0	0	6.92158e-18
2607.29	0.00461	2607.29	0.00647		2607.29	0	0	2.58952e-175	2.60664e-101	8.5829e-18	0	4.07517e-113	2.53601e-133	7.8163e-146	0	0	0	0	0	0	0	0	0	0	0	0	0	0	0	0	0	0	0	0	8.5829e-18
2609.22	0.00453	2609.22	0.0064		2609.22	0	0	1.58911e-174	8.03202e-101	1.06352e-17	0	8.28935e-112	1.35327e-131	9.2534e-144	0	0	0	0	0	0	0	0	0	0	0	0	0	0	0	0	0	0	0	0	1.06352e-17
2611.14	0.00451	2611.14	0.00637		2611.14	0	0	9.72076e-174	2.46954e-100	1.31715e-17	0	1.65891e-110	7.04835e-130	1.06079e-141	0	0	0	0	0	0	0	0	0	0	0	0	0	0	0	0	0	0	0	0	1.31715e-17
2613.07	0.00455	2613.07	0.00641		2613.07	0	0	5.91619e-173	7.56748e-100	1.63009e-17	0	3.25617e-109	3.56845e-128	1.17179e-139	0	0	0	0	0	0	0	0	0	0	0	0	0	0	0	0	0	0	0	0	1.63009e-17
2615	0.00463	2615	0.00648		2615	0	0	3.58916e-172	2.31383e-99	2.01634e-17	0	6.28796e-108	1.76331e-126	1.25338e-137	0	0	0	0	0	0	0	0	0	0	0	0	0	0	0	0	0	0	0	0	2.01634e-17
2616.93	0.00478	2616.93	0.0066		2616.93	0	0	2.16642e-171	7.05108e-99	2.49231e-17	0	1.19097e-106	8.46989e-125	1.29188e-135	0	0	0	0	0	0	0	0	0	0	0	0	0	0	0	0	0	0	0	0	2.49231e-17
2618.86	0.00504	2618.86	0.00682		2618.86	0	0	1.30346e-170	2.144e-98	3.07906e-17	0	2.21924e-105	3.97075e-123	1.28931e-133	0	0	0	0	0	0	0	0	0	0	0	0	0	0	0	0	0	0	0	0	3.07906e-17
2620.79	0.00536	2620.79	0.0071		2620.79	0	0	7.80287e-170	6.49739e-98	3.80118e-17	0	4.05606e-104	1.80959e-121	1.23999e-131	0	0	0	0	0	0	0	0	0	0	0	0	0	0	0	0	0	0	0	0	3.80118e-17
2622.72	0.00569	2622.72	0.00738		2622.72	0	0	4.65603e-169	1.9647e-97	4.69027e-17	0	7.29303e-103	8.04859e-120	1.15467e-129	0	0	0	0	0	0	0	0	0	0	0	0	0	0	0	0	0	0	0	0	4.69027e-17
2624.64	0.00597	2624.64	0.00764		2624.64	0	0	2.76426e-168	5.92108e-97	5.7831e-17	0	1.28622e-101	3.48004e-118	1.03619e-127	0	0	0	0	0	0	0	0	0	0	0	0	0	0	0	0	0	0	0	0	5.7831e-17
2626.57	0.00613	2626.57	0.00786		2626.57	0	0	1.63586e-167	1.78052e-96	7.12693e-17	0	2.23162e-100	1.46849e-116	9.00296e-126	0	0	0	0	0	0	0	0	0	0	0	0	0	0	0	0	0	0	0	0	7.12693e-17
2628.5	0.00611	2628.5	0.0079		2628.5	0	0	9.63199e-167	5.33631e-96	8.77664e-17	0	3.79784e-99	6.02412e-115	7.53852e-124	0	0	0	0	0	0	0	0	0	0	0	0	0	0	0	0	0	0	0	0	8.77664e-17
2630.43	0.00597	2630.43	0.00781		2630.43	0	0	5.64794e-166	1.59489e-95	1.08015e-16	0	6.34904e-98	2.40712e-113	6.09748e-122	0	0	0	0	0	0	0	0	0	0	0	0	0	0	0	0	0	0	0	0	1.08015e-16
2632.36	0.00575	2632.36	0.00766		2632.36	0	0	3.30115e-165	4.7562e-95	1.32868e-16	0	1.04416e-96	9.38654e-112	4.77481e-120	0	0	0	0	0	0	0	0	0	0	0	0	0	0	0	0	0	0	0	0	1.32868e-16
2634.28	0.00557	2634.28	0.00751		2634.28	0	0	1.91976e-164	1.41364e-94	1.63321e-16	0	1.6844e-95	3.5585e-110	3.60364e-118	0	0	0	0	0	0	0	0	0	0	0	0	0	0	0	0	0	0	0	0	1.63321e-16
2636.21	0.00542	2636.21	0.00738		2636.21	0	0	1.11282e-163	4.19235e-94	2.00651e-16	0	2.67302e-94	1.3165e-108	2.633e-116	0	0	0	0	0	0	0	0	0	0	0	0	0	0	0	0	0	0	0	0	2.00651e-16
2638.14	0.00531	2638.14	0.00728		2638.14	0	0	6.41823e-163	1.23916e-93	2.46334e-16	0	4.16094e-93	4.73523e-107	1.8542e-114	0	0	0	0	0	0	0	0	0	0	0	0	0	0	0	0	0	0	0	0	2.46334e-16
2640.07	0.00527	2640.07	0.00724		2640.07	0	0	3.68978e-162	3.65454e-93	3.02263e-16	0	6.3716e-92	1.66204e-105	1.26407e-112	0	0	0	0	0	0	0	0	0	0	0	0	0	0	0	0	0	0	0	0	3.02263e-16
2642	0.00528	2642	0.00728		2642	0	0	2.11055e-161	1.07422e-92	3.70622e-16	0	9.57075e-91	5.67176e-104	8.30608e-111	0	0	0	0	0	0	0	0	0	0	0	0	0	0	0	0	0	0	0	0	3.70622e-16
2643.93	0.00529	2643.93	0.00731		2643.93	0	0	1.20334e-160	3.15056e-92	4.54208e-16	7.79636e-321	1.41418e-89	1.8887e-102	5.28342e-109	0	0	0	0	0	0	0	0	0	0	0	0	0	0	0	0	0	0	0	0	4.54208e-16
2645.86	0.00534	2645.86	0.00737		2645.86	0	0	6.82636e-160	9.20949e-92	5.56242e-16	3.87522e-317	2.04979e-88	6.11503e-101	3.23937e-107	0	0	0	0	0	0	0	0	0	0	0	0	0	0	0	0	0	0	0	0	5.56242e-16
2647.78	0.00535	2647.78	0.00743		2647.78	0	0	3.85998e-159	2.68608e-91	6.80847e-16	1.84112e-313	2.92258e-87	1.93192e-99	1.92258e-105	0	0	0	0	0	0	0	0	0	0	0	0	0	0	0	0	0	0	0	0	6.80847e-16
2649.71	0.00532	2649.71	0.00744		2649.71	0	0	2.17168e-158	7.80833e-91	8.32763e-16	8.28789e-310	4.08771e-86	5.93447e-98	1.09989e-103	0	0	0	0	0	0	0	0	0	0	0	0	0	0	0	0	0	0	0	0	8.32763e-16
2651.64	0.00528	2651.64	0.00742		2651.64	0	0	1.21786e-157	2.26481e-90	1.01805e-15	3.56594e-306	5.62391e-85	1.77877e-96	6.09085e-102	0	0	0	0	0	0	0	0	0	0	0	0	0	0	0	0	0	0	0	0	1.01805e-15
2653.57	0.00525	2653.57	0.00741		2653.57	0	0	6.79537e-157	6.54725e-90	1.24367e-15	1.4538e-302	7.59033e-84	5.18406e-95	3.25134e-100	0	0	0	0	0	0	0	0	0	0	0	0	0	0	0	0	0	0	0	0	1.24367e-15
2655.5	0.00521	2655.5	0.00736		2655.5	0	0	3.77937e-156	1.88851e-89	1.51851e-15	5.66473e-299	1.00767e-82	1.47419e-93	1.67995e-98	0	0	0	0	0	0	0	0	0	0	0	0	0	0	0	0	0	0	0	0	1.51851e-15
2657.43	0.00516	2657.43	0.00728		2657.43	0	0	2.09143e-155	5.42923e-89	1.85274e-15	2.09159e-295	1.31235e-81	4.07625e-92	8.36759e-97	0	0	0	0	0	0	0	0	0	0	0	0	0	0	0	0	0	0	0	0	1.85274e-15
2659.36	0.00516	2659.36	0.00723		2659.36	0	0	1.15258e-154	1.55651e-88	2.25914e-15	7.34961e-292	1.67894e-80	1.09787e-90	4.02596e-95	0	0	0	0	0	0	0	0	0	0	0	0	0	0	0	0	0	0	0	0	2.25914e-15
2661.28	0.00517	2661.28	0.00719		2661.28	0	0	6.3312e-154	4.45242e-88	2.75327e-15	2.4681e-288	2.11274e-79	2.88506e-89	1.87483e-93	0	0	0	0	0	0	0	0	0	0	0	0	0	0	0	0	0	0	0	0	2.75327e-15
2663.21	0.00518	2663.21	0.00713		2663.21	0	0	3.46035e-153	1.2694e-87	3.35306e-15	7.85448e-285	2.60821e-78	7.37229e-88	8.41689e-92	0	0	0	0	0	0	0	0	0	0	0	0	0	0	0	0	0	0	0	0	3.35306e-15
2665.14	0.0052	2665.14	0.00712		2665.14	0	0	1.88513e-152	3.61104e-87	4.0814e-15	2.3887e-281	3.16704e-77	1.83803e-86	3.65721e-90	0	0	0	0	0	0	0	0	0	0	0	0	0	0	0	0	0	0	0	0	4.0814e-15
2667.07	0.00521	2667.07	0.00714		2667.07	0	0	1.02184e-151	1.02382e-86	4.96438e-15	6.88468e-278	3.77273e-76	4.45613e-85	1.532e-88	0	0	0	0	0	0	0	0	0	0	0	0	0	0	0	0	0	0	0	0	4.96438e-15
2669	0.00524	2669	0.00716		2669	0	0	5.52087e-151	2.89633e-86	6.03525e-15	1.89615e-274	4.42046e-75	1.05403e-83	6.211e-87	0	0	0	0	0	0	0	0	0	0	0	0	0	0	0	0	0	0	0	0	6.03525e-15
2670.93	0.00529	2670.93	0.0072		2670.93	0	0	2.96795e-150	8.16639e-86	7.33185e-15	4.94951e-271	5.08135e-74	2.42447e-82	2.42767e-85	0	0	0	0	0	0	0	0	0	0	0	0	0	0	0	0	0	0	0	0	7.33185e-15
2672.86	0.00541	2672.86	0.00733		2672.86	0	0	1.59033e-149	2.29742e-85	8.90239e-15	1.23452e-267	5.74501e-73	5.44075e-81	9.18327e-84	0	0	0	0	0	0	0	0	0	0	0	0	0	0	0	0	0	0	0	0	8.90239e-15
2674.78	0.00556	2674.78	0.00749		2674.78	0	0	8.47897e-149	6.44189e-85	1.08016e-14	2.91846e-264	6.37251e-72	1.18735e-79	3.34924e-82	0	0	0	0	0	0	0	0	0	0	0	0	0	0	0	0	0	0	0	0	1.08016e-14
2676.71	0.00571	2676.71	0.00769		2676.71	0	0	4.50587e-148	1.80224e-84	1.30992e-14	6.59225e-261	6.95221e-71	2.52794e-78	1.18211e-80	0	0	0	0	0	0	0	0	0	0	0	0	0	0	0	0	0	0	0	0	1.30992e-14
2678.64	0.00589	2678.64	0.00792		2678.64	0	0	2.38255e-147	5.02545e-84	1.5874e-14	1.41143e-257	7.44134e-70	5.23414e-77	4.02279e-79	0	0	0	0	0	0	0	0	0	0	0	0	0	0	0	0	0	0	0	0	1.5874e-14
2680.57	0.00606	2680.57	0.00817		2680.57	0	0	1.25569e-146	1.39818e-83	1.92267e-14	2.88724e-254	7.83363e-69	1.05725e-75	1.32478e-77	0	0	0	0	0	0	0	0	0	0	0	0	0	0	0	0	0	0	0	0	1.92267e-14
2682.5	0.00624	2682.5	0.00846		2682.5	0	0	6.58496e-146	3.87717e-83	2.32709e-14	5.59855e-251	8.09095e-68	2.0769e-74	4.20661e-76	0	0	0	0	0	0	0	0	0	0	0	0	0	0	0	0	0	0	0	0	2.32709e-14
2684.43	0.00641	2684.43	0.00875		2684.43	0	0	3.44191e-145	1.07273e-82	2.8151e-14	1.03716e-247	8.21887e-67	3.98011e-73	1.29257e-74	0	0	0	0	0	0	0	0	0	0	0	0	0	0	0	0	0	0	0	0	2.8151e-14
2686.35	0.00655	2686.35	0.00899		2686.35	0	0	1.7901e-144	2.95824e-82	3.40301e-14	1.8214e-244	8.19138e-66	7.41802e-72	3.82968e-73	0	0	0	0	0	0	0	0	0	0	0	0	0	0	0	0	0	0	0	0	3.40301e-14
2688.28	0.00669	2688.28	0.00925		2688.28	0	0	9.27167e-144	8.13526e-82	4.11116e-14	3.04407e-241	8.0197e-65	1.34668e-70	1.09606e-71	0	0	0	0	0	0	0	0	0	0	0	0	0	0	0	0	0	0	0	0	4.11116e-14
2690.21	0.00685	2690.21	0.00952		2690.21	0	0	4.78644e-143	2.23219e-81	4.96409e-14	4.86013e-238	7.72188e-64	2.38487e-69	3.03541e-70	0	0	0	0	0	0	0	0	0	0	0	0	0	0	0	0	0	0	0	0	4.96409e-14
2692.14	0.0071	2692.14	0.00987		2692.14	0	0	2.45867e-142	6.10462e-81	5.98968e-14	7.35639e-235	7.29512e-63	4.10769e-68	8.10607e-69	0	0	0	0	0	0	0	0	0	0	0	0	0	0	0	0	0	0	0	0	5.98968e-14
2694.07	0.00745	2694.07	0.0103		2694.07	0	0	1.25881e-141	1.66574e-80	7.22339e-14	1.06366e-231	6.77794e-62	6.90152e-67	2.09457e-67	0	0	0	0	0	0	0	0	0	0	0	0	0	0	0	0	0	0	0	0	7.22339e-14
2696	0.00787	2696	0.01078		2696	0	0	6.41292e-141	4.53027e-80	8.70499e-14	1.4581e-228	6.17896e-61	1.12781e-65	5.21926e-66	0	0	0	0	0	0	0	0	0	0	0	0	0	0	0	0	0	0	0	0	8.70499e-14
2697.93	0.00833	2697.93	0.01131		2697.93	0	0	3.25627e-140	1.22931e-79	1.0485e-13	1.90929e-225	5.53963e-60	1.79775e-64	1.25834e-64	0	0	0	0	0	0	0	0	0	0	0	0	0	0	0	0	0	0	0	0	1.0485e-13
2699.85	0.0088	2699.85	0.01183		2699.85	0	0	1.64522e-139	3.32482e-79	1.262e-13	2.37041e-222	4.87311e-59	2.78725e-63	2.92572e-63	0	0	0	0	0	0	0	0	0	0	0	0	0	0	0	0	0	0	0	0	1.262e-13
2701.78	0.00918	2701.78	0.01226		2701.78	0	0	8.27808e-139	8.96747e-79	1.51803e-13	2.80069e-219	4.21103e-58	4.20927e-62	6.57098e-62	0	0	0	0	0	0	0	0	0	0	0	0	0	0	0	0	0	0	0	0	1.51803e-13
2703.71	0.00935	2703.71	0.0125		2703.71	0	0	4.15148e-138	2.41318e-78	1.82505e-13	3.16062e-216	3.57855e-57	6.20042e-61	1.42784e-60	0	0	0	0	0	0	0	0	0	0	0	0	0	0	0	0	0	0	0	0	1.82505e-13
2705.64	0.00925	2705.64	0.01248		2705.64	0	0	2.07165e-137	6.47265e-78	2.1926e-13	3.38206e-213	2.98399e-56	8.88401e-60	2.99225e-59	0	0	0	0	0	0	0	0	0	0	0	0	0	0	0	0	0	0	0	0	2.1926e-13
2707.57	0.00906	2707.57	0.01236		2707.57	0	0	1.03037e-136	1.73217e-77	2.63279e-13	3.45648e-210	2.44689e-55	1.24157e-58	6.06671e-58	0	0	0	0	0	0	0	0	0	0	0	0	0	0	0	0	0	0	0	0	2.63279e-13
2709.49	0.00903	2709.49	0.01231		2709.49	0	0	5.09936e-136	4.62033e-77	3.1591e-13	3.34973e-207	1.96886e-54	1.68778e-57	1.18629e-56	0	0	0	0	0	0	0	0	0	0	0	0	0	0	0	0	0	0	0	0	3.1591e-13
2711.42	0.00932	2711.42	0.0125		2711.42	0	0	2.51536e-135	1.22962e-76	3.78863e-13	3.10033e-204	1.55787e-53	2.2378e-56	2.24414e-55	0	0	0	0	0	0	0	0	0	0	0	0	0	0	0	0	0	0	0	0	3.78863e-13
2713.35	0.00988	2713.35	0.01291		2713.35	0	0	1.2346e-134	3.26169e-76	4.54038e-13	2.72115e-201	1.20959e-52	2.88619e-55	4.09457e-54	0	0	0	0	0	0	0	0	0	0	0	0	0	0	0	0	0	0	0	0	4.54038e-13
2715.28	0.01052	2715.28	0.01346		2715.28	0	0	6.03971e-134	8.63233e-76	5.43844e-13	2.28084e-198	9.23546e-52	3.63058e-54	7.22723e-53	0	0	0	0	0	0	0	0	0	0	0	0	0	0	0	0	0	0	0	0	5.43844e-13
2717.21	0.01106	2717.21	0.01405		2717.21	0	0	2.94002e-133	2.27714e-75	6.5095e-13	1.81304e-195	6.91948e-51	4.4426e-53	1.23041e-51	0	0	0	0	0	0	0	0	0	0	0	0	0	0	0	0	0	0	0	0	6.5095e-13
2719.14	0.01151	2719.14	0.01464		2719.14	0	0	1.42641e-132	5.99328e-75	7.7874e-13	1.37624e-192	5.09792e-50	5.30194e-52	2.02637e-50	0	0	0	0	0	0	0	0	0	0	0	0	0	0	0	0	0	0	0	0	7.7874e-13
2721.07	0.01197	2721.07	0.01524		2721.07	0	0	6.88632e-132	1.57223e-74	9.30954e-13	9.90772e-190	3.68567e-49	6.15536e-51	3.21896e-49	0	0	0	0	0	0	0	0	0	0	0	0	0	0	0	0	0	0	0	0	9.30954e-13
2722.99	0.01242	2722.99	0.0158		2722.99	0	0	3.31349e-131	4.11509e-74	1.11234e-12	6.81094e-187	2.62021e-48	6.96943e-50	4.9464e-48	0	0	0	0	0	0	0	0	0	0	0	0	0	0	0	0	0	0	0	0	1.11234e-12
2724.92	0.01278	2724.92	0.0163		2724.92	0	0	1.58648e-130	1.07355e-73	1.32811e-12	4.44072e-184	1.82797e-47	7.67668e-49	7.33174e-47	0	0	0	0	0	0	0	0	0	0	0	0	0	0	0	0	0	0	0	0	1.32811e-12
2726.85	0.01304	2726.85	0.01667		2726.85	0	0	7.57077e-130	2.7943e-73	1.58491e-12	2.7646e-181	1.25397e-46	8.24637e-48	1.0512e-45	0	0	0	0	0	0	0	0	0	0	0	0	0	0	0	0	0	0	0	0	1.58491e-12
2728.78	0.01324	2728.78	0.01695		2728.78	0	0	3.59498e-129	7.24943e-73	1.89002e-12	1.63248e-178	8.44166e-46	8.61781e-47	1.45386e-44	0	0	0	0	0	0	0	0	0	0	0	0	0	0	0	0	0	0	0	0	1.89002e-12
2730.71	0.01338	2730.71	0.01722		2730.71	0	0	1.70003e-128	1.87556e-72	2.25247e-12	9.17381e-176	5.58244e-45	8.77228e-46	1.94234e-43	0	0	0	0	0	0	0	0	0	0	0	0	0	0	0	0	0	0	0	0	2.25247e-12
2732.64	0.01348	2732.64	0.01743		2732.64	0	0	8.01252e-128	4.84134e-72	2.68302e-12	4.92212e-173	3.62992e-44	8.7081e-45	2.50993e-42	0	0	0	0	0	0	0	0	0	0	0	0	0	0	0	0	0	0	0	0	2.68302e-12
2734.57	0.01358	2734.57	0.01761		2734.57	0	0	3.75782e-127	1.24561e-71	3.19359e-12	2.50509e-170	2.31633e-43	8.41002e-44	3.12885e-41	0	0	0	0	0	0	0	0	0	0	0	0	0	0	0	0	0	0	0	0	3.19359e-12
2736.49	0.01365	2736.49	0.01783		2736.49	0	0	1.75652e-126	3.19746e-71	3.79933e-12	1.21722e-167	1.45336e-42	7.92052e-43	3.77248e-40	0	0	0	0	0	0	0	0	0	0	0	0	0	0	0	0	0	0	0	0	3.79933e-12
2738.42	0.01374	2738.42	0.0181		2738.42	0	0	8.17012e-126	8.1811e-71	4.51674e-12	5.6106e-165	8.94925e-42	7.25746e-42	4.38802e-39	0	0	0	0	0	0	0	0	0	0	0	0	0	0	0	0	0	0	0	0	4.51674e-12
2740.35	0.01387	2740.35	0.01837		2740.35	0	0	3.78749e-125	2.08845e-70	5.36679e-12	2.46889e-162	5.41825e-41	6.48467e-41	4.93646e-38	0	0	0	0	0	0	0	0	0	0	0	0	0	0	0	0	0	0	0	0	5.36679e-12
2742.28	0.01399	2742.28	0.01861		2742.28	0	0	1.74716e-124	5.31398e-70	6.37231e-12	1.03064e-159	3.21944e-40	5.63737e-40	5.3577e-37	0	0	0	0	0	0	0	0	0	0	0	0	0	0	0	0	0	0	0	0	6.37231e-12
2744.21	0.01396	2744.21	0.01874		2744.21	0	0	8.0327e-124	1.34903e-69	7.56221e-12	4.1072e-157	1.88085e-39	4.77887e-39	5.6238e-36	0	0	0	0	0	0	0	0	0	0	0	0	0	0	0	0	0	0	0	0	7.56221e-12
2746.14	0.01382	2746.14	0.01879		2746.14	0	0	3.67494e-123	3.41355e-69	8.96796e-12	1.55281e-154	1.07841e-38	3.94159e-38	5.69524e-35	0	0	0	0	0	0	0	0	0	0	0	0	0	0	0	0	0	0	0	0	8.96796e-12
2748.07	0.01362	2748.07	0.01873		2748.07	0	0	1.67565e-122	8.6178e-69	1.06294e-11	5.60405e-152	6.07934e-38	3.17005e-37	5.57786e-34	0	0	0	0	0	0	0	0	0	0	0	0	0	0	0	0	0	0	0	0	1.06294e-11
2749.99	0.01335	2749.99	0.01859		2749.99	0	0	7.6029e-122	2.16856e-68	1.25897e-11	1.91886e-149	3.36353e-37	2.48068e-36	5.27072e-33	0	0	0	0	0	0	0	0	0	0	0	0	0	0	0	0	0	0	0	0	1.25897e-11
2751.92	0.013	2751.92	0.01836		2751.92	0	0	3.4381e-121	5.4444e-68	1.49037e-11	6.27151e-147	1.82965e-36	1.89282e-35	4.81649e-32	0	0	0	0	0	0	0	0	0	0	0	0	0	0	0	0	0	0	0	0	1.49037e-11
2753.85	0.01265	2753.85	0.01809		2753.85	0	0	1.54711e-120	1.36244e-67	1.76305e-11	1.94482e-144	9.7682e-36	1.40531e-34	4.24671e-31	0	0	0	0	0	0	0	0	0	0	0	0	0	0	0	0	0	0	0	0	1.76305e-11
2755.78	0.01225	2755.78	0.01774		2755.78	0	0	6.93849e-120	3.4016e-67	2.08451e-11	5.75644e-142	5.1273e-35	1.01732e-33	3.62091e-30	0	0	0	0	0	0	0	0	0	0	0	0	0	0	0	0	0	0	0	0	2.08451e-11
2757.71	0.01184	2757.71	0.01735		2757.71	0	0	3.09653e-119	8.46522e-67	2.46284e-11	1.6167e-139	2.64145e-34	7.16601e-33	2.97893e-29	0	0	0	0	0	0	0	0	0	0	0	0	0	0	0	0	0	0	0	0	2.46284e-11
2759.64	0.01149	2759.64	0.01695		2759.64	0	0	1.37622e-118	2.10082e-66	2.90805e-11	4.32112e-137	1.33676e-33	4.91675e-32	2.36737e-28	0	0	0	0	0	0	0	0	0	0	0	0	0	0	0	0	0	0	0	0	2.90805e-11
2761.56	0.01121	2761.56	0.0166		2761.56	0	0	6.09595e-118	5.20162e-66	3.43191e-11	1.10228e-134	6.6509e-33	3.28917e-31	1.81925e-27	0	0	0	0	0	0	0	0	0	0	0	0	0	0	0	0	0	0	0	0	3.43191e-11
2763.49	0.01103	2763.49	0.01634		2763.49	0	0	2.68696e-117	1.28375e-65	4.04728e-11	2.66825e-132	3.24788e-32	2.14114e-30	1.34902e-26	0	0	0	0	0	0	0	0	0	0	0	0	0	0	0	0	0	0	0	0	4.04728e-11
2765.42	0.011	2765.42	0.01618		2765.42	0	0	1.18037e-116	3.16095e-65	4.77046e-11	6.16408e-130	1.55929e-31	1.35894e-29	9.67271e-26	0	0	0	0	0	0	0	0	0	0	0	0	0	0	0	0	0	0	0	0	4.77046e-11
2767.35	0.01115	2767.35	0.01611		2767.35	0	0	5.15997e-116	7.75798e-65	5.6189e-11	1.35135e-127	7.34773e-31	8.39296e-29	6.6926e-25	0	0	0	0	0	0	0	0	0	0	0	0	0	0	0	0	0	0	0	0	5.6189e-11
2769.28	0.0115	2769.28	0.01617		2769.28	0	0	2.24807e-115	1.89966e-64	6.6147e-11	2.8272e-125	3.40393e-30	5.05376e-28	4.47743e-24	0	0	0	0	0	0	0	0	0	0	0	0	0	0	0	0	0	0	0	0	6.6147e-11
2771.21	0.0119	2771.21	0.01628		2771.21	0	0	9.74643e-115	4.63657e-64	7.78151e-11	5.61338e-123	1.5478e-29	2.96134e-27	2.89065e-23	0	0	0	0	0	0	0	0	0	0	0	0	0	0	0	0	0	0	0	0	7.78151e-11
2773.14	0.01206	2773.14	0.01627		2773.14	0	0	4.21127e-114	1.12905e-63	9.14925e-11	1.06355e-120	6.919e-29	1.69174e-26	1.80441e-22	0	0	0	0	0	0	0	0	0	0	0	0	0	0	0	0	0	0	0	0	9.14925e-11
2775.06	0.01181	2775.06	0.01605		2775.06	0	0	1.81074e-113	2.74045e-63	1.07498e-10	1.91246e-118	3.0359e-28	9.40516e-26	1.08698e-21	0	0	0	0	0	0	0	0	0	0	0	0	0	0	0	0	0	0	0	0	1.07498e-10
2776.99	0.01127	2776.99	0.01567		2776.99	0	0	7.75941e-113	6.63631e-63	1.26237e-10	3.28149e-116	1.30953e-27	5.0975e-25	6.33089e-21	0	0	0	0	0	0	0	0	0	0	0	0	0	0	0	0	0	0	0	0	1.26237e-10
2778.92	0.01064	2778.92	0.01525		2778.92	0	0	3.30886e-112	1.60187e-62	1.48138e-10	5.3441e-114	5.54456e-27	2.68873e-24	3.55854e-20	0	0	0	0	0	0	0	0	0	0	0	0	0	0	0	0	0	0	0	0	1.48138e-10
2780.85	0.01008	2780.85	0.01488		2780.85	0	0	1.40623e-111	3.85762e-62	1.73745e-10	8.30419e-112	2.30778e-26	1.38256e-23	1.93383e-19	0	0	0	0	0	0	0	0	0	0	0	0	0	0	0	0	0	0	0	0	1.73745e-10
2782.78	0.00973	2782.78	0.01457		2782.78	0	0	5.9472e-111	9.25998e-62	2.03636e-10	1.22481e-109	9.42878e-26	6.9188e-23	1.01425e-18	0	0	0	0	0	0	0	0	0	0	0	0	0	0	0	0	0	0	0	0	2.03636e-10
2784.71	0.00957	2784.71	0.01443		2784.71	0	0	2.50667e-110	2.21764e-61	2.38542e-10	1.7236e-107	3.7869e-25	3.37531e-22	5.14278e-18	0	0	0	0	0	0	0	0	0	0	0	0	0	0	0	0	0	0	0	0	2.38542e-10
2786.63	0.00955	2786.63	0.01445		2786.63	0	0	1.05138e-109	5.29385e-61	2.79235e-10	2.30237e-105	1.49297e-24	1.60258e-21	2.51678e-17	0	0	0	0	0	0	0	0	0	0	0	0	0	0	0	0	0	0	0	0	2.79235e-10
2788.56	0.00965	2788.56	0.01453		2788.56	0	0	4.3949e-109	1.26079e-60	3.26695e-10	2.93419e-103	5.78603e-24	7.41732e-21	1.1907e-16	0	0	0	0	0	0	0	0	0	0	0	0	0	0	0	0	0	0	0	0	3.26695e-10
2790.49	0.00985	2790.49	0.0147		2790.49	0	0	1.82818e-108	2.99303e-60	3.81954e-10	3.54972e-101	2.20119e-23	3.34126e-20	5.43712e-16	0	0	0	0	0	0	0	0	0	0	0	0	0	0	0	0	0	0	0	0	3.81954e-10
2792.42	0.01016	2792.42	0.01503		2792.42	0	0	7.57345e-108	7.08559e-60	4.46283e-10	4.08686e-99	8.22606e-23	1.46607e-19	2.39828e-15	0	0	0	0	0	0	0	0	0	0	0	0	0	0	0	0	0	0	0	0	4.46285e-10
2794.35	0.01062	2794.35	0.01548		2794.35	0	0	3.12673e-107	1.67352e-59	5.21167e-10	4.48877e-97	3.02185e-22	6.27053e-19	1.02263e-14	0	0	0	0	0	0	0	0	0	0	0	0	0	0	0	0	0	0	0	0	5.21177e-10
2796.28	0.01124	2796.28	0.01604		2796.28	0	0	1.28461e-106	3.93989e-59	6.0819e-10	4.68047e-95	1.08972e-21	2.6104e-18	4.20889e-14	0	0	0	0	0	0	0	0	0	0	0	0	0	0	0	0	0	0	0	0	6.08232e-10
2798.2	0.01213	2798.2	0.01681		2798.2	0	0	5.25987e-106	9.25394e-59	7.09362e-10	4.65556e-93	3.86274e-21	1.05926e-17	1.67452e-13	0	0	0	0	0	0	0	0	0	0	0	0	0	0	0	0	0	0	0	0	7.0953e-10
2800.13	0.01345	2800.13	0.01792		2800.13	0	0	2.1432e-105	2.16656e-58	8.26787e-10	4.39645e-91	1.34414e-20	4.18372e-17	6.43074e-13	0	0	0	0	0	0	0	0	0	0	0	0	0	0	0	0	0	0	0	0	8.2743e-10
2802.06	0.01522	2802.06	0.01934		2802.06	0	0	8.70305e-105	5.0606e-58	9.6313e-10	3.96032e-89	4.59755e-20	1.61066e-16	2.38719e-12	0	0	0	0	0	0	0	0	0	0	0	0	0	0	0	0	0	0	0	0	9.65518e-10
2803.99	0.01717	2803.99	0.02095		2803.99	0	0	3.51696e-104	1.17825e-57	1.12118e-09	3.3871e-87	1.54378e-19	6.03561e-16	8.55418e-12	0	0	0	0	0	0	0	0	0	0	0	0	0	0	0	0	0	0	0	0	1.12973e-09
2805.92	0.01885	2805.92	0.02246		2805.92	0	0	1.41638e-103	2.73688e-57	1.30445e-09	2.76313e-85	5.09526e-19	2.2045e-15	2.96285e-11	0	0	0	0	0	0	0	0	0	0	0	0	0	0	0	0	0	0	0	0	1.33408e-09
2807.85	0.01977	2807.85	0.02356		2807.85	0	0	5.67653e-103	6.33695e-57	1.51663e-09	2.14026e-83	1.65095e-18	7.83762e-15	9.9065e-11	0	0	0	0	0	0	0	0	0	0	0	0	0	0	0	0	0	0	0	0	1.6157e-09
2809.78	0.01982	2809.78	0.02405		2809.78	0	0	2.26726e-102	1.46382e-56	1.76236e-09	1.58119e-81	5.25793e-18	2.71593e-14	3.20152e-10	0	0	0	0	0	0	0	0	0	0	0	0	0	0	0	0	0	0	0	0	2.08254e-09
2811.7	0.01938	2811.7	0.0241		2811.7	0	0	9.01178e-102	3.37056e-56	2.04649e-09	1.10922e-79	1.64396e-17	9.16116e-14	9.98819e-10	0	0	0	0	0	0	0	0	0	0	0	0	0	0	0	0	0	0	0	0	3.0454e-09
2813.63	0.01888	2813.63	0.02402		2813.63	0	0	3.56972e-101	7.74281e-56	2.37514e-09	7.4213e-78	5.0521e-17	3.01183e-13	3.0118e-09	0	0	0	0	0	0	0	0	0	0	0	0	0	0	0	0	0	0	0	0	5.38724e-09
2815.56	0.0187	2815.56	0.02412		2815.56	0	0	1.40718e-100	1.77298e-55	2.75465e-09	4.71499e-76	1.52425e-16	9.63874e-13	8.76754e-09	0	0	0	0	0	0	0	0	0	0	0	0	0	0	0	0	0	0	0	0	1.15232e-08
2817.49	0.019	2817.49	0.02455		2817.49	0	0	5.52815e-100	4.05031e-55	3.19307e-09	2.85686e-74	4.52e-16	3.00639e-12	2.46673e-08	0	0	0	0	0	0	0	0	0	0	0	0	0	0	0	0	0	0	0	0	2.78634e-08
2819.42	0.0198	2819.42	0.02537		2819.42	0	0	2.16124e-99	9.22321e-55	3.69869e-09	1.64383e-72	1.31592e-15	9.12838e-12	6.70029e-08	0	0	0	0	0	0	0	0	0	0	0	0	0	0	0	0	0	0	0	0	7.07107e-08
2821.35	0.02104	2821.35	0.02654		2821.35	0	0	8.41457e-99	2.09446e-54	4.28174e-09	9.0015e-71	3.76338e-15	2.69975e-11	1.75804e-07	0	0	0	0	0	0	0	0	0	0	0	0	0	0	0	0	0	0	0	0	1.80113e-07
2823.28	0.02261	2823.28	0.02802		2823.28	0	0	3.26489e-98	4.74504e-54	4.954e-09	4.70053e-69	1.05782e-14	7.78162e-11	4.45793e-07	0	0	0	0	0	0	0	0	0	0	0	0	0	0	0	0	0	0	0	0	4.50825e-07
2825.2	0.02439	2825.2	0.02973		2825.2	0	0	1.26068e-97	1.07157e-53	5.72783e-09	2.33116e-67	2.91923e-14	2.18352e-10	1.09141e-06	0	0	0	0	0	0	0	0	0	0	0	0	0	0	0	0	0	0	0	0	1.09736e-06
2827.13	0.02629	2827.13	0.0316		2827.13	0	0	4.85116e-97	2.41421e-53	6.61894e-09	1.10242e-65	7.91779e-14	5.97105e-10	2.58225e-06	0	0	0	0	0	0	0	0	0	0	0	0	0	0	0	0	0	0	0	0	2.58947e-06
2829.06	0.02815	2829.06	0.03349		2829.06	0	0	1.85775e-96	5.42181e-53	7.64339e-09	4.95155e-64	2.10848e-13	1.58963e-09	5.89894e-06	0	0	0	0	0	0	0	0	0	0	0	0	0	0	0	0	0	0	0	0	5.90817e-06
2830.99	0.02984	2830.99	0.03527		2830.99	0	0	7.08982e-96	1.21476e-52	8.8216e-09	2.12062e-62	5.51828e-13	4.12415e-09	1.30223e-05	0	0	0	0	0	0	0	0	0	0	0	0	0	0	0	0	0	0	0	0	1.30352e-05
2832.92	0.03119	2832.92	0.03681		2832.92	0	0	2.69268e-95	2.713e-52	1.01744e-08	8.62629e-61	1.418e-12	1.04169e-08	2.77577e-05	0	0	0	0	0	0	0	0	0	0	0	0	0	0	0	0	0	0	0	0	2.77783e-05
2834.85	0.03198	2834.85	0.03794		2834.85	0	0	1.01915e-94	6.04482e-52	1.17282e-08	3.34573e-59	3.58107e-12	2.56402e-08	5.71744e-05	0	0	0	0	0	0	0	0	0	0	0	0	0	0	0	0	0	0	0	0	5.72117e-05
2836.77	0.03215	2836.77	0.03857		2836.77	0	0	3.83878e-94	1.34255e-51	1.351e-08	1.23259e-57	8.8796e-12	6.14444e-08	0.000113715	0	0	0	0	0	0	0	0	0	0	0	0	0	0	0	0	0	0	0	0	0.00011379
2838.7	0.03188	2838.7	0.03878		2838.7	0	0	1.44096e-93	2.97478e-51	1.5554e-08	4.32944e-56	2.16386e-11	1.43487e-07	0.000218544	0	0	0	0	0	0	0	0	0	0	0	0	0	0	0	0	0	0	0	0	0.000218704
2840.63	0.03142	2840.63	0.0388		2840.63	0	0	5.38288e-93	6.57042e-51	1.78948e-08	1.44453e-54	5.17749e-11	3.26235e-07	0.000405579	0	0	0	0	0	0	0	0	0	0	0	0	0	0	0	0	0	0	0	0	0.000405923
2842.56	0.03102	2842.56	0.03885		2842.56	0	0	2.00391e-92	1.44779e-50	2.05767e-08	4.59499e-53	1.21746e-10	7.22781e-07	0.000727282	0	0	0	0	0	0	0	0	0	0	0	0	0	0	0	0	0	0	0	0	0.000728025
2844.49	0.03093	2844.49	0.03913		2844.49	0	0	7.42418e-92	3.18004e-50	2.36442e-08	1.38851e-51	2.81095e-10	1.55913e-06	0.00126	0	0	0	0	0	0	0	0	0	0	0	0	0	0	0	0	0	0	0	0	0.00126
2846.42	0.03134	2846.42	0.03978		2846.42	0	0	2.74105e-91	6.9684e-50	2.71542e-08	3.99992e-50	6.37807e-10	3.27721e-06	0.00211	0	0	0	0	0	0	0	0	0	0	0	0	0	0	0	0	0	0	0	0	0.00211
2848.34	0.03229	2848.34	0.04082		2848.34	0	0	1.00715e-90	1.52213e-49	3.11637e-08	1.09467e-48	1.42101e-09	6.70715e-06	0.0034	0	0	0	0	0	0	0	0	0	0	0	0	0	0	0	0	0	0	0	0	0.00341
2850.27	0.03367	2850.27	0.04216		2850.27	0	0	3.68533e-90	3.31562e-49	3.57431e-08	2.85102e-47	3.10998e-09	1.33707e-05	0.00531	0	0	0	0	0	0	0	0	0	0	0	0	0	0	0	0	0	0	0	0	0.00533
2852.2	0.03522	2852.2	0.04362		2852.2	0	0	1.34386e-89	7.20523e-49	4.0973e-08	7.07828e-46	6.68878e-09	2.59715e-05	0.00801	0	0	0	0	0	0	0	0	0	0	0	0	0	0	0	0	0	0	0	0	0.00804
2854.13	0.03681	2854.13	0.04507		2854.13	0	0	4.87687e-89	1.56082e-48	4.69358e-08	1.66961e-44	1.41259e-08	4.91213e-05	0.01167	0	0	0	0	0	0	0	0	0	0	0	0	0	0	0	0	0	0	0	0	0.01172
2856.06	0.03858	2856.06	0.04667		2856.06	0	0	1.76369e-88	3.37305e-48	5.37368e-08	3.75393e-43	2.93161e-08	9.05231e-05	0.01642	0	0	0	0	0	0	0	0	0	0	0	0	0	0	0	0	0	0	0	0	0.01651
2857.99	0.04095	2857.99	0.04873		2857.99	0	0	6.34773e-88	7.26636e-48	6.14811e-08	8.01939e-42	5.97428e-08	0.000162439	0.02231	0	0	0	0	0	0	0	0	0	0	0	0	0	0	0	0	0	0	0	0	0.02247
2859.92	0.0443	2859.92	0.0515		2859.92	0	0	2.2767e-87	1.56163e-47	7.03027e-08	1.6329e-40	1.1964e-07	0.000284004	0.02929	0	0	0	0	0	0	0	0	0	0	0	0	0	0	0	0	0	0	0	0	0.02958
2861.84	0.04868	2861.84	0.05511		2861.84	0	0	8.12659e-87	3.34549e-47	8.03349e-08	3.15923e-39	2.35268e-07	0.000483519	0.03714	0	0	0	0	0	0	0	0	0	0	0	0	0	0	0	0	0	0	0	0	0.03762
2863.77	0.05382	2863.77	0.05937		2863.77	0	0	2.89068e-86	7.15005e-47	9.17482e-08	5.82563e-38	4.54624e-07	0.000802037	0.04549	0	0	0	0	0	0	0	0	0	0	0	0	0	0	0	0	0	0	0	0	0.0463
2865.7	0.05922	2865.7	0.064		2865.7	0	0	1.02332e-85	1.52329e-46	1.04711e-07	1.02078e-36	8.62676e-07	0.0013	0.05382	0	0	0	0	0	0	0	0	0	0	0	0	0	0	0	0	0	0	0	0	0.05512
2867.63	0.06438	2867.63	0.06869		2867.63	0	0	3.61001e-85	3.23758e-46	1.1944e-07	1.70467e-35	1.60856e-06	0.00204	0.06151	0	0	0	0	0	0	0	0	0	0	0	0	0	0	0	0	0	0	0	0	0.06355
2869.56	0.06914	2869.56	0.07317		2869.56	0	0	1.26743e-84	6.85935e-46	1.36147e-07	2.70519e-34	2.94538e-06	0.00312	0.06791	0	0	0	0	0	0	0	0	0	0	0	0	0	0	0	0	0	0	0	0	0.07103
2871.49	0.07352	2871.49	0.07725		2871.49	0	0	4.43433e-84	1.4498e-45	1.55105e-07	4.0912e-33	5.29947e-06	0.00466	0.07241	0	0	0	0	0	0	0	0	0	0	0	0	0	0	0	0	0	0	0	0	0.07709
2873.41	0.07712	2873.41	0.08049		2873.41	0	0	1.54402e-83	3.05465e-45	1.76582e-07	5.87998e-32	9.36363e-06	0.00678	0.07459	0	0	0	0	0	0	0	0	0	0	0	0	0	0	0	0	0	0	0	0	0.08138
2875.34	0.07923	2875.34	0.08231		2875.34	0	0	5.35747e-83	6.42062e-45	2.00922e-07	8.0533e-31	1.62568e-05	0.00961	0.07422	0	0	0	0	0	0	0	0	0	0	0	0	0	0	0	0	0	0	0	0	0.08384
2877.27	0.07977	2877.27	0.08257		2877.27	0	0	1.85008e-82	1.3453e-44	2.28461e-07	1.04825e-29	2.77176e-05	0.01325	0.07133	0	0	0	0	0	0	0	0	0	0	0	0	0	0	0	0	0	0	0	0	0.08461
2879.2	0.07962	2879.2	0.08202		2879.2	0	0	6.36248e-82	2.81098e-44	2.59613e-07	1.29852e-28	4.64229e-05	0.01781	0.06623	0	0	0	0	0	0	0	0	0	0	0	0	0	0	0	0	0	0	0	0	0.08408
2881.13	0.07965	2881.13	0.08153		2881.13	0	0	2.18043e-81	5.85943e-44	2.94851e-07	1.53274e-27	7.63968e-05	0.02331	0.05939	0	0	0	0	0	0	0	0	0	0	0	0	0	0	0	0	0	0	0	0	0.08278
2883.06	0.0802	2883.06	0.0815		2883.06	0	0	7.43678e-81	1.21754e-43	3.34642e-07	1.71957e-26	0.00012347	0.02972	0.05145	0	0	0	0	0	0	0	0	0	0	0	0	0	0	0	0	0	0	0	0	0.08129
2884.99	0.08124	2884.99	0.08198		2884.99	0	0	2.52759e-80	2.52389e-43	3.79593e-07	1.83817e-25	0.000196067	0.03691	0.04305	0	0	0	0	0	0	0	0	0	0	0	0	0	0	0	0	0	0	0	0	0.08015
2886.91	0.08243	2886.91	0.08271		2886.91	0	0	8.54979e-80	5.21539e-43	4.30288e-07	1.86768e-24	0.000305771	0.04464	0.0348	0	0	0	0	0	0	0	0	0	0	0	0	0	0	0	0	0	0	0	0	0.07975
2888.84	0.08332	2888.84	0.08346		2888.84	0	0	2.88192e-79	1.07513e-42	4.87483e-07	1.80807e-23	0.000468533	0.0526	0.02717	0	0	0	0	0	0	0	0	0	0	0	0	0	0	0	0	0	0	0	0	0.08023
2890.77	0.08409	2890.77	0.08447		2890.77	0	0	9.66804e-79	2.20938e-42	5.51904e-07	1.66379e-22	0.000705086	0.06036	0.02049	0	0	0	0	0	0	0	0	0	0	0	0	0	0	0	0	0	0	0	0	0.08156
2892.7	0.08505	2892.7	0.08576		2892.7	0	0	3.23199e-78	4.52933e-42	6.24492e-07	1.45867e-21	0.00104	0.06747	0.01493	0	0	0	0	0	0	0	0	0	0	0	0	0	0	0	0	0	0	0	0	0.08344
2894.63	0.08626	2894.63	0.08711		2894.63	0	0	1.07531e-77	9.25617e-42	7.06145e-07	1.21565e-20	0.00151	0.07346	0.0105	0	0	0	0	0	0	0	0	0	0	0	0	0	0	0	0	0	0	0	0	0.08548
2896.56	0.08753	2896.56	0.08841		2896.56	0	0	3.56509e-77	1.88705e-41	7.98031e-07	9.65185e-20	0.00216	0.07791	0.00714	0	0	0	0	0	0	0	0	0	0	0	0	0	0	0	0	0	0	0	0	0.08721
2898.49	0.08845	2898.49	0.08947		2898.49	0	0	1.17636e-76	3.83505e-41	9.01259e-07	7.28501e-19	0.00303	0.08048	0.00469	0	0	0	0	0	0	0	0	0	0	0	0	0	0	0	0	0	0	0	0	0.08819
2900.41	0.08854	2900.41	0.08993		2900.41	0	0	3.86798e-76	7.77521e-41	1.01727e-06	5.23815e-18	0.00417	0.08097	0.00297	0	0	0	0	0	0	0	0	0	0	0	0	0	0	0	0	0	0	0	0	0.08811
2902.34	0.08692	2902.34	0.08895		2902.34	0	0	1.26579e-75	1.57141e-40	1.14744e-06	3.58067e-17	0.00563	0.07936	0.00182	0	0	0	0	0	0	0	0	0	0	0	0	0	0	0	0	0	0	0	0	0.08681
2904.27	0.083	2904.27	0.08601		2904.27	0	0	4.12771e-75	3.16825e-40	1.29355e-06	2.33162e-16	0.00748	0.07575	0.00108	0	0	0	0	0	0	0	0	0	0	0	0	0	0	0	0	0	0	0	0	0.08432
2906.2	0.0772	2906.2	0.08146		2906.2	0	0	1.33966e-74	6.36775e-40	1.45726e-06	1.44348e-15	0.00977	0.07044	0.000616245	0	0	0	0	0	0	0	0	0	0	0	0	0	0	0	0	0	0	0	0	0.08082
2908.13	0.07088	2908.13	0.07628		2908.13	0	0	4.32995e-74	1.27629e-39	1.64068e-06	8.50465e-15	0.01252	0.0638	0.000340332	0	0	0	0	0	0	0	0	0	0	0	0	0	0	0	0	0	0	0	0	0.07666
2910.06	0.06516	2910.06	0.07134		2910.06	0	0	1.39456e-73	2.55188e-39	1.84616e-06	4.77279e-14	0.01576	0.05628	0.000181497	0	0	0	0	0	0	0	0	0	0	0	0	0	0	0	0	0	0	0	0	0.07222
2911.98	0.06073	2911.98	0.06727		2911.98	0	0	4.47028e-73	5.08643e-39	2.07596e-06	2.54674e-13	0.01949	0.04836	9.35272e-05	0	0	0	0	0	0	0	0	0	0	0	0	0	0	0	0	0	0	0	0	0.06795
2913.91	0.05791	2913.91	0.06444		2913.91	0	0	1.42789e-72	1.01138e-38	2.33307e-06	1.29433e-12	0.02369	0.04047	4.65382e-05	0	0	0	0	0	0	0	0	0	0	0	0	0	0	0	0	0	0	0	0	0.06421
2915.84	0.05628	2915.84	0.0626		2915.84	0	0	4.5394e-72	2.00473e-38	2.62023e-06	6.25496e-12	0.02827	0.033	2.23768e-05	0	0	0	0	0	0	0	0	0	0	0	0	0	0	0	0	0	0	0	0	0.06129
2917.77	0.05536	2917.77	0.06138		2917.77	0	0	1.43802e-71	3.96412e-38	2.9411e-06	2.87893e-11	0.03314	0.0262	1.0389e-05	0	0	0	0	0	0	0	0	0	0	0	0	0	0	0	0	0	0	0	0	0.05936
2919.7	0.05481	2919.7	0.06061		2919.7	0	0	4.53393e-71	7.81409e-38	3.29903e-06	1.26002e-10	0.03817	0.02026	4.66105e-06	0	0	0	0	0	0	0	0	0	0	0	0	0	0	0	0	0	0	0	0	0.05844
2921.63	0.05426	2921.63	0.06002		2921.63	0	0	1.42445e-70	1.53659e-37	3.69844e-06	5.25206e-10	0.04318	0.01527	2.01913e-06	0	0	0	0	0	0	0	0	0	0	0	0	0	0	0	0	0	0	0	0	0.05845
2923.55	0.05357	2923.55	0.05955		2923.55	0	0	4.45413e-70	3.01216e-37	4.14341e-06	2.08182e-09	0.04799	0.0112	8.45265e-07	0	0	0	0	0	0	0	0	0	0	0	0	0	0	0	0	0	0	0	0	0.0592
2925.48	0.05291	2925.48	0.05922		2925.48	0	0	1.38784e-69	5.89042e-37	4.63931e-06	7.85853e-09	0.05239	0.00801	3.41647e-07	0	0	0	0	0	0	0	0	0	0	0	0	0	0	0	0	0	0	0	0	0.0604
2927.41	0.05304	2927.41	0.05955		2927.41	0	0	4.30392e-69	1.14831e-36	5.19104e-06	2.82113e-08	0.05618	0.00557	1.33453e-07	0	0	0	0	0	0	0	0	0	0	0	0	0	0	0	0	0	0	0	0	0.06176
2929.34	0.05477	2929.34	0.06111		2929.34	0	0	1.32998e-68	2.23313e-36	5.80514e-06	9.64418e-08	0.05918	0.00378	5.03288e-08	0	0	0	0	0	0	0	0	0	0	0	0	0	0	0	0	0	0	0	0	0.06296
2931.27	0.05791	2931.27	0.06363		2931.27	0	0	4.09051e-68	4.32927e-36	6.4875e-06	3.13556e-07	0.06124	0.0025	1.83436e-08	0	0	0	0	0	0	0	0	0	0	0	0	0	0	0	0	0	0	0	0	0.06374
2933.2	0.06068	2933.2	0.06555		2933.2	0	0	1.25362e-67	8.37258e-36	7.246e-06	9.70739e-07	0.06225	0.00161	6.45475e-09	0	0	0	0	0	0	0	0	0	0	0	0	0	0	0	0	0	0	0	0	0.06386
2935.13	0.06087	2935.13	0.06517		2935.13	0	0	3.82387e-67	1.61418e-35	8.08771e-06	2.85838e-06	0.06215	0.00101	2.19517e-09	0	0	0	0	0	0	0	0	0	0	0	0	0	0	0	0	0	0	0	0	0.06317
2937.05	0.0579	2937.05	0.06216		2937.05	0	0	1.16157e-66	3.10339e-35	9.02162e-06	8.00987e-06	0.06096	0.000614619	7.21144e-10	0	0	0	0	0	0	0	0	0	0	0	0	0	0	0	0	0	0	0	0	0.06159
2938.98	0.05328	2938.98	0.05779		2938.98	0	0	3.51593e-66	5.95203e-35	1.00577e-05	2.13716e-05	0.05874	0.000365375	2.28705e-10	0	0	0	0	0	0	0	0	0	0	0	0	0	0	0	0	0	0	0	0	0.05913
2940.91	0.04906	2940.91	0.05362		2940.91	0	0	1.05923e-65	1.138e-34	1.12052e-05	5.42388e-05	0.05559	0.000211626	7.01051e-11	0	0	0	0	0	0	0	0	0	0	0	0	0	0	0	0	0	0	0	0	0.05587
2942.84	0.04601	2942.84	0.05035		2942.84	0	0	3.17973e-65	2.17049e-34	1.24767e-05	0.000131059	0.05169	0.000119357	2.07448e-11	0	0	0	0	0	0	0	0	0	0	0	0	0	0	0	0	0	0	0	0	0.05195
2944.77	0.04372	2944.77	0.04783		2944.77	0	0	9.50052e-65	4.1269e-34	1.3883e-05	0.000301237	0.04721	6.55897e-05	5.93338e-12	0	0	0	0	0	0	0	0	0	0	0	0	0	0	0	0	0	0	0	0	0.04759
2946.7	0.04136	2946.7	0.04551		2946.7	0	0	2.82848e-64	7.82761e-34	1.54391e-05	0.000659188	0.04235	3.50962e-05	1.6382e-12	0	0	0	0	0	0	0	0	0	0	0	0	0	0	0	0	0	0	0	0	0.04306
2948.62	0.03837	2948.62	0.04283		2948.62	0	0	8.3814e-64	1.48008e-33	1.71582e-05	0.00137	0.03732	1.82981e-05	4.37199e-13	0	0	0	0	0	0	0	0	0	0	0	0	0	0	0	0	0	0	0	0	0.03873
2950.55	0.03484	2950.55	0.03969		2950.55	0	0	2.47473e-63	2.79176e-33	1.90578e-05	0.00272	0.03231	9.28916e-06	1.12628e-13	0	0	0	0	0	0	0	0	0	0	0	0	0	0	0	0	0	0	0	0	0.03506
2952.48	0.03135	2952.48	0.03659		2952.48	0	0	7.27275e-63	5.24958e-33	2.11536e-05	0.00513	0.02748	4.59493e-06	2.80466e-14	0	0	0	0	0	0	0	0	0	0	0	0	0	0	0	0	0	0	0	0	0.03263
2954.41	0.02891	2954.41	0.03446		2954.41	0	0	2.12968e-62	9.84707e-33	2.34666e-05	0.0092	0.02295	2.21307e-06	6.74144e-15	0	0	0	0	0	0	0	0	0	0	0	0	0	0	0	0	0	0	0	0	0.03218
2956.34	0.02891	2956.34	0.03457		2956.34	0	0	6.20716e-62	1.84138e-32	2.60149e-05	0.01571	0.01884	1.03862e-06	1.56641e-15	0	0	0	0	0	0	0	0	0	0	0	0	0	0	0	0	0	0	0	0	0.03457
2958.27	0.03258	2958.27	0.03795		2958.27	0	0	1.80266e-61	3.4349e-32	2.88238e-05	0.02553	0.01518	4.7459e-07	3.51304e-16	0	0	0	0	0	0	0	0	0	0	0	0	0	0	0	0	0	0	0	0	0.04074
2960.2	0.04071	2960.2	0.04533		2960.2	0	0	5.21074e-61	6.38762e-32	3.19144e-05	0.03948	0.01202	2.11318e-07	7.61652e-17	0	0	0	0	0	0	0	0	0	0	0	0	0	0	0	0	0	0	0	0	0.05154
2962.12	0.05346	2962.12	0.0572		2962.12	0	0	1.50081e-60	1.18495e-31	3.53165e-05	0.05812	0.00935	9.16104e-08	1.59382e-17	0	0	0	0	0	0	0	0	0	0	0	0	0	0	0	0	0	0	0	0	0.0675
2964.05	0.07067	2964.05	0.07393		2964.05	0	0	4.30247e-60	2.19136e-31	3.9055e-05	0.08139	0.00714	3.87008e-08	3.22427e-18	0	0	0	0	0	0	0	0	0	0	0	0	0	0	0	0	0	0	0	0	0.08858
2965.98	0.09267	2965.98	0.09592		2965.98	0	0	1.22833e-59	4.04133e-31	4.31626e-05	0.10848	0.00536	1.59249e-08	6.30071e-19	0	0	0	0	0	0	0	0	0	0	0	0	0	0	0	0	0	0	0	0	0.11389
2967.91	0.12016	2967.91	0.12322		2967.91	0	0	3.49421e-59	7.43477e-31	4.76751e-05	0.13761	0.00395	6.37981e-09	1.18831e-19	0	0	0	0	0	0	0	0	0	0	0	0	0	0	0	0	0	0	0	0	0.14161
2969.84	0.15238	2969.84	0.15428		2969.84	0	0	9.89355e-59	1.36354e-30	5.26242e-05	0.16611	0.00286	2.49071e-09	2.16675e-20	0	0	0	0	0	0	0	0	0	0	0	0	0	0	0	0	0	0	0	0	0.16903
2971.77	0.1852	2971.77	0.18484		2971.77	0	0	2.79121e-58	2.49459e-30	5.80541e-05	0.19083	0.00204	9.46671e-10	3.8129e-21	0	0	0	0	0	0	0	0	0	0	0	0	0	0	0	0	0	0	0	0	0.19293
2973.7	0.21194	2973.7	0.20895		2973.7	0	0	7.83795e-58	4.54978e-30	6.40014e-05	0.20862	0.00142	3.50648e-10	6.48714e-22	0	0	0	0	0	0	0	0	0	0	0	0	0	0	0	0	0	0	0	0	0.21011
2975.62	0.22643	2975.62	0.22148		2975.62	0	0	2.19305e-57	8.27771e-30	7.05178e-05	0.21704	0.000977463	1.26443e-10	1.06513e-22	0	0	0	0	0	0	0	0	0	0	0	0	0	0	0	0	0	0	0	0	0.21809
2977.55	0.22597	2977.55	0.22049		2977.55	0	0	6.10752e-57	1.50138e-29	7.76459e-05	0.21489	0.000659242	4.44348e-11	1.69092e-23	0	0	0	0	0	0	0	0	0	0	0	0	0	0	0	0	0	0	0	0	0.21563
2979.48	0.21179	2979.48	0.20732		2979.48	0	0	1.69479e-56	2.71643e-29	8.54458e-05	0.20247	0.000436668	1.52017e-11	2.59046e-24	0	0	0	0	0	0	0	0	0	0	0	0	0	0	0	0	0	0	0	0	0.20299
2981.41	0.18734	2981.41	0.18495		2981.41	0	0	4.68102e-56	4.8997e-29	9.39665e-05	0.18155	0.000284187	5.0685e-12	3.83721e-25	0	0	0	0	0	0	0	0	0	0	0	0	0	0	0	0	0	0	0	0	0.18193
2983.34	0.15695	2983.34	0.15704		2983.34	0	0	1.28824e-55	8.81589e-29	0.000103278	0.15491	0.00018164	1.6451e-12	5.48498e-26	0	0	0	0	0	0	0	0	0	0	0	0	0	0	0	0	0	0	0	0	0.1552
2985.27	0.12498	2985.27	0.12732		2985.27	0	0	3.5288e-55	1.58134e-28	0.000113437	0.1258	0.00011407	5.20401e-13	7.58112e-27	0	0	0	0	0	0	0	0	0	0	0	0	0	0	0	0	0	0	0	0	0.12603
2987.2	0.09502	2987.2	0.099		2987.2	0	0	9.63138e-55	2.82952e-28	0.000124523	0.09721	7.03525e-05	1.6025e-13	1.01111e-27	0	0	0	0	0	0	0	0	0	0	0	0	0	0	0	0	0	0	0	0	0.09741
2989.12	0.06946	2989.12	0.07453		2989.12	0	0	2.61654e-54	5.04733e-28	0.000136603	0.0715	4.26333e-05	4.80951e-14	1.30399e-28	0	0	0	0	0	0	0	0	0	0	0	0	0	0	0	0	0	0	0	0	0.07168
2991.05	0.0495	2991.05	0.05521		2991.05	0	0	7.08261e-54	8.98124e-28	0.000149768	0.05004	2.53721e-05	1.4051e-14	1.62272e-29	0	0	0	0	0	0	0	0	0	0	0	0	0	0	0	0	0	0	0	0	0.05021
2992.98	0.03505	2992.98	0.04105		2992.98	0	0	1.90827e-53	1.59322e-27	0.000164093	0.03333	1.48366e-05	4.00099e-15	1.95273e-30	0	0	0	0	0	0	0	0	0	0	0	0	0	0	0	0	0	0	0	0	0.03351
2994.91	0.02523	2994.91	0.03134		2994.91	0	0	5.12022e-53	2.81846e-27	0.000179677	0.02113	8.52253e-06	1.10971e-15	2.26989e-31	0	0	0	0	0	0	0	0	0	0	0	0	0	0	0	0	0	0	0	0	0.02132
2996.84	0.01895	2996.84	0.02511		2996.84	0	0	1.36887e-52	4.97358e-27	0.000196629	0.01274	4.8076e-06	2.99597e-16	2.54586e-32	0	0	0	0	0	0	0	0	0	0	0	0	0	0	0	0	0	0	0	0	0.01294
2998.76	0.01506	2998.76	0.02122		2998.76	0	0	3.64267e-52	8.74971e-27	0.000215037	0.00732	2.66484e-06	7.88383e-17	2.76132e-33	0	0	0	0	0	0	0	0	0	0	0	0	0	0	0	0	0	0	0	0	0.00753
3000.69	0.01272	3000.69	0.01882		3000.69	0	0	9.65828e-52	1.53547e-26	0.000235033	0.004	1.45054e-06	2.01934e-17	2.88968e-34	0	0	0	0	0	0	0	0	0	0	0	0	0	0	0	0	0	0	0	0	0.00423
3002.62	0.0113	3002.62	0.01733		3002.62	0	0	2.54896e-51	2.6863e-26	0.000256719	0.00208	7.75856e-07	5.0416e-18	2.9245e-35	0	0	0	0	0	0	0	0	0	0	0	0	0	0	0	0	0	0	0	0	0.00234
3004.55	0.01041	3004.55	0.01641		3004.55	0	0	6.70268e-51	4.68802e-26	0.000280245	0.00103	4.07513e-07	1.22514e-18	2.85555e-36	0	0	0	0	0	0	0	0	0	0	0	0	0	0	0	0	0	0	0	0	0.00131
3006.48	0.00979	3006.48	0.01585		3006.48	0	0	1.75436e-50	8.15632e-26	0.000305723	0.000483929	2.1033e-07	2.90203e-19	2.69658e-37	0	0	0	0	0	0	0	0	0	0	0	0	0	0	0	0	0	0	0	0	0.000789863
3008.41	0.00934	3008.41	0.01537		3008.41	0	0	4.5752e-50	1.41553e-25	0.000333327	0.000216779	1.06601e-07	6.69063e-20	2.45672e-38	0	0	0	0	0	0	0	0	0	0	0	0	0	0	0	0	0	0	0	0	0.000550213
3010.34	0.00903	3010.34	0.01494		3010.34	0	0	1.18765e-49	2.44913e-25	0.000363183	9.24525e-05	5.30919e-08	1.50363e-20	2.1647e-39	0	0	0	0	0	0	0	0	0	0	0	0	0	0	0	0	0	0	0	0	0.000455688
3012.26	0.00879	3012.26	0.0146		3012.26	0	0	3.07173e-49	4.22692e-25	0.000395485	3.7506e-05	2.59651e-08	3.2889e-21	1.84012e-40	0	0	0	0	0	0	0	0	0	0	0	0	0	0	0	0	0	0	0	0	0.000433017
3014.19	0.00863	3014.19	0.01442		3014.19	0	0	7.90803e-49	7.27292e-25	0.000430375	1.44867e-05	1.24786e-08	7.01264e-22	1.51289e-41	0	0	0	0	0	0	0	0	0	0	0	0	0	0	0	0	0	0	0	0	0.000444874
3016.12	0.0085	3016.12	0.01429		3016.12	0	0	2.02847e-48	1.24827e-24	0.000468074	5.32225e-06	5.88879e-09	1.45525e-22	1.19994e-42	0	0	0	0	0	0	0	0	0	0	0	0	0	0	0	0	0	0	0	0	0.000473402
3018.05	0.00836	3018.05	0.01417		3018.05	0	0	5.17918e-48	2.13591e-24	0.000508738	1.86179e-06	2.73093e-09	2.94392e-23	9.20538e-44	0	0	0	0	0	0	0	0	0	0	0	0	0	0	0	0	0	0	0	0	0.000510602
3019.98	0.00819	3019.98	0.01409		3019.98	0	0	1.31755e-47	3.64563e-24	0.000552617	6.19446e-07	1.24357e-09	5.796e-24	6.81237e-45	0	0	0	0	0	0	0	0	0	0	0	0	0	0	0	0	0	0	0	0	0.000553237
3021.91	0.00806	3021.91	0.01406		3021.91	0	0	3.33631e-47	6.2035e-24	0.000599884	1.96249e-07	5.56498e-10	1.11244e-24	4.87642e-46	0	0	0	0	0	0	0	0	0	0	0	0	0	0	0	0	0	0	0	0	0.00060008
3023.84	0.00797	3023.84	0.01408		3023.84	0	0	8.41336e-47	1.05268e-23	0.000650791	5.91697e-08	2.44632e-10	2.07971e-25	3.37184e-47	0	0	0	0	0	0	0	0	0	0	0	0	0	0	0	0	0	0	0	0	0.00065085
3025.76	0.00793	3025.76	0.01416		3025.76	0	0	2.1139e-46	1.78184e-23	0.000705611	1.69666e-08	1.05591e-10	3.78379e-26	2.24897e-48	0	0	0	0	0	0	0	0	0	0	0	0	0	0	0	0	0	0	0	0	0.000705628
3027.69	0.00796	3027.69	0.0143		3027.69	0	0	5.28682e-46	3.00689e-23	0.000764544	4.63293e-09	4.47902e-11	6.71139e-27	1.45101e-49	0	0	0	0	0	0	0	0	0	0	0	0	0	0	0	0	0	0	0	0	0.000764549
3029.62	0.00802	3029.62	0.01441		3029.62	0	0	1.31739e-45	5.0615e-23	0.000827922	1.20308e-09	1.86551e-11	1.15846e-27	9.03009e-51	0	0	0	0	0	0	0	0	0	0	0	0	0	0	0	0	0	0	0	0	0.000827923
3031.55	0.00804	3031.55	0.01446		3031.55	0	0	3.26762e-45	8.49411e-23	0.000895961	2.97525e-10	7.63594e-12	1.94951e-28	5.43624e-52	0	0	0	0	0	0	0	0	0	0	0	0	0	0	0	0	0	0	0	0	0.000895962
3033.48	0.00808	3033.48	0.01468		3033.48	0	0	8.07524e-45	1.4219e-22	0.000969033	6.99696e-11	3.06886e-12	3.19257e-29	3.15664e-53	0	0	0	0	0	0	0	0	0	0	0	0	0	0	0	0	0	0	0	0	0.000969033
3035.41	0.00817	3035.41	0.01493		3035.41	0	0	1.98646e-44	2.37299e-22	0.00105	1.56713e-11	1.21213e-12	5.09732e-30	1.77317e-54	0	0	0	0	0	0	0	0	0	0	0	0	0	0	0	0	0	0	0	0	0.00105
3037.34	0.00826	3037.34	0.01516		3037.34	0	0	4.86867e-44	3.95035e-22	0.00113	3.33761e-12	4.70072e-13	7.91959e-31	9.60686e-56	0	0	0	0	0	0	0	0	0	0	0	0	0	0	0	0	0	0	0	0	0.00113
3039.26	0.00836	3039.26	0.01539		3039.26	0	0	1.1878e-43	6.55622e-22	0.00122	6.77016e-13	1.79162e-13	1.19967e-31	5.03533e-57	0	0	0	0	0	0	0	0	0	0	0	0	0	0	0	0	0	0	0	0	0.00122
3041.19	0.00846	3041.19	0.01565		3041.19	0	0	2.8872e-43	1.08538e-21	0.00132	1.3058e-13	6.70442e-14	1.76835e-32	2.54544e-58	0	0	0	0	0	0	0	0	0	0	0	0	0	0	0	0	0	0	0	0	0.00132
3043.12	0.00858	3043.12	0.01594		3043.12	0	0	6.98579e-43	1.79139e-21	0.00142	2.39887e-14	2.46577e-14	2.54147e-33	1.24489e-59	0	0	0	0	0	0	0	0	0	0	0	0	0	0	0	0	0	0	0	0	0.00142
3045.05	0.00873	3045.05	0.01624		3045.05	0	0	1.68405e-42	2.94921e-21	0.00153	4.19013e-15	8.90362e-15	3.55417e-34	5.87177e-61	0	0	0	0	0	0	0	0	0	0	0	0	0	0	0	0	0	0	0	0	0.00153
3046.98	0.00888	3046.98	0.01652		3046.98	0	0	4.04112e-42	4.84065e-21	0.00165	6.97149e-16	3.15984e-15	4.84632e-35	2.67951e-62	0	0	0	0	0	0	0	0	0	0	0	0	0	0	0	0	0	0	0	0	0.00165
3048.91	0.00903	3048.91	0.01677		3048.91	0	4.94066e-324	9.66155e-42	7.92515e-21	0.00177	1.10279e-16	1.10098e-15	6.43e-36	1.17923e-63	0	0	0	0	0	0	0	0	0	0	0	0	0	0	0	0	0	0	0	0	0.00177
3050.83	0.0092	3050.83	0.01712		3050.83	0	4.99006e-322	2.29932e-41	1.29359e-20	0.00191	1.66172e-17	3.7704e-16	8.31845e-37	5.02119e-65	0	0	0	0	0	0	0	0	0	0	0	0	0	0	0	0	0	0	0	0	0.00191
3052.76	0.0094	3052.76	0.01745		3052.76	0	8.35465e-320	5.4495e-41	2.10562e-20	0.00205	2.38294e-18	1.26838e-16	1.04823e-37	2.06527e-66	0	0	0	0	0	0	0	0	0	0	0	0	0	0	0	0	0	0	0	0	0.00205
3054.69	0.0096	3054.69	0.01773		3054.69	0	1.3717e-317	1.2868e-40	3.41875e-20	0.0022	3.24865e-19	4.18908e-17	1.28522e-38	8.19185e-68	0	0	0	0	0	0	0	0	0	0	0	0	0	0	0	0	0	0	0	0	0.0022
3056.62	0.00982	3056.62	0.01804		3056.62	0	2.20653e-315	3.02465e-40	5.53401e-20	0.00237	4.21916e-20	1.35985e-17	1.53655e-39	3.14393e-69	0	0	0	0	0	0	0	0	0	0	0	0	0	0	0	0	0	0	0	0	0.00237
3058.55	0.01002	3058.55	0.01842		3058.55	0	3.49587e-313	7.08327e-40	8.93545e-20	0.00254	5.20908e-21	4.33369e-18	1.78737e-40	1.16354e-70	0	0	0	0	0	0	0	0	0	0	0	0	0	0	0	0	0	0	0	0	0.00254
3060.48	0.01022	3060.48	0.01879		3060.48	0	5.42642e-311	1.65122e-39	1.4384e-19	0.00272	6.12705e-22	1.35749e-18	2.02742e-41	4.16671e-72	0	0	0	0	0	0	0	0	0	0	0	0	0	0	0	0	0	0	0	0	0.00272
3062.41	0.01045	3062.41	0.01913		3062.41	0	0	3.83503e-39	2.30964e-19	0.00292	6.85065e-23	4.17451e-19	2.23746e-42	1.43882e-73	0	0	0	0	0	0	0	0	0	0	0	0	0	0	0	0	0	0	0	0	0.00292
3064.33	0.01071	3064.33	0.01945		3064.33	0	1.24258e-306	8.86639e-39	3.69741e-19	0.00312	7.29776e-24	1.26181e-19	2.40792e-43	4.8077e-75	0	0	0	0	0	0	0	0	0	0	0	0	0	0	0	0	0	0	0	0	0.00312
3066.26	0.01097	3066.26	0.01983		3066.26	0	1.83304e-304	2.04229e-38	5.90406e-19	0.00334	7.38951e-25	3.74423e-20	2.52115e-44	1.54901e-76	0	0	0	0	0	0	0	0	0	0	0	0	0	0	0	0	0	0	0	0	0.00334
3068.19	0.0112	3068.19	0.02029		3068.19	0	2.64939e-302	4.68276e-38	9.39926e-19	0.00357	7.1292e-26	1.09209e-20	2.57421e-45	4.82954e-78	0	0	0	0	0	0	0	0	0	0	0	0	0	0	0	0	0	0	0	0	0.00357
3070.12	0.0115	3070.12	0.02076		3070.12	0	3.77131e-300	1.06974e-37	1.49257e-18	0.00382	6.5375e-27	3.127e-21	2.5571e-46	1.45187e-79	0	0	0	0	0	0	0	0	0	0	0	0	0	0	0	0	0	0	0	0	0.00382
3072.05	0.01178	3072.05	0.02118		3072.05	0	5.25987e-298	2.43259e-37	2.36303e-18	0.00408	5.71221e-28	8.80101e-22	2.47713e-47	4.22376e-81	0	0	0	0	0	0	0	0	0	0	0	0	0	0	0	0	0	0	0	0	0.00408
3073.98	0.01209	3073.98	0.02162		3073.98	0	7.22472e-296	5.51123e-37	3.73164e-18	0.00436	4.74374e-29	2.43165e-22	2.33453e-48	1.18475e-82	0	0	0	0	0	0	0	0	0	0	0	0	0	0	0	0	0	0	0	0	0.00436
3075.9	0.01241	3075.9	0.02201		3075.9	0	9.72328e-294	1.24293e-36	5.87519e-18	0.00465	3.75389e-30	6.60411e-23	2.14565e-49	3.21601e-84	0	0	0	0	0	0	0	0	0	0	0	0	0	0	0	0	0	0	0	0	0.00465
3077.83	0.0127	3077.83	0.02236		3077.83	0	1.28872e-291	2.79276e-36	9.22659e-18	0.00496	2.82321e-31	1.76069e-23	1.91846e-50	8.41684e-86	0	0	0	0	0	0	0	0	0	0	0	0	0	0	0	0	0	0	0	0	0.00496
3079.76	0.01299	3079.76	0.02278		3079.76	0	1.67363e-289	6.24654e-36	1.44462e-17	0.00528	2.02335e-32	4.61429e-24	1.6729e-51	2.13187e-87	0	0	0	0	0	0	0	0	0	0	0	0	0	0	0	0	0	0	0	0	0.00528
3081.69	0.01329	3081.69	0.02329		3081.69	0	2.13509e-287	1.39139e-35	2.2556e-17	0.00562	1.38003e-33	1.18791e-24	1.42092e-52	5.21598e-89	0	0	0	0	0	0	0	0	0	0	0	0	0	0	0	0	0	0	0	0	0.00562
3083.62	0.01361	3083.62	0.02383		3083.62	0	2.68234e-285	3.08776e-35	3.51288e-17	0.00599	8.94484e-35	3.00196e-25	1.17405e-53	1.23035e-90	0	0	0	0	0	0	0	0	0	0	0	0	0	0	0	0	0	0	0	0	0.00599
3085.55	0.01398	3085.55	0.02442		3085.55	0	3.30201e-283	6.8212e-35	5.45458e-17	0.00637	5.52532e-36	7.45745e-26	9.46116e-55	2.80881e-92	0	0	0	0	0	0	0	0	0	0	0	0	0	0	0	0	0	0	0	0	0.00637
3087.47	0.01429	3087.47	0.02494		3087.47	0	4.00293e-281	1.50127e-34	8.44797e-17	0.00677	3.2433e-37	1.8185e-26	7.41663e-56	6.18186e-94	0	0	0	0	0	0	0	0	0	0	0	0	0	0	0	0	0	0	0	0	0.00677
3089.4	0.01458	3089.4	0.02548		3089.4	0	4.755e-279	3.28915e-34	1.30449e-16	0.00719	1.81443e-38	4.3592e-27	5.6705e-57	1.31684e-95	0	0	0	0	0	0	0	0	0	0	0	0	0	0	0	0	0	0	0	0	0.00719
3091.33	0.01484	3091.33	0.026		3091.33	0	5.56224e-277	7.1794e-34	2.00918e-16	0.00763	9.64529e-40	1.02572e-27	4.21725e-58	2.70418e-97	0	0	0	0	0	0	0	0	0	0	0	0	0	0	0	0	0	0	0	0	0.00763
3093.26	0.01511	3093.26	0.02645		3093.26	0	6.37574e-275	1.55998e-33	3.0853e-16	0.0081	4.88692e-41	2.37264e-28	3.05916e-59	5.37491e-99	0	0	0	0	0	0	0	0	0	0	0	0	0	0	0	0	0	0	0	0	0.0081
3095.19	0.01539	3095.19	0.02682		3095.19	0	7.19665e-273	3.37698e-33	4.72569e-16	0.00859	2.35264e-42	5.38709e-29	2.15852e-60	1.02985e-100	0	0	0	0	0	0	0	0	0	0	0	0	0	0	0	0	0	0	0	0	0.00859
3097.12	0.01564	3097.12	0.0273		3097.12	0	7.96013e-271	7.27726e-33	7.2166e-16	0.0091	1.07955e-43	1.20244e-29	1.48555e-61	1.90999e-102	0	0	0	0	0	0	0	0	0	0	0	0	0	0	0	0	0	0	0	0	0.0091
3099.05	0.01594	3099.05	0.02779		3099.05	0	8.67001e-269	1.56236e-32	1.09923e-15	0.00964	4.70662e-45	2.63444e-30	9.94458e-63	3.41461e-104	0	0	0	0	0	0	0	0	0	0	0	0	0	0	0	0	0	0	0	0	0.00964
3100.97	0.01632	3100.97	0.02827		3100.97	0	9.25375e-267	3.33909e-32	1.66935e-15	0.0102	1.95598e-46	5.67423e-31	6.49343e-64	5.90904e-106	0	0	0	0	0	0	0	0	0	0	0	0	0	0	0	0	0	0	0	0	0.0102
3102.9	0.01667	3102.9	0.02885		3102.9	0	9.72563e-265	7.10964e-32	2.52867e-15	0.01079	7.7228e-48	1.19958e-31	4.12401e-65	9.85669e-108	0	0	0	0	0	0	0	0	0	0	0	0	0	0	0	0	0	0	0	0	0.01079
3104.83	0.01702	3104.83	0.02947		3104.83	0	1.00167e-262	1.50696e-31	3.81891e-15	0.0114	2.90668e-49	2.4932e-32	2.55485e-66	1.59157e-109	0	0	0	0	0	0	0	0	0	0	0	0	0	0	0	0	0	0	0	0	0.0114
3106.76	0.01737	3106.76	0.03003		3106.76	0	1.01584e-260	3.18218e-31	5.75272e-15	0.01205	1.03933e-50	5.08606e-33	1.53942e-67	2.47711e-111	0	0	0	0	0	0	0	0	0	0	0	0	0	0	0	0	0	0	0	0	0.01205
3108.69	0.01773	3108.69	0.03064		3108.69	0	1.00957e-258	6.68937e-31	8.63992e-15	0.01272	3.54278e-52	1.02004e-33	9.04816e-69	3.73217e-113	0	0	0	0	0	0	0	0	0	0	0	0	0	0	0	0	0	0	0	0	0.01272
3110.62	0.0181	3110.62	0.03123		3110.62	0	9.85619e-257	1.40039e-30	1.29402e-14	0.01342	1.14927e-53	2.0096e-34	5.18018e-70	5.43177e-115	0	0	0	0	0	0	0	0	0	0	0	0	0	0	0	0	0	0	0	0	0.01342
3112.55	0.01847	3112.55	0.03179		3112.55	0	9.47462e-255	2.92067e-30	1.93312e-14	0.01415	3.54163e-55	3.88584e-35	2.88442e-71	7.6194e-117	0	0	0	0	0	0	0	0	0	0	0	0	0	0	0	0	0	0	0	0	0.01415
3114.47	0.01885	3114.47	0.03236		3114.47	0	8.92567e-253	6.06392e-30	2.87926e-14	0.01491	1.04052e-56	7.38728e-36	1.56675e-72	1.03471e-118	0	0	0	0	0	0	0	0	0	0	0	0	0	0	0	0	0	0	0	0	0.01491
3116.4	0.01924	3116.4	0.03297		3116.4	0	8.27931e-251	1.25427e-29	4.27747e-14	0.0157	2.90386e-58	1.37836e-36	8.27675e-74	1.35427e-120	0	0	0	0	0	0	0	0	0	0	0	0	0	0	0	0	0	0	0	0	0.0157
3118.33	0.01963	3118.33	0.03364		3118.33	0	7.5263e-249	2.58268e-29	6.33576e-14	0.01653	7.72662e-60	2.52854e-37	4.2654e-75	1.71603e-122	0	0	0	0	0	0	0	0	0	0	0	0	0	0	0	0	0	0	0	0	0.01653
3120.26	0.02003	3120.26	0.03434		3120.26	0	6.7365e-247	5.29802e-29	9.36038e-14	0.01738	1.95281e-61	4.55246e-38	2.13779e-76	2.09562e-124	0	0	0	0	0	0	0	0	0	0	0	0	0	0	0	0	0	0	0	0	0.01738
3122.19	0.02044	3122.19	0.03498		3122.19	0	5.90922e-245	1.08193e-28	1.37878e-13	0.01827	4.70589e-63	8.05866e-39	1.04526e-77	2.47772e-126	0	0	0	0	0	0	0	0	0	0	0	0	0	0	0	0	0	0	0	0	0.01827
3124.12	0.02085	3124.12	0.03569		3124.12	0	5.10368e-243	2.20114e-28	2.02571e-13	0.0192	1.0771e-64	1.40004e-39	4.9702e-79	2.82322e-128	0	0	0	0	0	0	0	0	0	0	0	0	0	0	0	0	0	0	0	0	0.0192
3126.04	0.02126	3126.04	0.03641		3126.04	0	4.32004e-241	4.458e-28	2.96736e-13	0.02015	2.35075e-66	2.39147e-40	2.30563e-80	3.11462e-130	0	0	0	0	0	0	0	0	0	0	0	0	0	0	0	0	0	0	0	0	0.02015
3127.97	0.02169	3127.97	0.03713		3127.97	0	3.60032e-239	8.99485e-28	4.33552e-13	0.02115	4.87267e-68	4.00906e-41	1.04013e-81	3.31133e-132	0	0	0	0	0	0	0	0	0	0	0	0	0	0	0	0	0	0	0	0	0.02115
3129.9	0.02215	3129.9	0.03794		3129.9	0	2.94072e-237	1.80673e-27	6.31572e-13	0.02217	9.63129e-70	6.60808e-42	4.57783e-83	3.40865e-134	0	0	0	0	0	0	0	0	0	0	0	0	0	0	0	0	0	0	0	0	0.02217
3131.83	0.02262	3131.83	0.03867		3131.83	0	2.36487e-235	3.61537e-27	9.17663e-13	0.02324	1.80797e-71	1.06894e-42	1.9593e-84	3.3813e-136	0	0	0	0	0	0	0	0	0	0	0	0	0	0	0	0	0	0	0	0	0.02324
3133.76	0.02312	3133.76	0.03943		3133.76	0	1.86393e-233	7.2021e-27	1.3294e-12	0.02434	3.2365e-73	1.70018e-43	8.1815e-86	3.24776e-138	0	0	0	0	0	0	0	0	0	0	0	0	0	0	0	0	0	0	0	0	0.02434
3135.69	0.02361	3135.69	0.0403		3135.69	0	1.44638e-231	1.4293e-26	1.92089e-12	0.02547	5.50207e-75	2.65383e-44	3.32216e-87	3.00601e-140	0	0	0	0	0	0	0	0	0	0	0	0	0	0	0	0	0	0	0	0	0.02547
3137.61	0.02409	3137.61	0.04116		3137.61	0	1.10005e-229	2.82382e-26	2.76735e-12	0.02664	8.92028e-77	4.07308e-45	1.31616e-88	2.69408e-142	0	0	0	0	0	0	0	0	0	0	0	0	0	0	0	0	0	0	0	0	0.02664
3139.54	0.02463	3139.54	0.04207		3139.54	0	8.21858e-228	5.55591e-26	3.97577e-12	0.02785	1.37632e-78	6.14085e-46	5.07902e-90	2.33235e-144	0	0	0	0	0	0	0	0	0	0	0	0	0	0	0	0	0	0	0	0	0.02785
3141.47	0.02525	3141.47	0.04304		3141.47	0	6.0451e-226	1.089e-25	5.69709e-12	0.0291	2.01648e-80	9.08571e-47	1.90586e-91	1.94563e-146	0	0	0	0	0	0	0	0	0	0	0	0	0	0	0	0	0	0	0	0	0.0291
3143.4	0.02587	3143.4	0.04399		3143.4	0	4.3581e-224	2.12497e-25	8.13953e-12	0.03038	2.81776e-82	1.32182e-47	6.97779e-93	1.57169e-148	0	0	0	0	0	0	0	0	0	0	0	0	0	0	0	0	0	0	0	0	0.03038
3145.33	0.0265	3145.33	0.04499		3145.33	0	3.09317e-222	4.13076e-25	1.1599e-11	0.0317	3.73872e-84	1.88714e-48	2.48413e-94	1.22331e-150	0	0	0	0	0	0	0	0	0	0	0	0	0	0	0	0	0	0	0	0	0.0317
3147.26	0.02716	3147.26	0.04603		3147.26	0	2.15182e-220	7.99396e-25	1.648e-11	0.03306	4.73151e-86	2.64927e-49	8.62898e-96	9.22064e-153	0	0	0	0	0	0	0	0	0	0	0	0	0	0	0	0	0	0	0	0	0.03306
3149.19	0.02783	3149.19	0.04709		3149.19	0	1.47371e-218	1.54115e-24	2.33542e-11	0.03445	5.68545e-88	3.6497e-50	2.91448e-97	6.69633e-155	0	0	0	0	0	0	0	0	0	0	0	0	0	0	0	0	0	0	0	0	0.03445
3151.11	0.02851	3151.11	0.04812		3151.11	0	9.8929e-217	2.9579e-24	3.29983e-11	0.03588	6.51642e-90	4.94411e-51	9.60516e-99	4.70957e-157	0	0	0	0	0	0	0	0	0	0	0	0	0	0	0	0	0	0	0	0	0.03588
3153.04	0.02923	3153.04	0.04924		3153.04	0	6.53779e-215	5.65552e-24	4.65039e-11	0.03734	7.0912e-92	6.57233e-52	3.07788e-100	3.19125e-159	0	0	0	0	0	0	0	0	0	0	0	0	0	0	0	0	0	0	0	0	0.03734
3154.97	0.03001	3154.97	0.05043		3154.97	0	4.23496e-213	1.07651e-23	6.5344e-11	0.03884	7.36091e-94	8.5913e-53	9.62394e-102	2.09424e-161	0	0	0	0	0	0	0	0	0	0	0	0	0	0	0	0	0	0	0	0	0.03884
3156.9	0.03082	3156.9	0.05163		3156.9	0	2.70058e-211	2.04132e-23	9.15782e-11	0.04038	7.25415e-96	1.10202e-53	2.92581e-103	1.32407e-163	0	0	0	0	0	0	0	0	0	0	0	0	0	0	0	0	0	0	0	0	0.04038
3158.83	0.03164	3158.83	0.05283		3158.83	0	1.68805e-209	3.85359e-23	1.27967e-10	0.04195	6.81971e-98	1.39007e-54	8.67971e-105	8.10765e-166	0	0	0	0	0	0	0	0	0	0	0	0	0	0	0	0	0	0	0	0	0.04195
3160.76	0.03249	3160.76	0.05407		3160.76	0	1.03871e-207	7.24709e-23	1.7835e-10	0.04356	6.08649e-100	1.72056e-55	2.50348e-106	4.78282e-168	0	0	0	0	0	0	0	0	0	0	0	0	0	0	0	0	0	0	0	0	0.04356
3162.68	0.03338	3162.68	0.05538		3162.68	0	6.26509e-206	1.35683e-22	2.47838e-10	0.0452	5.18219e-102	2.09424e-56	7.04629e-108	2.73268e-170	0	0	0	0	0	0	0	0	0	0	0	0	0	0	0	0	0	0	0	0	0.0452
3164.61	0.03431	3164.61	0.05673		3164.61	0	3.71994e-204	2.53063e-22	3.43505e-10	0.04687	4.18851e-104	2.50125e-57	1.92817e-109	1.50412e-172	0	0	0	0	0	0	0	0	0	0	0	0	0	0	0	0	0	0	0	0	0.04687
3166.54	0.03527	3166.54	0.05807		3166.54	0	2.16511e-202	4.69889e-22	4.74699e-10	0.04857	3.22979e-106	2.9378e-58	5.14896e-111	8.01876e-175	0	0	0	0	0	0	0	0	0	0	0	0	0	0	0	0	0	0	0	0	0.04857
3168.47	0.03625	3168.47	0.05944		3168.47	0	1.23788e-200	8.68893e-22	6.54182e-10	0.05031	2.37016e-108	3.38955e-59	1.33929e-112	4.12948e-177	0	0	0	0	0	0	0	0	0	0	0	0	0	0	0	0	0	0	0	0	0.05031
3170.4	0.03728	3170.4	0.06085		3170.4	0	6.9669e-199	1.60059e-21	8.99178e-10	0.05207	1.651e-110	3.83731e-60	3.38674e-114	2.04857e-179	0	0	0	0	0	0	0	0	0	0	0	0	0	0	0	0	0	0	0	0	0.05207
3172.33	0.03834	3172.33	0.06231		3172.33	0	3.84368e-197	2.93533e-21	1.2323e-09	0.05386	1.09728e-112	4.27224e-61	8.35787e-116	9.8437e-182	0	0	0	0	0	0	0	0	0	0	0	0	0	0	0	0	0	0	0	0	0.05386
3174.26	0.03943	3174.26	0.0638		3174.26	0	2.08741e-195	5.36259e-21	1.68443e-09	0.05568	6.92202e-115	4.66703e-62	2.00516e-117	4.55635e-184	0	0	0	0	0	0	0	0	0	0	0	0	0	0	0	0	0	0	0	0	0.05568
3176.18	0.04053	3176.18	0.06524		3176.18	0	1.11128e-193	9.75349e-21	2.29568e-09	0.05753	4.1665e-117	5.01392e-63	4.69482e-119	2.04289e-186	0	0	0	0	0	0	0	0	0	0	0	0	0	0	0	0	0	0	0	0	0.05753
3178.11	0.04167	3178.11	0.06666		3178.11	0	5.82353e-192	1.76719e-20	3.12059e-09	0.0594	2.3803e-119	5.28521e-64	1.06861e-120	8.82285e-189	0	0	0	0	0	0	0	0	0	0	0	0	0	0	0	0	0	0	0	0	0.0594
3180.04	0.04285	3180.04	0.06825		3180.04	0	2.99165e-190	3.18768e-20	4.22948e-09	0.06129	1.29759e-121	5.47908e-65	2.37381e-122	3.69112e-191	0	0	0	0	0	0	0	0	0	0	0	0	0	0	0	0	0	0	0	0	0.06129
3181.97	0.04405	3181.97	0.06984		3181.97	0	1.51277e-188	5.728e-20	5.71742e-09	0.06321	6.71341e-124	5.57305e-66	5.12614e-124	1.48739e-193	0	0	0	0	0	0	0	0	0	0	0	0	0	0	0	0	0	0	0	0	0.06321
3183.9	0.04528	3183.9	0.07135		3183.9	0	7.49903e-187	1.02471e-19	7.70619e-09	0.06514	3.31449e-126	5.57503e-67	1.08038e-125	5.80623e-196	0	0	0	0	0	0	0	0	0	0	0	0	0	0	0	0	0	0	0	0	0.06514
3185.83	0.04656	3185.83	0.07289		3185.83	0	3.65904e-185	1.82615e-19	1.03596e-08	0.06709	1.55298e-128	5.47183e-68	2.21344e-127	2.18306e-198	0	0	0	0	0	0	0	0	0	0	0	0	0	0	0	0	0	0	0	0	0.06709
3187.76	0.04783	3187.76	0.0745		3187.76	0	1.75028e-183	3.23998e-19	1.38858e-08	0.06906	6.94398e-131	5.28195e-69	4.426e-129	7.95162e-201	0	0	0	0	0	0	0	0	0	0	0	0	0	0	0	0	0	0	0	0	0.06906
3189.68	0.04912	3189.68	0.07612		3189.68	0	8.24083e-182	5.72639e-19	1.85636e-08	0.07104	2.94648e-133	5.00242e-70	8.60294e-131	2.78954e-203	0	0	0	0	0	0	0	0	0	0	0	0	0	0	0	0	0	0	0	0	0.07104
3191.61	0.05046	3191.61	0.07775		3191.61	0	3.80382e-180	1.00762e-18	2.47446e-08	0.07303	1.1932e-135	4.65962e-71	1.63211e-132	9.48071e-206	0	0	0	0	0	0	0	0	0	0	0	0	0	0	0	0	0	0	0	0	0.07303
3193.54	0.05182	3193.54	0.07934		3193.54	0	1.72816e-178	1.76619e-18	3.28973e-08	0.07504	4.58515e-138	4.2583e-72	3.00975e-134	3.10329e-208	0	0	0	0	0	0	0	0	0	0	0	0	0	0	0	0	0	0	0	0	0.07504
3195.47	0.05321	3195.47	0.08093		3195.47	0	7.69734e-177	3.08219e-18	4.36084e-08	0.07704	1.68163e-140	3.8275e-73	5.41739e-136	9.84127e-211	0	0	0	0	0	0	0	0	0	0	0	0	0	0	0	0	0	0	0	0	0.07704
3197.4	0.05463	3197.4	0.08248		3197.4	0	3.36786e-175	5.35654e-18	5.76467e-08	0.07906	5.86944e-143	3.37949e-74	9.49798e-138	3.0147e-213	0	0	0	0	0	0	0	0	0	0	0	0	0	0	0	0	0	0	0	0	0.07906
3199.33	0.0561	3199.33	0.08415		3199.33	0	1.45034e-173	9.27334e-18	7.6004e-08	0.08108	1.94384e-145	2.92745e-75	1.61858e-139	8.89377e-216	0	0	0	0	0	0	0	0	0	0	0	0	0	0	0	0	0	0	0	0	0.08108
3201.25	0.05755	3201.25	0.08583		3201.25	0	6.12338e-172	1.59834e-17	9.99152e-08	0.08309	6.14461e-148	2.49421e-76	2.69236e-141	2.54214e-218	0	0	0	0	0	0	0	0	0	0	0	0	0	0	0	0	0	0	0	0	0.08309
3203.18	0.05902	3203.18	0.08745		3203.18	0	2.54453e-170	2.74426e-17	1.31003e-07	0.08511	1.84291e-150	2.08483e-77	4.35294e-143	6.99753e-221	0	0	0	0	0	0	0	0	0	0	0	0	0	0	0	0	0	0	0	0	0.08511
3205.11	0.06049	3205.11	0.08907		3205.11	0	1.03666e-168	4.69099e-17	1.71264e-07	0.08712	5.276e-153	1.71405e-78	6.86973e-145	1.86629e-223	0	0	0	0	0	0	0	0	0	0	0	0	0	0	0	0	0	0	0	0	0.08712
3207.04	0.062	3207.04	0.09071		3207.04	0	4.15674e-167	7.98779e-17	2.23309e-07	0.08912	1.43304e-155	1.38249e-79	1.05374e-146	4.79324e-226	0	0	0	0	0	0	0	0	0	0	0	0	0	0	0	0	0	0	0	0	0.08912
3208.97	0.06353	3208.97	0.09224		3208.97	0	1.63415e-165	1.35417e-16	2.90322e-07	0.09111	3.71559e-158	1.09678e-80	1.57779e-148	1.19284e-228	0	0	0	0	0	0	0	0	0	0	0	0	0	0	0	0	0	0	0	0	0.09111
3210.9	0.06506	3210.9	0.09381		3210.9	0	6.32278e-164	2.28686e-16	3.76451e-07	0.09309	9.13961e-161	8.53612e-82	2.29609e-150	2.85849e-231	0	0	0	0	0	0	0	0	0	0	0	0	0	0	0	0	0	0	0	0	0.09309
3212.82	0.0666	3212.82	0.09537		3212.82	0	2.39858e-162	3.84498e-16	4.86713e-07	0.09505	2.14617e-163	6.53475e-83	3.26183e-152	6.63759e-234	0	0	0	0	0	0	0	0	0	0	0	0	0	0	0	0	0	0	0	0	0.09505
3214.75	0.06816	3214.75	0.09689		3214.75	0	8.95511e-161	6.43971e-16	6.27609e-07	0.09699	4.78089e-166	4.90759e-84	4.50348e-154	1.48412e-236	0	0	0	0	0	0	0	0	0	0	0	0	0	0	0	0	0	0	0	0	0.09699
3216.68	0.06968	3216.68	0.09845		3216.68	0	3.27813e-159	1.07381e-15	8.06944e-07	0.09891	1.01675e-168	3.62531e-85	6.06985e-156	3.21561e-239	0	0	0	0	0	0	0	0	0	0	0	0	0	0	0	0	0	0	0	0	0.09891
3218.61	0.07122	3218.61	0.09992		3218.61	0	1.18098e-157	1.78363e-15	1.03478e-06	0.10081	2.05117e-171	2.62715e-86	7.95079e-158	6.70853e-242	0	0	0	0	0	0	0	0	0	0	0	0	0	0	0	0	0	0	0	0	0.10081
3220.54	0.07274	3220.54	0.10137		3220.54	0	4.17164e-156	2.94966e-15	1.3231e-06	0.10268	3.9507e-174	1.87271e-87	1.01671e-159	1.35625e-244	0	0	0	0	0	0	0	0	0	0	0	0	0	0	0	0	0	0	0	0	0.10268
3222.47	0.07427	3222.47	0.10286		3222.47	0	1.45019e-154	4.85909e-15	1.68728e-06	0.10452	7.21788e-177	1.30951e-88	1.2635e-161	2.64003e-247	0	0	0	0	0	0	0	0	0	0	0	0	0	0	0	0	0	0	0	0	0.10453
3224.4	0.07581	3224.4	0.10429		3224.4	0	4.94306e-153	7.96948e-15	2.14546e-06	0.10633	1.25907e-179	9.00748e-90	1.53293e-163	4.98016e-250	0	0	0	0	0	0	0	0	0	0	0	0	0	0	0	0	0	0	0	0	0.10633
3226.32	0.07734	3226.32	0.10567		3226.32	0	1.6551e-151	1.30169e-14	2.7205e-06	0.1081	2.09014e-182	6.08629e-91	1.81154e-165	9.07487e-253	0	0	0	0	0	0	0	0	0	0	0	0	0	0	0	0	0	0	0	0	0.10811
3228.25	0.07883	3228.25	0.10701		3228.25	0	5.45372e-150	2.11787e-14	3.44054e-06	0.10984	3.29106e-185	4.03408e-92	2.08041e-167	1.5921e-255	0	0	0	0	0	0	0	0	0	0	0	0	0	0	0	0	0	0	0	0	0.10984
3230.18	0.08037	3230.18	0.10838		3230.18	0	1.7621e-148	3.43072e-14	4.33856e-06	0.11153	4.94801e-188	2.63028e-93	2.33256e-169	2.70699e-258	0	0	0	0	0	0	0	0	0	0	0	0	0	0	0	0	0	0	0	0	0.11153
3232.11	0.08189	3232.11	0.10973		3232.11	0	5.60272e-147	5.53582e-14	5.45646e-06	0.11318	7.05562e-191	1.68227e-94	2.54143e-171	4.43119e-261	0	0	0	0	0	0	0	0	0	0	0	0	0	0	0	0	0	0	0	0	0.11318
3234.04	0.08337	3234.04	0.11111		3234.04	0	1.7468e-145	8.89354e-14	6.84258e-06	0.11478	9.60723e-194	1.05843e-95	2.70346e-173	7.03005e-264	0	0	0	0	0	0	0	0	0	0	0	0	0	0	0	0	0	0	0	0	0.11479
3235.97	0.08494	3235.97	0.11246		3235.97	0	5.35937e-144	1.42324e-13	8.55803e-06	0.11633	1.24065e-196	6.53213e-97	2.79455e-175	1.07373e-266	0	0	0	0	0	0	0	0	0	0	0	0	0	0	0	0	0	0	0	0	0.11634
3237.89	0.0865	3237.89	0.11382		3237.89	0	1.61238e-142	2.26765e-13	1.06727e-05	0.11783	1.52995e-199	3.96578e-98	2.82041e-177	1.58948e-269	0	0	0	0	0	0	0	0	0	0	0	0	0	0	0	0	0	0	0	0	0.11784
3239.82	0.08794	3239.82	0.11508		3239.82	0	4.7735e-141	3.59901e-13	1.32744e-05	0.11928	1.78926e-202	2.36169e-99	2.76598e-179	2.26515e-272	0	0	0	0	0	0	0	0	0	0	0	0	0	0	0	0	0	0	0	0	0.11929
3241.75	0.08939	3241.75	0.11635		3241.75	0	1.38579e-139	5.68709e-13	1.64628e-05	0.12067	1.99835e-205	1.38358e-100	2.64854e-181	3.12878e-275	0	0	0	0	0	0	0	0	0	0	0	0	0	0	0	0	0	0	0	0	0.12069
3243.68	0.09089	3243.68	0.11756		3243.68	0	3.95885e-138	8.95164e-13	2.03627e-05	0.122	2.11647e-208	7.95058e-102	2.46428e-183	4.16027e-278	0	0	0	0	0	0	0	0	0	0	0	0	0	0	0	0	0	0	0	0	0.12202
3245.61	0.0924	3245.61	0.11879		3245.61	0	1.10902e-136	1.40287e-12	2.51139e-05	0.12327	2.14081e-211	4.49458e-103	2.23875e-185	5.36191e-281	0	0	0	0	0	0	0	0	0	0	0	0	0	0	0	0	0	0	0	0	0.12329
3247.54	0.09382	3247.54	0.12015		3247.54	0	3.0571e-135	2.18995e-12	3.08911e-05	0.12447	2.05335e-214	2.4922e-104	1.97622e-187	6.65228e-284	0	0	0	0	0	0	0	0	0	0	0	0	0	0	0	0	0	0	0	0	0.1245
3249.47	0.09519	3249.47	0.12136		3249.47	0	8.26395e-134	3.40373e-12	3.78881e-05	0.12561	1.88103e-217	1.35951e-105	1.70336e-189	7.99998e-287	0	0	0	0	0	0	0	0	0	0	0	0	0	0	0	0	0	0	0	0	0.12565
3251.39	0.09659	3251.39	0.12249		3251.39	0	2.19816e-132	5.26961e-12	4.63459e-05	0.12668	1.6339e-220	7.27406e-107	1.42653e-191	9.26071e-290	0	0	0	0	0	0	0	0	0	0	0	0	0	0	0	0	0	0	0	0	0.12673
3253.32	0.09805	3253.32	0.12361		3253.32	0	5.73383e-131	8.12281e-12	5.65287e-05	0.12768	1.35559e-223	3.82899e-108	1.16658e-193	1.03916e-292	0	0	0	0	0	0	0	0	0	0	0	0	0	0	0	0	0	0	0	0	0.12774
3255.25	0.09943	3255.25	0.12474		3255.25	0	1.46922e-129	1.24692e-11	6.87579e-05	0.12861	1.07033e-226	1.97992e-109	9.29234e-196	1.12638e-295	0	0	0	0	0	0	0	0	0	0	0	0	0	0	0	0	0	0	0	0	0.12868
3257.18	0.10074	3257.18	0.12583		3257.18	0	3.70434e-128	1.90664e-11	8.34093e-05	0.12947	8.01255e-230	1.00414e-110	7.19154e-198	1.17517e-298	0	0	0	0	0	0	0	0	0	0	0	0	0	0	0	0	0	0	0	0	0.12955
3259.11	0.10201	3259.11	0.12681		3259.11	0	9.15929e-127	2.90274e-11	0.000100892	0.13025	5.72966e-233	5.01034e-112	5.4349e-200	1.18857e-301	0	0	0	0	0	0	0	0	0	0	0	0	0	0	0	0	0	0	0	0	0.13035
3261.04	0.10324	3261.04	0.12777		3261.04	0	2.22836e-125	4.40195e-11	0.000121713	0.13095	3.88443e-236	2.45196e-113	3.99056e-202	1.15703e-304	0	0	0	0	0	0	0	0	0	0	0	0	0	0	0	0	0	0	0	0	0.13108
3262.97	0.10445	3262.97	0.12865		3262.97	0	5.31673e-124	6.64647e-11	0.00014641	0.13158	2.51567e-239	1.18058e-114	2.86129e-204	1.09191e-307	0	0	0	0	0	0	0	0	0	0	0	0	0	0	0	0	0	0	0	0	0.13173
3264.89	0.10561	3264.89	0.12943		3264.89	0	1.24816e-122	9.99615e-11	0.000175647	0.13213	1.54453e-242	5.57496e-116	1.9932e-206	9.91771e-311	0	0	0	0	0	0	0	0	0	0	0	0	0	0	0	0	0	0	0	0	0.13231
3266.82	0.10666	3266.82	0.13016		3266.82	0	2.87367e-121	1.49688e-10	0.000210118	0.1326	9.05921e-246	2.59018e-117	1.35592e-208	8.73321e-314	0	0	0	0	0	0	0	0	0	0	0	0	0	0	0	0	0	0	0	0	0.13281
3268.75	0.10768	3268.75	0.13082		3268.75	0	6.50969e-120	2.23271e-10	0.000250681	0.13299	5.03709e-249	1.18026e-118	8.96127e-211	7.40123e-317	0	0	0	0	0	0	0	0	0	0	0	0	0	0	0	0	0	0	0	0	0.13324
3270.68	0.1086	3270.68	0.1314		3270.68	0	1.44623e-118	3.31584e-10	0.000298218	0.1333	2.67572e-252	5.29145e-120	5.78379e-213	6.08096e-320	0	0	0	0	0	0	0	0	0	0	0	0	0	0	0	0	0	0	0	0	0.13359
3272.61	0.10946	3272.61	0.13188		3272.61	0	3.16126e-117	4.90507e-10	0.000353818	0.13352	1.34733e-255	2.32661e-121	3.62654e-215	4.94066e-323	0	0	0	0	0	0	0	0	0	0	0	0	0	0	0	0	0	0	0	0	0.13387
3274.54	0.11021	3274.54	0.1322		3274.54	0	6.77712e-116	7.22458e-10	0.000418584	0.13366	6.48191e-259	1.00653e-122	2.22072e-217	0	0	0	0	0	0	0	0	0	0	0	0	0	0	0	0	0	0	0	0	0	0.13408
3276.47	0.11085	3276.47	0.13251		3276.47	0	1.42945e-114	1.05991e-09	0.000493876	0.13372	2.95585e-262	4.27047e-124	1.32105e-219	0	0	0	0	0	0	0	0	0	0	0	0	0	0	0	0	0	0	0	0	0	0.13422
3278.39	0.1114	3278.39	0.13277		3278.39	0	2.95707e-113	1.54826e-09	0.000581046	0.1337	1.28789e-265	1.78275e-125	7.67498e-222	0	0	0	0	0	0	0	0	0	0	0	0	0	0	0	0	0	0	0	0	0	0.13428
3280.32	0.11186	3280.32	0.13287		3280.32	0	6.01849e-112	2.25272e-09	0.000681764	0.13359	5.31868e-269	7.29858e-127	4.3316e-224	0	0	0	0	0	0	0	0	0	0	0	0	0	0	0	0	0	0	0	0	0	0.13428
3282.25	0.11217	3282.25	0.13283		3282.25	0	1.2014e-110	3.26354e-09	0.000797658	0.13341	2.09878e-272	2.94009e-128	2.38762e-226	0	0	0	0	0	0	0	0	0	0	0	0	0	0	0	0	0	0	0	0	0	0.1342
3284.18	0.11236	3284.18	0.13268		3284.18	0	2.35584e-109	4.70841e-09	0.000930667	0.13314	7.88169e-276	1.16342e-129	1.28192e-228	0	0	0	0	0	0	0	0	0	0	0	0	0	0	0	0	0	0	0	0	0	0.13407
3286.11	0.11246	3286.11	0.13245		3286.11	0	4.54488e-108	6.76621e-09	0.00108	0.13278	2.80523e-279	4.51481e-131	6.68584e-231	0	0	0	0	0	0	0	0	0	0	0	0	0	0	0	0	0	0	0	0	0	0.13387
3288.03	0.11252	3288.03	0.13212		3288.03	0	8.59979e-107	9.6814e-09	0.00126	0.13235	9.54087e-283	1.72395e-132	3.40574e-233	0	0	0	0	0	0	0	0	0	0	0	0	0	0	0	0	0	0	0	0	0	0.13361
3289.96	0.1125	3289.96	0.13167		3289.96	0	1.60091e-105	1.37979e-08	0.00145	0.13184	3.07526e-286	6.45545e-134	1.6852e-235	0	0	0	0	0	0	0	0	0	0	0	0	0	0	0	0	0	0	0	0	0	0.13329
3291.89	0.1124	3291.89	0.13119		3291.89	0	2.92307e-104	1.958e-08	0.00168	0.13125	9.4726e-290	2.3786e-135	8.14448e-238	0	0	0	0	0	0	0	0	0	0	0	0	0	0	0	0	0	0	0	0	0	0.13293
3293.82	0.11221	3293.82	0.1307		3293.82	0	5.2507e-103	2.76755e-08	0.00193	0.13058	2.76508e-293	8.59454e-137	3.82339e-240	0	0	0	0	0	0	0	0	0	0	0	0	0	0	0	0	0	0	0	0	0	0.13251
3295.75	0.11198	3295.75	0.13018		3295.75	0	9.25123e-102	3.89495e-08	0.00222	0.12983	7.71371e-297	3.05581e-138	1.75315e-242	0	0	0	0	0	0	0	0	0	0	0	0	0	0	0	0	0	0	0	0	0	0.13205
3297.68	0.11169	3297.68	0.12954		3297.68	0	1.60353e-100	5.45995e-08	0.00254	0.12901	2.03914e-300	1.06544e-139	7.80818e-245	0	0	0	0	0	0	0	0	0	0	0	0	0	0	0	0	0	0	0	0	0	0.13154
3299.61	0.11137	3299.61	0.12886		3299.61	0	2.72626e-99	7.62083e-08	0.00289	0.12811	5.15193e-304	3.65543e-141	3.39687e-247	0	0	0	0	0	0	0	0	0	0	0	0	0	0	0	0	0	0	0	0	0	0.13101
3301.53	0.11103	3301.53	0.12816		3301.53	0	4.55981e-98	1.05948e-07	0.00329	0.12714	1.23339e-307	1.22982e-142	1.43534e-249	0	0	0	0	0	0	0	0	0	0	0	0	0	0	0	0	0	0	0	0	0	0.13044
3303.46	0.11068	3303.46	0.12743		3303.46	0	7.48075e-97	1.46661e-07	0.00374	0.1261	2.82221e-311	4.07156e-144	5.92436e-252	0	0	0	0	0	0	0	0	0	0	0	0	0	0	0	0	0	0	0	0	0	0.12984
3305.39	0.11027	3305.39	0.12671		3305.39	0	1.20732e-95	2.02214e-07	0.00423	0.12499	6.11878e-315	1.32179e-145	2.375e-254	0	0	0	0	0	0	0	0	0	0	0	0	0	0	0	0	0	0	0	0	0	0.12922
3307.32	0.1099	3307.32	0.12598		3307.32	0	1.91131e-94	2.77613e-07	0.00477	0.12382	1.26801e-318	4.22271e-147	9.30053e-257	0	0	0	0	0	0	0	0	0	0	0	0	0	0	0	0	0	0	0	0	0	0.12859
3309.25	0.10954	3309.25	0.1252		3309.25	0	2.97653e-93	3.79614e-07	0.00537	0.12258	2.47033e-322	1.3228e-148	3.53733e-259	0	0	0	0	0	0	0	0	0	0	0	0	0	0	0	0	0	0	0	0	0	0.12795
3311.18	0.10915	3311.18	0.12448		3311.18	0	4.547e-92	5.16865e-07	0.00603	0.12128	0	4.07783e-150	1.31425e-261	0	0	0	0	0	0	0	0	0	0	0	0	0	0	0	0	0	0	0	0	0	0.12731
3313.11	0.10871	3313.11	0.1237		3313.11	0	6.82333e-91	7.00837e-07	0.00675	0.11991	0	1.23487e-151	4.75621e-264	0	0	0	0	0	0	0	0	0	0	0	0	0	0	0	0	0	0	0	0	0	0.12666
3315.03	0.10833	3315.03	0.123		3315.03	0	1.00723e-89	9.46514e-07	0.00753	0.11849	0	3.66671e-153	1.67167e-266	0	0	0	0	0	0	0	0	0	0	0	0	0	0	0	0	0	0	0	0	0	0.12602
3316.96	0.10796	3316.96	0.12223		3316.96	0	1.45851e-88	1.27284e-06	0.00838	0.11702	0	1.07146e-154	5.73973e-269	0	0	0	0	0	0	0	0	0	0	0	0	0	0	0	0	0	0	0	0	0	0.1254
3318.89	0.10764	3318.89	0.12148		3318.89	0	2.07749e-87	1.70486e-06	0.0093	0.11549	0	3.06996e-156	1.91394e-271	0	0	0	0	0	0	0	0	0	0	0	0	0	0	0	0	0	0	0	0	0	0.12479
3320.82	0.10738	3320.82	0.12079		3320.82	0	2.90287e-86	2.27375e-06	0.0103	0.11391	0	8.6565e-158	6.23485e-274	0	0	0	0	0	0	0	0	0	0	0	0	0	0	0	0	0	0	0	0	0	0.12421
3322.75	0.1072	3322.75	0.12013		3322.75	0	3.98988e-85	3.02039e-06	0.01137	0.11228	0	2.3933e-159	1.97246e-276	0	0	0	0	0	0	0	0	0	0	0	0	0	0	0	0	0	0	0	0	0	0.12365
3324.68	0.10704	3324.68	0.11947		3324.68	0	5.37968e-84	3.99507e-06	0.01251	0.11061	0	6.51201e-161	6.09627e-279	0	0	0	0	0	0	0	0	0	0	0	0	0	0	0	0	0	0	0	0	0	0.12312
3326.61	0.10697	3326.61	0.11893		3326.61	0	7.13492e-83	5.2632e-06	0.01373	0.10889	0	1.73728e-162	1.82975e-281	0	0	0	0	0	0	0	0	0	0	0	0	0	0	0	0	0	0	0	0	0	0.12263
3328.53	0.10696	3328.53	0.11845		3328.53	0	9.28311e-82	6.90427e-06	0.01503	0.10714	0	4.56139e-164	5.36544e-284	0	0	0	0	0	0	0	0	0	0	0	0	0	0	0	0	0	0	0	0	0	0.12217
3330.46	0.10705	3330.46	0.11799		3330.46	0	1.18803e-80	9.02088e-06	0.01641	0.10534	0	1.17423e-165	1.52784e-286	0	0	0	0	0	0	0	0	0	0	0	0	0	0	0	0	0	0	0	0	0	0.12176
3332.39	0.10723	3332.39	0.1176		3332.39	0	1.49155e-79	1.17361e-05	0.01786	0.10352	0	2.975e-167	4.2506e-289	0	0	0	0	0	0	0	0	0	0	0	0	0	0	0	0	0	0	0	0	0	0.12139
3334.32	0.1075	3334.32	0.11729		3334.32	0	1.84193e-78	1.52076e-05	0.01939	0.10166	0	7.38998e-169	1.14834e-291	0	0	0	0	0	0	0	0	0	0	0	0	0	0	0	0	0	0	0	0	0	0.12107
3336.25	0.10788	3336.25	0.11697		3336.25	0	2.23148e-77	1.96219e-05	0.02099	0.09977	0	1.8067e-170	3.03109e-294	0	0	0	0	0	0	0	0	0	0	0	0	0	0	0	0	0	0	0	0	0	0.12078
3338.18	0.10835	3338.18	0.11684		3338.18	0	2.65905e-76	2.52164e-05	0.02266	0.09786	0	4.33054e-172	7.76897e-297	0	0	0	0	0	0	0	0	0	0	0	0	0	0	0	0	0	0	0	0	0	0.12055
3340.1	0.10885	3340.1	0.11681		3340.1	0	3.10854e-75	3.2268e-05	0.0244	0.09593	0	1.02163e-173	1.94559e-299	0	0	0	0	0	0	0	0	0	0	0	0	0	0	0	0	0	0	0	0	0	0.12036
3342.03	0.10949	3342.03	0.11686		3342.03	0	3.56979e-74	4.11211e-05	0.02619	0.09397	0	2.36755e-175	4.74591e-302	0	0	0	0	0	0	0	0	0	0	0	0	0	0	0	0	0	0	0	0	0	0.12021
3343.96	0.11025	3343.96	0.11696		3343.96	0	4.03207e-73	5.21934e-05	0.02804	0.092	0	5.37909e-177	1.1241e-304	0	0	0	0	0	0	0	0	0	0	0	0	0	0	0	0	0	0	0	0	0	0.12009
3345.89	0.11107	3345.89	0.11706		3345.89	0	4.46809e-72	6.59652e-05	0.02994	0.09002	0	1.20289e-178	2.60155e-307	0	0	0	0	0	0	0	0	0	0	0	0	0	0	0	0	0	0	0	0	0	0.12002
3347.82	0.1119	3347.82	0.11721		3347.82	0	4.86977e-71	8.30368e-05	0.03187	0.08802	0	2.63714e-180	5.84608e-310	0	0	0	0	0	0	0	0	0	0	0	0	0	0	0	0	0	0	0	0	0	0.11998
3349.75	0.11285	3349.75	0.11744		3349.75	0	5.20727e-70	0.000104082	0.03384	0.08601	0	5.69059e-182	1.28366e-312	0	0	0	0	0	0	0	0	0	0	0	0	0	0	0	0	0	0	0	0	0	0.11996
3351.68	0.11381	3351.68	0.11775		3351.68	0	5.47642e-69	0.000129939	0.03583	0.084	0	1.20383e-183	2.7367e-315	0	0	0	0	0	0	0	0	0	0	0	0	0	0	0	0	0	0	0	0	0	0.11996
3353.6	0.11481	3353.6	0.11811		3353.6	0	5.65077e-68	0.00016153	0.03783	0.08199	0	2.50668e-185	5.70124e-318	0	0	0	0	0	0	0	0	0	0	0	0	0	0	0	0	0	0	0	0	0	0.11998
3355.53	0.11582	3355.53	0.11842		3355.53	0	5.73448e-67	0.000199994	0.03983	0.07997	0	5.11692e-187	1.15315e-320	0	0	0	0	0	0	0	0	0	0	0	0	0	0	0	0	0	0	0	0	0	0.12
3357.46	0.1169	3357.46	0.11881		3357.46	0	5.7097e-66	0.000246569	0.04182	0.07795	0	1.02813e-188	2.47033e-323	0	0	0	0	0	0	0	0	0	0	0	0	0	0	0	0	0	0	0	0	0	0.12002
3359.39	0.11798	3359.39	0.11922		3359.39	0	5.59114e-65	0.000302768	0.04379	0.07594	0	2.02516e-190	0	0	0	0	0	0	0	0	0	0	0	0	0	0	0	0	0	0	0	0	0	0	0.12004
3361.32	0.11895	3361.32	0.11946		3361.32	0	5.37189e-64	0.000370201	0.04573	0.07394	0	3.92652e-192	0	0	0	0	0	0	0	0	0	0	0	0	0	0	0	0	0	0	0	0	0	0	0.12004
3363.25	0.11992	3363.25	0.11968		3363.25	0	5.07592e-63	0.000450832	0.04762	0.07194	0	7.46308e-194	0	0	0	0	0	0	0	0	0	0	0	0	0	0	0	0	0	0	0	0	0	0	0.12001
3365.17	0.12092	3365.17	0.11995		3365.17	0	4.70598e-62	0.000546701	0.04945	0.06995	0	1.39629e-195	0	0	0	0	0	0	0	0	0	0	0	0	0	0	0	0	0	0	0	0	0	0	0.11995
3367.1	0.12185	3367.1	0.1202		3367.1	0	4.29079e-61	0.000660284	0.0512	0.06798	0	2.56086e-197	0	0	0	0	0	0	0	0	0	0	0	0	0	0	0	0	0	0	0	0	0	0	0.11984
3369.03	0.12265	3369.03	0.12046		3369.03	0	3.83868e-60	0.000794097	0.05287	0.06602	0	4.62328e-199	0	0	0	0	0	0	0	0	0	0	0	0	0	0	0	0	0	0	0	0	0	0	0.11969
3370.96	0.12335	3370.96	0.12066		3370.96	0	3.37351e-59	0.000951086	0.05445	0.06408	0	8.19921e-201	0	0	0	0	0	0	0	0	0	0	0	0	0	0	0	0	0	0	0	0	0	0	0.11948
3372.89	0.12398	3372.89	0.12065		3372.89	0	2.91556e-58	0.00113	0.05592	0.06215	0	1.42539e-202	0	0	0	0	0	0	0	0	0	0	0	0	0	0	0	0	0	0	0	0	0	0	0.11921
3374.82	0.12453	3374.82	0.12047		3374.82	0	2.47246e-57	0.00135	0.05727	0.06025	0	2.4393e-204	0	0	0	0	0	0	0	0	0	0	0	0	0	0	0	0	0	0	0	0	0	0	0.11887
3376.74	0.12501	3376.74	0.12027		3376.74	0	2.06191e-56	0.00159	0.05848	0.05837	0	4.09193e-206	0	0	0	0	0	0	0	0	0	0	0	0	0	0	0	0	0	0	0	0	0	0	0.11845
3378.67	0.12533	3378.67	0.11997		3378.67	0	1.68728e-55	0.00188	0.05956	0.05651	0	6.75719e-208	0	0	0	0	0	0	0	0	0	0	0	0	0	0	0	0	0	0	0	0	0	0	0.11795
3380.6	0.12555	3380.6	0.11958		3380.6	0	1.35777e-54	0.0022	0.06049	0.05468	0	1.09378e-209	0	0	0	0	0	0	0	0	0	0	0	0	0	0	0	0	0	0	0	0	0	0	0.11738
3382.53	0.12564	3382.53	0.11904		3382.53	0	1.07214e-53	0.00257	0.06126	0.05288	0	1.74291e-211	0	0	0	0	0	0	0	0	0	0	0	0	0	0	0	0	0	0	0	0	0	0	0.11672
3384.46	0.12564	3384.46	0.11834		3384.46	0	8.32517e-53	0.003	0.06188	0.0511	0	2.72233e-213	0	0	0	0	0	0	0	0	0	0	0	0	0	0	0	0	0	0	0	0	0	0	0.11597
3386.39	0.12551	3386.39	0.11763		3386.39	0	6.34347e-52	0.00347	0.06232	0.04935	0	4.18596e-215	0	0	0	0	0	0	0	0	0	0	0	0	0	0	0	0	0	0	0	0	0	0	0.11515
3388.32	0.12525	3388.32	0.11683		3388.32	0	4.753e-51	0.00401	0.0626	0.04763	0	6.30898e-217	0	0	0	0	0	0	0	0	0	0	0	0	0	0	0	0	0	0	0	0	0	0	0.11424
3390.24	0.1248	3390.24	0.11583		3390.24	0	3.4947e-50	0.0046	0.0627	0.04595	0	9.36099e-219	0	0	0	0	0	0	0	0	0	0	0	0	0	0	0	0	0	0	0	0	0	0	0.11325
3392.17	0.12426	3392.17	0.11469		3392.17	0	2.52668e-49	0.00527	0.06262	0.04429	0	1.3614e-220	0	0	0	0	0	0	0	0	0	0	0	0	0	0	0	0	0	0	0	0	0	0	0.11219
3394.1	0.12354	3394.1	0.11356		3394.1	0	1.79267e-48	0.006	0.06238	0.04267	0	1.94921e-222	0	0	0	0	0	0	0	0	0	0	0	0	0	0	0	0	0	0	0	0	0	0	0.11106
3396.03	0.12262	3396.03	0.11225		3396.03	0	1.25067e-47	0.00682	0.06196	0.04109	0	2.73541e-224	0	0	0	0	0	0	0	0	0	0	0	0	0	0	0	0	0	0	0	0	0	0	0.10986
3397.96	0.12152	3397.96	0.11075		3397.96	0	8.5625e-47	0.0077	0.06138	0.03953	0	3.77922e-226	0	0	0	0	0	0	0	0	0	0	0	0	0	0	0	0	0	0	0	0	0	0	0.10861
3399.89	0.12035	3399.89	0.10936		3399.89	0	5.75858e-46	0.00867	0.06063	0.03802	0	5.12906e-228	0	0	0	0	0	0	0	0	0	0	0	0	0	0	0	0	0	0	0	0	0	0	0.10731
3401.82	0.11902	3401.82	0.10784		3401.82	0	3.80811e-45	0.00972	0.05972	0.03653	0	6.82268e-230	0	0	0	0	0	0	0	0	0	0	0	0	0	0	0	0	0	0	0	0	0	0	0.10598
3403.74	0.11754	3403.74	0.10615		3403.74	0	2.47134e-44	0.01085	0.05867	0.03509	0	8.93509e-232	0	0	0	0	0	0	0	0	0	0	0	0	0	0	0	0	0	0	0	0	0	0	0.10461
3405.67	0.11595	3405.67	0.10438		3405.67	0	1.57698e-43	0.01207	0.05747	0.03368	0	1.14688e-233	0	0	0	0	0	0	0	0	0	0	0	0	0	0	0	0	0	0	0	0	0	0	0.10322
3407.6	0.11428	3407.6	0.1026		3407.6	0	9.87547e-43	0.01336	0.05614	0.03231	0	1.44934e-235	0	0	0	0	0	0	0	0	0	0	0	0	0	0	0	0	0	0	0	0	0	0	0.10181
3409.53	0.1125	3409.53	0.10076		3409.53	0	6.08068e-42	0.01473	0.0547	0.03097	0	1.79509e-237	0	0	0	0	0	0	0	0	0	0	0	0	0	0	0	0	0	0	0	0	0	0	0.1004
3411.46	0.11073	3411.46	0.09895		3411.46	0	3.67444e-41	0.01617	0.05314	0.02967	0	2.18901e-239	0	0	0	0	0	0	0	0	0	0	0	0	0	0	0	0	0	0	0	0	0	0	0.09898
3413.39	0.10895	3413.39	0.09711		3413.39	0	2.18316e-40	0.01769	0.05148	0.02841	0	2.61617e-241	0	0	0	0	0	0	0	0	0	0	0	0	0	0	0	0	0	0	0	0	0	0	0.09758
3415.31	0.10718	3415.31	0.09527		3415.31	0	1.27302e-39	0.01926	0.04974	0.02719	0	3.07847e-243	0	0	0	0	0	0	0	0	0	0	0	0	0	0	0	0	0	0	0	0	0	0	0.09618
3417.24	0.10548	3417.24	0.09346		3417.24	0	7.29843e-39	0.02089	0.04792	0.026	0	3.5502e-245	0	0	0	0	0	0	0	0	0	0	0	0	0	0	0	0	0	0	0	0	0	0	0.0948
3419.17	0.1039	3419.17	0.09173		3419.17	0	4.10663e-38	0.02256	0.04604	0.02484	0	4.03116e-247	0	0	0	0	0	0	0	0	0	0	0	0	0	0	0	0	0	0	0	0	0	0	0.09344
3421.1	0.10244	3421.1	0.09007		3421.1	0	2.27186e-37	0.02427	0.04411	0.02373	0	4.48589e-249	0	0	0	0	0	0	0	0	0	0	0	0	0	0	0	0	0	0	0	0	0	0	0.09211
3423.03	0.10116	3423.03	0.08854		3423.03	0	1.23352e-36	0.02599	0.04214	0.02265	0	4.91512e-251	0	0	0	0	0	0	0	0	0	0	0	0	0	0	0	0	0	0	0	0	0	0	0.09079
3424.96	0.10012	3424.96	0.0871		3424.96	0	6.58478e-36	0.02773	0.04015	0.02161	0	5.27781e-253	0	0	0	0	0	0	0	0	0	0	0	0	0	0	0	0	0	0	0	0	0	0	0.08949
3426.89	0.09929	3426.89	0.08581		3426.89	0	3.44996e-35	0.02946	0.03815	0.0206	0	5.58017e-255	0	0	0	0	0	0	0	0	0	0	0	0	0	0	0	0	0	0	0	0	0	0	0.08821
3428.81	0.09864	3428.81	0.0846		3428.81	0	1.77559e-34	0.03116	0.03615	0.01962	0	5.79559e-257	0	0	0	0	0	0	0	0	0	0	0	0	0	0	0	0	0	0	0	0	0	0	0.08694
3430.74	0.09822	3430.74	0.08346		3430.74	0	8.98444e-34	0.03283	0.03416	0.01869	0	5.89887e-259	0	0	0	0	0	0	0	0	0	0	0	0	0	0	0	0	0	0	0	0	0	0	0.08568
3432.67	0.09795	3432.67	0.08241		3432.67	0	4.46199e-33	0.03445	0.03219	0.01778	0	5.9119e-261	0	0	0	0	0	0	0	0	0	0	0	0	0	0	0	0	0	0	0	0	0	0	0.08442
3434.6	0.09779	3434.6	0.08145		3434.6	0	2.1786e-32	0.036	0.03025	0.01691	0	5.80629e-263	0	0	0	0	0	0	0	0	0	0	0	0	0	0	0	0	0	0	0	0	0	0	0.08315
3436.53	0.09767	3436.53	0.08052		3436.53	0	1.04405e-31	0.03746	0.02834	0.01607	0	5.61521e-265	0	0	0	0	0	0	0	0	0	0	0	0	0	0	0	0	0	0	0	0	0	0	0.08187
3438.46	0.09764	3438.46	0.07963		3438.46	0	4.91893e-31	0.03881	0.02649	0.01526	0	5.32154e-267	0	0	0	0	0	0	0	0	0	0	0	0	0	0	0	0	0	0	0	0	0	0	0.08056
3440.38	0.09756	3440.38	0.07869		3440.38	0	2.2747e-30	0.04006	0.02468	0.01449	0	4.96607e-269	0	0	0	0	0	0	0	0	0	0	0	0	0	0	0	0	0	0	0	0	0	0	0.07923
3442.31	0.09737	3442.31	0.07774		3442.31	0	1.03413e-29	0.04117	0.02294	0.01374	0	4.54135e-271	0	0	0	0	0	0	0	0	0	0	0	0	0	0	0	0	0	0	0	0	0	0	0.07785
3444.24	0.09703	3444.24	0.07675		3444.24	0	4.61462e-29	0.04213	0.02126	0.01303	0	4.08948e-273	0	0	0	0	0	0	0	0	0	0	0	0	0	0	0	0	0	0	0	0	0	0	0.07642
3446.17	0.0965	3446.17	0.07566		3446.17	0	2.02435e-28	0.04295	0.01964	0.01234	0	3.60862e-275	0	0	0	0	0	0	0	0	0	0	0	0	0	0	0	0	0	0	0	0	0	0	0.07493
3448.1	0.09568	3448.1	0.07441		3448.1	0	8.71677e-28	0.04359	0.0181	0.01169	0	3.13569e-277	0	0	0	0	0	0	0	0	0	0	0	0	0	0	0	0	0	0	0	0	0	0	0.07339
3450.03	0.09455	3450.03	0.07305		3450.03	0	3.68982e-27	0.04407	0.01664	0.01106	0	2.66996e-279	0	0	0	0	0	0	0	0	0	0	0	0	0	0	0	0	0	0	0	0	0	0	0.07177
3451.95	0.0931	3451.95	0.07155		3451.95	0	1.53315e-26	0.04436	0.01525	0.01046	0	2.23875e-281	0	0	0	0	0	0	0	0	0	0	0	0	0	0	0	0	0	0	0	0	0	0	0.07007
3453.88	0.09132	3453.88	0.06995		3453.88	0	6.2623e-26	0.04447	0.01394	0.00989	0	1.83941e-283	0	0	0	0	0	0	0	0	0	0	0	0	0	0	0	0	0	0	0	0	0	0	0.0683
3455.81	0.08914	3455.81	0.06809		3455.81	0	2.51085e-25	0.0444	0.0127	0.00934	0	1.48829e-285	0	0	0	0	0	0	0	0	0	0	0	0	0	0	0	0	0	0	0	0	0	0	0.06644
3457.74	0.08667	3457.74	0.06604		3457.74	0	9.88927e-25	0.04415	0.01155	0.00881	0	1.18291e-287	0	0	0	0	0	0	0	0	0	0	0	0	0	0	0	0	0	0	0	0	0	0	0.06451
3459.67	0.08385	3459.67	0.06376		3459.67	0	3.82883e-24	0.04371	0.01046	0.00831	0	9.21249e-290	0	0	0	0	0	0	0	0	0	0	0	0	0	0	0	0	0	0	0	0	0	0	0.06249
3461.6	0.08074	3461.6	0.06136		3461.6	0	1.45518e-23	0.04311	0.00946	0.00784	0	7.06561e-292	0	0	0	0	0	0	0	0	0	0	0	0	0	0	0	0	0	0	0	0	0	0	0.0604
3463.53	0.0774	3463.53	0.05884		3463.53	0	5.43652e-23	0.04233	0.00852	0.00739	0	5.30977e-294	0	0	0	0	0	0	0	0	0	0	0	0	0	0	0	0	0	0	0	0	0	0	0.05824
3465.45	0.07389	3465.45	0.05625		3465.45	0	1.9938e-22	0.0414	0.00766	0.00695	0	3.92967e-296	0	0	0	0	0	0	0	0	0	0	0	0	0	0	0	0	0	0	0	0	0	0	0.05602
3467.38	0.07029	3467.38	0.05359		3467.38	0	7.18759e-22	0.04032	0.00687	0.00654	0	2.84959e-298	0	0	0	0	0	0	0	0	0	0	0	0	0	0	0	0	0	0	0	0	0	0	0.05373
3469.31	0.06665	3469.31	0.05087		3469.31	0	2.54362e-21	0.0391	0.00614	0.00615	0	2.03504e-300	0	0	0	0	0	0	0	0	0	0	0	0	0	0	0	0	0	0	0	0	0	0	0.0514
3471.24	0.06295	3471.24	0.0481		3471.24	0	8.8482e-21	0.03777	0.00547	0.00578	0	1.42396e-302	0	0	0	0	0	0	0	0	0	0	0	0	0	0	0	0	0	0	0	0	0	0	0.04903
3473.17	0.05929	3473.17	0.04537		3473.17	0	3.02156e-20	0.03633	0.00487	0.00543	0	9.81287e-305	0	0	0	0	0	0	0	0	0	0	0	0	0	0	0	0	0	0	0	0	0	0	0.04663
3475.1	0.05559	3475.1	0.04268		3475.1	0	1.01423e-19	0.0348	0.00431	0.0051	0	6.62556e-307	0	0	0	0	0	0	0	0	0	0	0	0	0	0	0	0	0	0	0	0	0	0	0.04422
3477.03	0.05196	3477.03	0.04008		3477.03	0	3.3421e-19	0.0332	0.00381	0.00478	0	0	0	0	0	0	0	0	0	0	0	0	0	0	0	0	0	0	0	0	0	0	0	0	0.0418
3478.95	0.04853	3478.95	0.03756		3478.95	0	1.08249e-18	0.03154	0.00336	0.00449	0	2.87049e-311	0	0	0	0	0	0	0	0	0	0	0	0	0	0	0	0	0	0	0	0	0	0	0.03939
3480.88	0.04528	3480.88	0.03513		3480.88	0	3.44205e-18	0.02984	0.00295	0.0042	0	1.84192e-313	0	0	0	0	0	0	0	0	0	0	0	0	0	0	0	0	0	0	0	0	0	0	0.037
3482.81	0.04221	3482.81	0.03288		3482.81	0	1.07577e-17	0.02812	0.00259	0.00394	0	1.15797e-315	0	0	0	0	0	0	0	0	0	0	0	0	0	0	0	0	0	0	0	0	0	0	0.03464
3484.74	0.03937	3484.74	0.03076		3484.74	0	3.30082e-17	0.02638	0.00226	0.00368	0	7.17002e-318	0	0	0	0	0	0	0	0	0	0	0	0	0	0	0	0	0	0	0	0	0	0	0.03233
3486.67	0.03678	3486.67	0.02874		3486.67	0	9.94901e-17	0.02465	0.00197	0.00344	0	4.36112e-320	0	0	0	0	0	0	0	0	0	0	0	0	0	0	0	0	0	0	0	0	0	0	0.03007
3488.6	0.03443	3488.6	0.02694		3488.6	0	2.94738e-16	0.02294	0.00172	0.00322	0	2.61855e-322	0	0	0	0	0	0	0	0	0	0	0	0	0	0	0	0	0	0	0	0	0	0	0.02788
3490.52	0.03234	3490.52	0.02534		3490.52	0	8.5724e-16	0.02126	0.00149	0.00301	0	0	0	0	0	0	0	0	0	0	0	0	0	0	0	0	0	0	0	0	0	0	0	0	0.02576
3492.45	0.03045	3492.45	0.02383		3492.45	0	2.45052e-15	0.01962	0.00129	0.00281	0	0	0	0	0	0	0	0	0	0	0	0	0	0	0	0	0	0	0	0	0	0	0	0	0.02372
3494.38	0.02869	3494.38	0.02241		3494.38	0	6.87754e-15	0.01804	0.00111	0.00262	0	0	0	0	0	0	0	0	0	0	0	0	0	0	0	0	0	0	0	0	0	0	0	0	0.02176
3496.31	0.02701	3496.31	0.0211		3496.31	0	1.8971e-14	0.01651	0.000953937	0.00244	0	0	0	0	0	0	0	0	0	0	0	0	0	0	0	0	0	0	0	0	0	0	0	0	0.0199
3498.24	0.02548	3498.24	0.01986		3498.24	0	5.13775e-14	0.01505	0.000817969	0.00228	0	0	0	0	0	0	0	0	0	0	0	0	0	0	0	0	0	0	0	0	0	0	0	0	0.01814
3500.17	0.02401	3500.17	0.01869		3500.17	0	1.36751e-13	0.01366	0.000699381	0.00212	0	0	0	0	0	0	0	0	0	0	0	0	0	0	0	0	0	0	0	0	0	0	0	0	0.01648
3502.09	0.02259	3502.09	0.01751		3502.09	0	3.57372e-13	0.01235	0.000596377	0.00197	0	0	0	0	0	0	0	0	0	0	0	0	0	0	0	0	0	0	0	0	0	0	0	0	0.01492
3504.02	0.02114	3504.02	0.0164		3504.02	0	9.17864e-13	0.01112	0.000507092	0.00183	0	0	0	0	0	0	0	0	0	0	0	0	0	0	0	0	0	0	0	0	0	0	0	0	0.01346
3505.95	0.01971	3505.95	0.01543		3505.95	0	2.31461e-12	0.00997	0.000430015	0.0017	0	0	0	0	0	0	0	0	0	0	0	0	0	0	0	0	0	0	0	0	0	0	0	0	0.0121
3507.88	0.01839	3507.88	0.01448		3507.88	0	5.73635e-12	0.0089	0.000363612	0.00158	0	0	0	0	0	0	0	0	0	0	0	0	0	0	0	0	0	0	0	0	0	0	0	0	0.01085
3509.81	0.01701	3509.81	0.01343		3509.81	0	1.39586e-11	0.00791	0.000306637	0.00147	0	0	0	0	0	0	0	0	0	0	0	0	0	0	0	0	0	0	0	0	0	0	0	0	0.00969
3511.74	0.01571	3511.74	0.01244		3511.74	0	3.33811e-11	0.00701	0.00025785	0.00136	0	0	0	0	0	0	0	0	0	0	0	0	0	0	0	0	0	0	0	0	0	0	0	0	0.00863
3513.67	0.01452	3513.67	0.0116		3513.67	0	7.83821e-11	0.00618	0.000216244	0.00126	0	0	0	0	0	0	0	0	0	0	0	0	0	0	0	0	0	0	0	0	0	0	0	0	0.00766
3515.59	0.01329	3515.59	0.01087		3515.59	0	1.80796e-10	0.00543	0.000180849	0.00117	0	0	0	0	0	0	0	0	0	0	0	0	0	0	0	0	0	0	0	0	0	0	0	0	0.00678
3517.52	0.01212	3517.52	0.0101		3517.52	0	4.09826e-10	0.00475	0.000150814	0.00108	0	0	0	0	0	0	0	0	0	0	0	0	0	0	0	0	0	0	0	0	0	0	0	0	0.00598
3519.45	0.01109	3519.45	0.00924		3519.45	0	9.12179e-10	0.00413	0.000125431	0.001	0	0	0	0	0	0	0	0	0	0	0	0	0	0	0	0	0	0	0	0	0	0	0	0	0.00526
3521.38	0.01015	3521.38	0.00852		3521.38	0	1.99522e-09	0.00359	0.00010402	0.000928318	0	0	0	0	0	0	0	0	0	0	0	0	0	0	0	0	0	0	0	0	0	0	0	0	0.00462
3523.31	0.00939	3523.31	0.008		3523.31	0	4.28528e-09	0.0031	8.6034e-05	0.000858061	0	0	0	0	0	0	0	0	0	0	0	0	0	0	0	0	0	0	0	0	0	0	0	0	0.00404
3525.24	0.00873	3525.24	0.00747		3525.24	0	9.04463e-09	0.00266	7.09534e-05	0.000792598	0	0	0	0	0	0	0	0	0	0	0	0	0	0	0	0	0	0	0	0	0	0	0	0	0.00353
3527.16	0.00801	3527.16	0.00697		3527.16	0	1.87451e-08	0.00228	5.83599e-05	0.000731706	0	0	0	0	0	0	0	0	0	0	0	0	0	0	0	0	0	0	0	0	0	0	0	0	0.00307
3529.09	0.00741	3529.09	0.00656		3529.09	0	3.81768e-08	0.00195	4.78637e-05	0.000675047	0	0	0	0	0	0	0	0	0	0	0	0	0	0	0	0	0	0	0	0	0	0	0	0	0.00267
3531.02	0.00702	3531.02	0.00623		3531.02	0	7.63492e-08	0.00165	3.91505e-05	0.000622416	0	0	0	0	0	0	0	0	0	0	0	0	0	0	0	0	0	0	0	0	0	0	0	0	0.00232
3532.95	0.00668	3532.95	0.00587		3532.95	0	1.50043e-07	0.0014	3.19314e-05	0.00057351	0	0	0	0	0	0	0	0	0	0	0	0	0	0	0	0	0	0	0	0	0	0	0	0	0.00201
3534.88	0.00634	3534.88	0.00559		3534.88	0	2.89554e-07	0.00118	2.5974e-05	0.000528142	0	0	0	0	0	0	0	0	0	0	0	0	0	0	0	0	0	0	0	0	0	0	0	0	0.00173
3536.81	0.00613	3536.81	0.00545		3536.81	0	5.49088e-07	0.000989847	2.10673e-05	0.000486042	0	0	0	0	0	0	0	0	0	0	0	0	0	0	0	0	0	0	0	0	0	0	0	0	0.0015
3538.74	0.00601	3538.74	0.00539		3538.74	0	1.0225e-06	0.000827228	1.7042e-05	0.00044704	0	0	0	0	0	0	0	0	0	0	0	0	0	0	0	0	0	0	0	0	0	0	0	0	0.00129
3540.66	0.00584	3540.66	0.00526		3540.66	0	1.87101e-06	0.000688405	1.3746e-05	0.000410895	0	0	0	0	0	0	0	0	0	0	0	0	0	0	0	0	0	0	0	0	0	0	0	0	0.00111
3542.59	0.00581	3542.59	0.00515		3542.59	0	3.36207e-06	0.000570569	1.1058e-05	0.000377457	0	0	0	0	0	0	0	0	0	0	0	0	0	0	0	0	0	0	0	0	0	0	0	0	0.000962446
3544.52	0.00584	3544.52	0.00514		3544.52	0	5.93462e-06	0.000470952	8.87104e-06	0.000346525	0	0	0	0	0	0	0	0	0	0	0	0	0	0	0	0	0	0	0	0	0	0	0	0	0.000832282
3546.45	0.00578	3546.45	0.00519		3546.45	0	1.02934e-05	0.000387083	7.09603e-06	0.000317917	0	0	0	0	0	0	0	0	0	0	0	0	0	0	0	0	0	0	0	0	0	0	0	0	0.000722389
3548.38	0.00574	3548.38	0.00532		3548.38	0	1.75328e-05	0.000316868	5.66111e-06	0.000291503	0	0	0	0	0	0	0	0	0	0	0	0	0	0	0	0	0	0	0	0	0	0	0	0	0.000631566
3550.31	0.00587	3550.31	0.00541		3550.31	0	2.93438e-05	0.000258292	4.5033e-06	0.000267107	0	0	0	0	0	0	0	0	0	0	0	0	0	0	0	0	0	0	0	0	0	0	0	0	0.000559246
3552.24	0.00616	3552.24	0.00547		3552.24	0	4.82303e-05	0.000209698	3.57279e-06	0.000244612	0	0	0	0	0	0	0	0	0	0	0	0	0	0	0	0	0	0	0	0	0	0	0	0	0.000506113
3554.16	0.0065	3554.16	0.00566		3554.16	0	7.78907e-05	0.000169524	2.82634e-06	0.000223863	0	0	0	0	0	0	0	0	0	0	0	0	0	0	0	0	0	0	0	0	0	0	0	0	0.000474104
3556.09	0.00686	3556.09	0.00577		3556.09	0	0.000123537	0.000136496	2.22993e-06	0.000204757	0	0	0	0	0	0	0	0	0	0	0	0	0	0	0	0	0	0	0	0	0	0	0	0	0.00046702
3558.02	0.00733	3558.02	0.00586		3558.02	0	0.000192514	0.000109437	1.75427e-06	0.000187157	0	0	0	0	0	0	0	0	0	0	0	0	0	0	0	0	0	0	0	0	0	0	0	0	0.000490862
3559.95	0.00795	3559.95	0.00611		3559.95	0	0.000294633	8.73897e-05	1.37643e-06	0.000170972	0	0	0	0	0	0	0	0	0	0	0	0	0	0	0	0	0	0	0	0	0	0	0	0	0.000554371
3561.88	0.00852	3561.88	0.00654		3561.88	0	0.000443045	6.94878e-05	1.07683e-06	0.000156082	0	0	0	0	0	0	0	0	0	0	0	0	0	0	0	0	0	0	0	0	0	0	0	0	0.000669692
3563.81	0.00894	3563.81	0.00712		3563.81	0	0.000654298	5.50316e-05	8.40222e-07	0.000142408	0	0	0	0	0	0	0	0	0	0	0	0	0	0	0	0	0	0	0	0	0	0	0	0	0.000852579
3565.74	0.00937	3565.74	0.00744		3565.74	0	0.000949384	4.33976e-05	6.53699e-07	0.000129846	0	0	0	0	0	0	0	0	0	0	0	0	0	0	0	0	0	0	0	0	0	0	0	0	0.00112
3567.66	0.00999	3567.66	0.00776		3567.66	0	0.00135	3.4086e-05	5.0724e-07	0.000118324	0	0	0	0	0	0	0	0	0	0	0	0	0	0	0	0	0	0	0	0	0	0	0	0	0.00151
3569.59	0.01106	3569.59	0.0085		3569.59	0	0.00189	2.66584e-05	3.92451e-07	0.000107753	0	0	0	0	0	0	0	0	0	0	0	0	0	0	0	0	0	0	0	0	0	0	0	0	0.00203
3571.52	0.01212	3571.52	0.00934		3571.52	0	0.0026	2.0766e-05	3.02839e-07	9.80697e-05	0	0	0	0	0	0	0	0	0	0	0	0	0	0	0	0	0	0	0	0	0	0	0	0	0.00272
3573.45	0.013	3573.45	0.01019		3573.45	0	0.00352	1.61092e-05	2.33041e-07	8.92019e-05	0	0	0	0	0	0	0	0	0	0	0	0	0	0	0	0	0	0	0	0	0	0	0	0	0.00362
3575.38	0.01432	3575.38	0.0112		3575.38	0	0.00467	1.24435e-05	1.78808e-07	8.10817e-05	0	0	0	0	0	0	0	0	0	0	0	0	0	0	0	0	0	0	0	0	0	0	0	0	0.00476
3577.3	0.01595	3577.3	0.01241		3577.3	0	0.00609	9.57348e-06	1.36835e-07	7.36588e-05	0	0	0	0	0	0	0	0	0	0	0	0	0	0	0	0	0	0	0	0	0	0	0	0	0.00617
3579.23	0.018	3579.23	0.01375		3579.23	0	0.0078	7.33402e-06	1.0441e-07	6.68708e-05	0	0	0	0	0	0	0	0	0	0	0	0	0	0	0	0	0	0	0	0	0	0	0	0	0.00787
3581.16	0.01959	3581.16	0.01529		3581.16	0	0.00981	5.596e-06	7.94589e-08	6.06738e-05	0	0	0	0	0	0	0	0	0	0	0	0	0	0	0	0	0	0	0	0	0	0	0	0	0.00987
3583.09	0.02148	3583.09	0.01689		3583.09	0	0.01212	4.25163e-06	6.02942e-08	5.50143e-05	0	0	0	0	0	0	0	0	0	0	0	0	0	0	0	0	0	0	0	0	0	0	0	0	0.01218
3585.02	0.0239	3585.02	0.01865		3585.02	0	0.01471	3.21735e-06	4.56316e-08	4.98543e-05	0	0	0	0	0	0	0	0	0	0	0	0	0	0	0	0	0	0	0	0	0	0	0	0	0.01476
3586.95	0.02648	3586.95	0.02059		3586.95	0	0.01754	2.42427e-06	3.4434e-08	4.51481e-05	0	0	0	0	0	0	0	0	0	0	0	0	0	0	0	0	0	0	0	0	0	0	0	0	0.01758
3588.88	0.02944	3588.88	0.0227		3588.88	0	0.02054	1.81941e-06	2.59159e-08	4.0863e-05	0	0	0	0	0	0	0	0	0	0	0	0	0	0	0	0	0	0	0	0	0	0	0	0	0.02058
3590.8	0.03249	3590.8	0.02494		3590.8	0	0.02363	1.35962e-06	1.94481e-08	3.69598e-05	0	0	0	0	0	0	0	0	0	0	0	0	0	0	0	0	0	0	0	0	0	0	0	0	0.02367
3592.73	0.03555	3592.73	0.02701		3592.73	0	0.02671	1.01199e-06	1.45562e-08	3.34105e-05	0	0	0	0	0	0	0	0	0	0	0	0	0	0	0	0	0	0	0	0	0	0	0	0	0.02674
3594.66	0.03883	3594.66	0.02894		3594.66	0	0.02965	7.50013e-07	1.08629e-08	3.01818e-05	0	0	0	0	0	0	0	0	0	0	0	0	0	0	0	0	0	0	0	0	0	0	0	0	0.02968
3596.59	0.04242	3596.59	0.03103		3596.59	0	0.03234	5.53647e-07	8.08548e-09	2.72497e-05	0	0	0	0	0	0	0	0	0	0	0	0	0	0	0	0	0	0	0	0	0	0	0	0	0.03236
3598.52	0.04593	3598.52	0.033		3598.52	0	0.03464	4.06941e-07	6.00058e-09	2.45859e-05	0	0	0	0	0	0	0	0	0	0	0	0	0	0	0	0	0	0	0	0	0	0	0	0	0.03467
3600.45	0.04912	3600.45	0.03475		3600.45	0	0.03646	2.97922e-07	4.44163e-09	2.217e-05	0	0	0	0	0	0	0	0	0	0	0	0	0	0	0	0	0	0	0	0	0	0	0	0	0.03648
3602.38	0.05224	3602.38	0.03649		3602.38	0	0.03769	2.17209e-07	3.27859e-09	1.99791e-05	0	0	0	0	0	0	0	0	0	0	0	0	0	0	0	0	0	0	0	0	0	0	0	0	0.03771
3604.3	0.05522	3604.3	0.03767		3604.3	0	0.03827	1.57683e-07	2.413e-09	1.79926e-05	0	0	0	0	0	0	0	0	0	0	0	0	0	0	0	0	0	0	0	0	0	0	0	0	0.03829
3606.23	0.05775	3606.23	0.03816		3606.23	0	0.03817	1.14016e-07	1.7713e-09	1.61945e-05	0	0	0	0	0	0	0	0	0	0	0	0	0	0	0	0	0	0	0	0	0	0	0	0	0.03819
3608.16	0.05918	3608.16	0.03818		3608.16	0	0.03741	8.20878e-08	1.29644e-09	1.45663e-05	0	0	0	0	0	0	0	0	0	0	0	0	0	0	0	0	0	0	0	0	0	0	0	0	0.03742
3610.09	0.0587	3610.09	0.03721		3610.09	0	0.03601	5.88664e-08	9.46404e-10	1.30944e-05	0	0	0	0	0	0	0	0	0	0	0	0	0	0	0	0	0	0	0	0	0	0	0	0	0.03602
3612.02	0.05634	3612.02	0.0349		3612.02	0	0.03405	4.20325e-08	6.8885e-10	1.17633e-05	0	0	0	0	0	0	0	0	0	0	0	0	0	0	0	0	0	0	0	0	0	0	0	0	0.03406
3613.95	0.05218	3613.95	0.03163		3613.95	0	0.03162	2.98938e-08	5.00079e-10	1.05616e-05	0	0	0	0	0	0	0	0	0	0	0	0	0	0	0	0	0	0	0	0	0	0	0	0	0.03163
3615.88	0.04733	3615.88	0.02807		3615.88	0	0.02885	2.11692e-08	3.61972e-10	9.47625e-06	0	0	0	0	0	0	0	0	0	0	0	0	0	0	0	0	0	0	0	0	0	0	0	0	0.02886
3617.8	0.04266	3617.8	0.02446		3617.8	0	0.02586	1.49316e-08	2.61324e-10	8.49765e-06	0	0	0	0	0	0	0	0	0	0	0	0	0	0	0	0	0	0	0	0	0	0	0	0	0.02587
3619.73	0.03813	3619.73	0.02106		3619.73	0	0.02277	1.04866e-08	1.88107e-10	7.61497e-06	0	0	0	0	0	0	0	0	0	0	0	0	0	0	0	0	0	0	0	0	0	0	0	0	0.02277
3621.66	0.03357	3621.66	0.01798		3621.66	0	0.01969	7.33576e-09	1.35051e-10	6.82014e-06	0	0	0	0	0	0	0	0	0	0	0	0	0	0	0	0	0	0	0	0	0	0	0	0	0.0197
3623.59	0.02862	3623.59	0.01484		3623.59	0	0.01673	5.1095e-09	9.66746e-11	6.10415e-06	0	0	0	0	0	0	0	0	0	0	0	0	0	0	0	0	0	0	0	0	0	0	0	0	0.01673
3625.52	0.02289	3625.52	0.01128		3625.52	0	0.01396	3.54483e-09	6.90234e-11	5.46026e-06	0	0	0	0	0	0	0	0	0	0	0	0	0	0	0	0	0	0	0	0	0	0	0	0	0.01397
3627.45	0.01702	3627.45	0.00811		3627.45	0	0.01144	2.44869e-09	4.91359e-11	4.88099e-06	0	0	0	0	0	0	0	0	0	0	0	0	0	0	0	0	0	0	0	0	0	0	0	0	0.01145
3629.37	0.0113	3629.37	0.00537		3629.37	0	0.00922	1.68484e-09	3.48877e-11	4.36073e-06	0	0	0	0	0	0	0	0	0	0	0	0	0	0	0	0	0	0	0	0	0	0	0	0	0.00922
3631.3	0.00723	3631.3	0.00332		3631.3	0	0.00729	1.15448e-09	2.47025e-11	3.89351e-06	0	0	0	0	0	0	0	0	0	0	0	0	0	0	0	0	0	0	0	0	0	0	0	0	0.00729
3633.23	0.00474	3633.23	0.00198		3633.23	0	0.00566	7.87651e-10	1.74392e-11	3.474e-06	0	0	0	0	0	0	0	0	0	0	0	0	0	0	0	0	0	0	0	0	0	0	0	0	0.00567
3635.16	0.00332	3635.16	0.00121		3635.16	0	0.00432	5.35266e-10	1.22797e-11	3.09796e-06	0	0	0	0	0	0	0	0	0	0	0	0	0	0	0	0	0	0	0	0	0	0	0	0	0.00433
3637.09	0.00266	3637.09	0.00091		3637.09	0	0.00324	3.62177e-10	8.62105e-12	2.76075e-06	0	0	0	0	0	0	0	0	0	0	0	0	0	0	0	0	0	0	0	0	0	0	0	0	0.00325
3639.02	0.00225	3639.02	0.00061		3639.02	0	0.00239	2.44098e-10	6.03683e-12	2.45887e-06	0	0	0	0	0	0	0	0	0	0	0	0	0	0	0	0	0	0	0	0	0	0	0	0	0.00239
3640.95	0.00168	3640.95	0.00059		3640.95	0	0.00173	1.63803e-10	4.21475e-12	2.18851e-06	0	0	0	0	0	0	0	0	0	0	0	0	0	0	0	0	0	0	0	0	0	0	0	0	0.00173
3642.87	0.00142	3642.87	0.00063		3642.87	0	0.00123	1.09489e-10	2.93502e-12	1.94679e-06	0	0	0	0	0	0	0	0	0	0	0	0	0	0	0	0	0	0	0	0	0	0	0	0	0.00123
3644.8	0.00157	3644.8	0.00035		3644.8	0	0.000857463	7.28673e-11	2.0378e-12	1.7306e-06	0	0	0	0	0	0	0	0	0	0	0	0	0	0	0	0	0	0	0	0	0	0	0	0	0.000859194
3646.73	0.00151	3646.73	3e-05		3646.73	0	0.000588137	4.83048e-11	1.41121e-12	1.53755e-06	0	0	0	0	0	0	0	0	0	0	0	0	0	0	0	0	0	0	0	0	0	0	0	0	0.000589674
3648.66	0.00127	3648.66	3e-05		3648.66	0	0.000396193	3.18828e-11	9.74385e-13	1.36512e-06	0	0	0	0	0	0	0	0	0	0	0	0	0	0	0	0	0	0	0	0	0	0	0	0	0.000397558
3650.59	0.00126	3650.59	0.00023		3650.59	0	0.000262227	2.09615e-11	6.71041e-13	1.21134e-06	0	0	0	0	0	0	0	0	0	0	0	0	0	0	0	0	0	0	0	0	0	0	0	0	0.000263439
3652.52	0.0015	3652.52	0.00021		3652.52	0	0.000170454	1.37213e-11	4.60763e-13	1.07416e-06	0	0	0	0	0	0	0	0	0	0	0	0	0	0	0	0	0	0	0	0	0	0	0	0	0.000171528
3654.44	0.00163	3654.44	0.00027		3654.44	0	0.000108864	8.94674e-12	3.15563e-13	9.5198e-07	0	0	0	0	0	0	0	0	0	0	0	0	0	0	0	0	0	0	0	0	0	0	0	0	0.000109816
3656.37	0.00158	3656.37	0.00023		3656.37	0	6.82833e-05	5.80821e-12	2.15478e-13	8.43125e-07	0	0	0	0	0	0	0	0	0	0	0	0	0	0	0	0	0	0	0	0	0	0	0	0	6.91264e-05
3658.3	0.00131	3658.3	0.00022		3658.3	0	4.20826e-05	3.75596e-12	1.46758e-13	7.46303e-07	0	0	0	0	0	0	0	0	0	0	0	0	0	0	0	0	0	0	0	0	0	0	0	0	4.28289e-05
3660.23	0.00114	3660.23	0.00019		3660.23	0	2.54769e-05	2.41882e-12	9.96769e-14	6.60191e-07	0	0	0	0	0	0	0	0	0	0	0	0	0	0	0	0	0	0	0	0	0	0	0	0	2.61371e-05
3662.16	0.00109	3662.16	-8.63e-07		3662.16	0	1.5147e-05	1.55092e-12	6.74986e-14	5.83616e-07	0	0	0	0	0	0	0	0	0	0	0	0	0	0	0	0	0	0	0	0	0	0	0	0	1.57306e-05
3664.09	0.000988787	3664.09	-3.8645e-05		3664.09	0	8.84871e-06	9.90556e-13	4.55909e-14	5.15638e-07	0	0	0	0	0	0	0	0	0	0	0	0	0	0	0	0	0	0	0	0	0	0	0	0	9.36435e-06
3666.01	0.000921866	3666.01	1e-05		3666.01	0	5.07646e-06	6.29898e-13	3.0702e-14	4.55266e-07	0	0	0	0	0	0	0	0	0	0	0	0	0	0	0	0	0	0	0	0	0	0	0	0	5.53173e-06
3667.94	0.00112	3667.94	-2.7939e-05		3667.94	0	2.86169e-06	3.98994e-13	2.06225e-14	4.01741e-07	0	0	0	0	0	0	0	0	0	0	0	0	0	0	0	0	0	0	0	0	0	0	0	0	3.26343e-06
3669.87	0.00137	3669.87	0.00012		3669.87	0	1.58418e-06	2.5163e-13	1.38108e-14	3.54266e-07	0	0	0	0	0	0	0	0	0	0	0	0	0	0	0	0	0	0	0	0	0	0	0	0	1.93844e-06
3671.8	0.00111	3671.8	-2.7249e-05		3671.8	0	8.61733e-07	1.58076e-13	9.22531e-15	3.12228e-07	0	0	0	0	0	0	0	0	0	0	0	0	0	0	0	0	0	0	0	0	0	0	0	0	1.17396e-06
3673.73	0.000839828	3673.73	2e-05		3673.73	0	4.60314e-07	9.88708e-14	6.14394e-15	2.74991e-07	0	0	0	0	0	0	0	0	0	0	0	0	0	0	0	0	0	0	0	0	0	0	0	0	7.35305e-07
3675.66	0.000897999	3675.66	0.00014		3675.66	0	2.41619e-07	6.15997e-14	4.08131e-15	2.42061e-07	0	0	0	0	0	0	0	0	0	0	0	0	0	0	0	0	0	0	0	0	0	0	0	0	4.8368e-07
3677.59	0.000828657	3677.59	-2.2553e-05		3677.59	0	1.24541e-07	3.82108e-14	2.70306e-15	2.12928e-07	0	0	0	0	0	0	0	0	0	0	0	0	0	0	0	0	0	0	0	0	0	0	0	0	3.3747e-07
3679.51	0.000842704	3679.51	-0.000124945		3679.51	0	6.30812e-08	2.36104e-14	1.78566e-15	1.87198e-07	0	0	0	0	0	0	0	0	0	0	0	0	0	0	0	0	0	0	0	0	0	0	0	0	2.5028e-07
3681.44	0.000980058	3681.44	-5.8279e-05		3681.44	0	3.13749e-08	1.4525e-14	1.17609e-15	1.64465e-07	0	0	0	0	0	0	0	0	0	0	0	0	0	0	0	0	0	0	0	0	0	0	0	0	1.9584e-07
3683.37	0.00105	3683.37	-8.6557e-05		3683.37	0	1.53347e-08	8.90103e-15	7.72634e-16	1.44413e-07	0	0	0	0	0	0	0	0	0	0	0	0	0	0	0	0	0	0	0	0	0	0	0	0	1.59747e-07
3685.3	0.00104	3685.3	-0.000237221		3685.3	0	7.35968e-09	5.43072e-15	5.06064e-16	1.26718e-07	0	0	0	0	0	0	0	0	0	0	0	0	0	0	0	0	0	0	0	0	0	0	0	0	1.34078e-07
3687.23	0.00103	3687.23	-0.000308745		3687.23	0	3.47105e-09	3.30057e-15	3.30619e-16	1.11131e-07	0	0	0	0	0	0	0	0	0	0	0	0	0	0	0	0	0	0	0	0	0	0	0	0	1.14602e-07
3689.16	0.000928159	3689.16	-0.000298051		3689.16	0	1.60812e-09	1.99768e-15	2.154e-16	9.74002e-08	0	0	0	0	0	0	0	0	0	0	0	0	0	0	0	0	0	0	0	0	0	0	0	0	9.90084e-08
3691.09	0.000820006	3691.09	-0.000394035		3691.09	0	7.31568e-10	1.20379e-15	1.39914e-16	8.53076e-08	0	0	0	0	0	0	0	0	0	0	0	0	0	0	0	0	0	0	0	0	0	0	0	0	8.60392e-08
3693.01	0.00081056	3693.01	-0.000381403		3693.01	0	3.27056e-10	7.22594e-16	9.06502e-17	7.46753e-08	0	0	0	0	0	0	0	0	0	0	0	0	0	0	0	0	0	0	0	0	0	0	0	0	7.50024e-08
3694.94	0.000895193	3694.94	-0.000297171		3694.94	0	1.43568e-10	4.31842e-16	5.85562e-17	6.53232e-08	0	0	0	0	0	0	0	0	0	0	0	0	0	0	0	0	0	0	0	0	0	0	0	0	6.54668e-08
3696.87	0.00106	3696.87	-0.000245534		3696.87	0	6.19344e-11	2.57084e-16	3.77285e-17	5.7111e-08	0	0	0	0	0	0	0	0	0	0	0	0	0	0	0	0	0	0	0	0	0	0	0	0	5.71729e-08
3698.8	0.00108	3698.8	-0.000251582		3698.8	0	2.62342e-11	1.52374e-16	2.42361e-17	4.98968e-08	0	0	0	0	0	0	0	0	0	0	0	0	0	0	0	0	0	0	0	0	0	0	0	0	4.9923e-08
3700.73	0.000913883	3700.73	-0.000283544		3700.73	0	1.09207e-11	8.99639e-17	1.55292e-17	4.357e-08	0	0	0	0	0	0	0	0	0	0	0	0	0	0	0	0	0	0	0	0	0	0	0	0	4.35809e-08
3702.66	0.000728331	3702.66	-0.000153344		3702.66	0	4.46362e-12	5.28822e-17	9.92044e-18	3.80192e-08	0	0	0	0	0	0	0	0	0	0	0	0	0	0	0	0	0	0	0	0	0	0	0	0	3.80237e-08
3704.58	0.000734557	3704.58	-0.000354096		3704.58	0	1.793e-12	3.09652e-17	6.32133e-18	3.31575e-08	0	0	0	0	0	0	0	0	0	0	0	0	0	0	0	0	0	0	0	0	0	0	0	0	3.31593e-08
3706.51	0.000892432	3706.51	-0.000544622		3706.51	0	7.07157e-13	1.80518e-17	4.01585e-18	2.88975e-08	0	0	0	0	0	0	0	0	0	0	0	0	0	0	0	0	0	0	0	0	0	0	0	0	2.88982e-08
3708.44	0.00105	3708.44	-0.000522901		3708.44	0	2.74104e-13	1.04831e-17	2.54475e-18	2.5171e-08	0	0	0	0	0	0	0	0	0	0	0	0	0	0	0	0	0	0	0	0	0	0	0	0	2.51713e-08
3710.37	0.000962248	3710.37	-0.00044425		3710.37	0	1.04316e-13	6.06099e-18	1.60769e-18	2.19099e-08	0	0	0	0	0	0	0	0	0	0	0	0	0	0	0	0	0	0	0	0	0	0	0	0	2.19101e-08
3712.3	0.000919045	3712.3	-0.000221111		3712.3	0	3.90176e-14	3.49077e-18	1.01312e-18	1.9061e-08	0	0	0	0	0	0	0	0	0	0	0	0	0	0	0	0	0	0	0	0	0	0	0	0	1.9061e-08
3714.23	0.000921048	3714.23	5e-05		3714.23	0	1.43284e-14	2.00161e-18	6.36513e-19	1.6571e-08	0	0	0	0	0	0	0	0	0	0	0	0	0	0	0	0	0	0	0	0	0	0	0	0	1.6571e-08
3716.16	0.000899918	3716.16	-5.6372e-05		3716.16	0	5.17147e-15	1.14331e-18	3.98891e-19	1.43984e-08	0	0	0	0	0	0	0	0	0	0	0	0	0	0	0	0	0	0	0	0	0	0	0	0	1.43984e-08
3718.08	0.000725535	3718.08	-0.000470111		3718.08	0	1.83353e-15	6.5036e-19	2.49285e-19	1.2503e-08	0	0	0	0	0	0	0	0	0	0	0	0	0	0	0	0	0	0	0	0	0	0	0	0	1.2503e-08
3720.01	0.000646421	3720.01	-0.000602797		3720.01	0	6.38229e-16	3.68315e-19	1.5532e-19	1.08495e-08	0	0	0	0	0	0	0	0	0	0	0	0	0	0	0	0	0	0	0	0	0	0	0	0	1.08495e-08
3721.94	0.000528571	3721.94	-0.000553476		3721.94	0	2.18352e-16	2.07786e-19	9.6529e-20	9.40962e-09	0	0	0	0	0	0	0	0	0	0	0	0	0	0	0	0	0	0	0	0	0	0	0	0	9.40962e-09
3723.87	0.000315033	3723.87	-0.000477072		3723.87	0	7.33411e-17	1.16704e-19	5.98104e-20	8.15515e-09	0	0	0	0	0	0	0	0	0	0	0	0	0	0	0	0	0	0	0	0	0	0	0	0	8.15515e-09
3725.8	0.000363638	3725.8	-0.000333259		3725.8	0	2.42123e-17	6.52965e-20	3.69656e-20	7.06409e-09	0	0	0	0	0	0	0	0	0	0	0	0	0	0	0	0	0	0	0	0	0	0	0	0	7.06409e-09
3727.73	0.00061636	3727.73	-0.000237288		3727.73	0	7.84741e-18	3.63718e-20	2.27775e-20	6.11475e-09	0	0	0	0	0	0	0	0	0	0	0	0	0	0	0	0	0	0	0	0	0	0	0	0	6.11475e-09
3729.65	0.000873862	3729.65	-0.000167321		3729.65	0	2.49991e-18	2.01826e-20	1.39997e-20	5.29012e-09	0	0	0	0	0	0	0	0	0	0	0	0	0	0	0	0	0	0	0	0	0	0	0	0	5.29012e-09
3731.58	0.00103	3731.58	-0.000130105		3731.58	0	7.81834e-19	1.11495e-20	8.57854e-21	4.57353e-09	0	0	0	0	0	0	0	0	0	0	0	0	0	0	0	0	0	0	0	0	0	0	0	0	4.57353e-09
3733.51	0.000798317	3733.51	-0.000159348		3733.51	0	2.40337e-19	6.13585e-21	5.24342e-21	3.95185e-09	0	0	0	0	0	0	0	0	0	0	0	0	0	0	0	0	0	0	0	0	0	0	0	0	3.95185e-09
3735.44	0.000809273	3735.44	-0.000147692		3735.44	0	7.25289e-20	3.36172e-21	3.19521e-21	3.41231e-09	0	0	0	0	0	0	0	0	0	0	0	0	0	0	0	0	0	0	0	0	0	0	0	0	3.41231e-09
3737.37	0.00105	3737.37	-0.000100792		3737.37	0	2.15142e-20	1.83479e-21	1.94219e-21	2.94484e-09	0	0	0	0	0	0	0	0	0	0	0	0	0	0	0	0	0	0	0	0	0	0	0	0	2.94484e-09
3739.3	0.000882979	3739.3	-0.000277988		3739.3	0	6.26493e-21	9.96959e-22	1.17697e-21	2.53964e-09	0	0	0	0	0	0	0	0	0	0	0	0	0	0	0	0	0	0	0	0	0	0	0	0	2.53964e-09
3741.22	0.000690945	3741.22	-0.000323906		3741.22	0	1.79324e-21	5.39646e-22	7.11451e-22	2.18901e-09	0	0	0	0	0	0	0	0	0	0	0	0	0	0	0	0	0	0	0	0	0	0	0	0	2.18901e-09
3743.15	0.000699634	3743.15	-0.000205788		3743.15	0	5.03883e-22	2.90808e-22	4.28753e-22	1.88548e-09	0	0	0	0	0	0	0	0	0	0	0	0	0	0	0	0	0	0	0	0	0	0	0	0	1.88548e-09
3745.08	0.000867984	3745.08	-0.00017263		3745.08	0	1.39175e-22	1.56115e-22	2.57738e-22	1.62315e-09	0	0	0	0	0	0	0	0	0	0	0	0	0	0	0	0	0	0	0	0	0	0	0	0	1.62315e-09
3747.01	0.000680742	3747.01	-0.000282735		3747.01	0	3.77614e-23	8.34619e-23	1.54506e-22	1.39646e-09	0	0	0	0	0	0	0	0	0	0	0	0	0	0	0	0	0	0	0	0	0	0	0	0	1.39646e-09
3748.94	0.000586983	3748.94	-0.000320888		3748.94	0	1.00575e-23	4.44215e-23	9.23399e-23	1.2006e-09	0	0	0	0	0	0	0	0	0	0	0	0	0	0	0	0	0	0	0	0	0	0	0	0	1.2006e-09
3750.87	0.00055781	3750.87	-0.000425873		3750.87	0	2.63322e-24	2.35528e-23	5.50485e-23	1.03164e-09	0	0	0	0	0	0	0	0	0	0	0	0	0	0	0	0	0	0	0	0	0	0	0	0	1.03164e-09
3752.8	0.000604556	3752.8	-0.00048146		3752.8	0	6.76754e-25	1.24324e-23	3.27174e-23	8.85848e-10	0	0	0	0	0	0	0	0	0	0	0	0	0	0	0	0	0	0	0	0	0	0	0	0	8.85848e-10
3754.72	0.000421273	3754.72	-0.000724787		3754.72	0	1.70976e-25	6.53748e-24	1.93966e-23	7.60248e-10	0	0	0	0	0	0	0	0	0	0	0	0	0	0	0	0	0	0	0	0	0	0	0	0	7.60248e-10
3756.65	0.000226728	3756.65	-0.000897854		3756.65	0	4.24013e-26	3.42236e-24	1.14643e-23	6.52e-10	0	0	0	0	0	0	0	0	0	0	0	0	0	0	0	0	0	0	0	0	0	0	0	0	6.52e-10
3758.58	0.000139439	3758.58	-0.000805117		3758.58	0	1.03369e-26	1.7848e-24	6.75901e-24	5.58864e-10	0	0	0	0	0	0	0	0	0	0	0	0	0	0	0	0	0	0	0	0	0	0	0	0	5.58864e-10
3760.51	0.000203157	3760.51	-0.000652895		3760.51	0	2.47363e-27	9.26639e-25	3.97278e-24	4.78698e-10	0	0	0	0	0	0	0	0	0	0	0	0	0	0	0	0	0	0	0	0	0	0	0	0	4.78698e-10
3762.44	0.000220376	3762.44	-0.000573491		3762.44	0	5.8191e-28	4.79272e-25	2.32927e-24	4.0981e-10	0	0	0	0	0	0	0	0	0	0	0	0	0	0	0	0	0	0	0	0	0	0	0	0	4.0981e-10
3764.37	0.000177093	3764.37	-0.000499259		3764.37	0	1.34369e-28	2.46779e-25	1.36151e-24	3.50591e-10	0	0	0	0	0	0	0	0	0	0	0	0	0	0	0	0	0	0	0	0	0	0	0	0	3.50591e-10
3766.3	0.000194777	3766.3	-0.000510057		3766.3	0	3.05021e-29	1.26586e-25	7.93844e-25	2.99768e-10	0	0	0	0	0	0	0	0	0	0	0	0	0	0	0	0	0	0	0	0	0	0	0	0	2.99768e-10
3768.22	0.000261099	3768.22	-0.000584459		3768.22	0	6.79633e-30	6.46424e-26	4.61449e-25	2.56133e-10	0	0	0	0	0	0	0	0	0	0	0	0	0	0	0	0	0	0	0	0	0	0	0	0	2.56133e-10
3770.15	0.000428002	3770.15	-0.000594555		3770.15	0	1.48871e-30	3.28854e-26	2.67565e-25	2.18732e-10	0	0	0	0	0	0	0	0	0	0	0	0	0	0	0	0	0	0	0	0	0	0	0	0	2.18732e-10
3772.08	0.000416928	3772.08	-0.00050044		3772.08	0	3.20079e-31	1.66548e-26	1.5467e-25	1.86662e-10	0	0	0	0	0	0	0	0	0	0	0	0	0	0	0	0	0	0	0	0	0	0	0	0	1.86662e-10
3774.01	0.000321481	3774.01	-0.000581276		3774.01	0	6.76553e-32	8.40295e-27	8.91868e-26	1.59209e-10	0	0	0	0	0	0	0	0	0	0	0	0	0	0	0	0	0	0	0	0	0	0	0	0	1.59209e-10
3775.94	0.000402463	3775.94	-0.000689444		3775.94	0	1.40361e-32	4.22059e-27	5.12703e-26	1.35698e-10	0	0	0	0	0	0	0	0	0	0	0	0	0	0	0	0	0	0	0	0	0	0	0	0	1.35698e-10
3777.87	0.000508776	3777.87	-0.000650611		3777.87	0	2.86287e-33	2.1119e-27	2.94003e-26	1.15597e-10	0	0	0	0	0	0	0	0	0	0	0	0	0	0	0	0	0	0	0	0	0	0	0	0	1.15597e-10
3779.79	0.000526811	3779.79	-0.000566014		3779.79	0	5.73603e-34	1.05239e-27	1.68125e-26	9.84124e-11	0	0	0	0	0	0	0	0	0	0	0	0	0	0	0	0	0	0	0	0	0	0	0	0	9.84124e-11
3781.72	0.000544713	3781.72	-0.000482905		3781.72	0	1.128e-34	5.22067e-28	9.58474e-27	8.37239e-11	0	0	0	0	0	0	0	0	0	0	0	0	0	0	0	0	0	0	0	0	0	0	0	0	8.37239e-11
3783.65	0.000534435	3783.65	-0.000571488		3783.65	0	2.18086e-35	2.58011e-28	5.45068e-27	7.11897e-11	0	0	0	0	0	0	0	0	0	0	0	0	0	0	0	0	0	0	0	0	0	0	0	0	7.11897e-11
3785.58	0.000491487	3785.58	-0.000638465		3785.58	0	4.13833e-36	1.26938e-28	3.09021e-27	6.04894e-11	0	0	0	0	0	0	0	0	0	0	0	0	0	0	0	0	0	0	0	0	0	0	0	0	6.04894e-11
3787.51	0.000543591	3787.51	-0.000597621		3787.51	0	7.72062e-37	6.22172e-29	1.74762e-27	5.137e-11	0	0	0	0	0	0	0	0	0	0	0	0	0	0	0	0	0	0	0	0	0	0	0	0	5.137e-11
3789.44	0.000485237	3789.44	-0.000608294		3789.44	0	1.41368e-37	3.03578e-29	9.85312e-28	4.35948e-11	0	0	0	0	0	0	0	0	0	0	0	0	0	0	0	0	0	0	0	0	0	0	0	0	4.35948e-11
3791.36	0.000371473	3791.36	-0.000695622		3791.36	0	2.54499e-38	1.47569e-29	5.54145e-28	3.69767e-11	0	0	0	0	0	0	0	0	0	0	0	0	0	0	0	0	0	0	0	0	0	0	0	0	3.69767e-11
3793.29	0.000393926	3793.29	-0.000603366		3793.29	0	4.4966e-39	7.14103e-30	3.10698e-28	3.13412e-11	0	0	0	0	0	0	0	0	0	0	0	0	0	0	0	0	0	0	0	0	0	0	0	0	3.13412e-11
3795.22	0.000450944	3795.22	-0.000432992		3795.22	0	7.81137e-40	3.44265e-30	1.73771e-28	2.65504e-11	0	0	0	0	0	0	0	0	0	0	0	0	0	0	0	0	0	0	0	0	0	0	0	0	2.65504e-11
3797.15	0.000477361	3797.15	-0.000428031		3797.15	0	1.33176e-40	1.6522e-30	9.68905e-29	2.24761e-11	0	0	0	0	0	0	0	0	0	0	0	0	0	0	0	0	0	0	0	0	0	0	0	0	2.24761e-11
3799.08	0.000382454	3799.08	-0.000568439		3799.08	0	2.23243e-41	7.89956e-31	5.38903e-29	1.9017e-11	0	0	0	0	0	0	0	0	0	0	0	0	0	0	0	0	0	0	0	0	0	0	0	0	1.9017e-11
3801.01	0.000403578	3801.01	-0.000655683		3801.01	0	3.67263e-42	3.75992e-31	2.98815e-29	1.60788e-11	0	0	0	0	0	0	0	0	0	0	0	0	0	0	0	0	0	0	0	0	0	0	0	0	1.60788e-11
3802.94	0.000450219	3802.94	-0.000639114		3802.94	0	5.94069e-43	1.78289e-31	1.65281e-29	1.35874e-11	0	0	0	0	0	0	0	0	0	0	0	0	0	0	0	0	0	0	0	0	0	0	0	0	1.35874e-11
3804.86	0.00038116	3804.86	-0.000565927		3804.86	0	9.43054e-44	8.416e-32	9.11386e-30	1.14739e-11	0	0	0	0	0	0	0	0	0	0	0	0	0	0	0	0	0	0	0	0	0	0	0	0	1.14739e-11
3806.79	0.000367956	3806.79	-0.000677281		3806.79	0	1.47199e-44	3.95785e-32	5.01316e-30	9.68403e-12	0	0	0	0	0	0	0	0	0	0	0	0	0	0	0	0	0	0	0	0	0	0	0	0	9.68403e-12
3808.72	0.000385954	3808.72	-0.000729036		3808.72	0	2.25699e-45	1.8536e-32	2.7499e-30	8.16832e-12	0	0	0	0	0	0	0	0	0	0	0	0	0	0	0	0	0	0	0	0	0	0	0	0	8.16832e-12
3810.65	0.000383793	3810.65	-0.00071545		3810.65	0	3.3961e-46	8.64184e-33	1.50376e-30	6.88497e-12	0	0	0	0	0	0	0	0	0	0	0	0	0	0	0	0	0	0	0	0	0	0	0	0	6.88497e-12
3812.58	0.000280816	3812.58	-0.000790163		3812.58	0	5.02474e-47	4.01394e-33	8.20303e-31	5.80018e-12	0	0	0	0	0	0	0	0	0	0	0	0	0	0	0	0	0	0	0	0	0	0	0	0	5.80018e-12
3814.51	0.000321626	3814.51	-0.00068664		3814.51	0	7.29568e-48	1.85595e-33	4.46094e-31	4.88285e-12	0	0	0	0	0	0	0	0	0	0	0	0	0	0	0	0	0	0	0	0	0	0	0	0	4.88285e-12
3816.43	0.000434632	3816.43	-0.000639006		3816.43	0	1.04161e-48	8.54942e-34	2.41997e-31	4.10843e-12	0	0	0	0	0	0	0	0	0	0	0	0	0	0	0	0	0	0	0	0	0	0	0	0	4.10843e-12
3818.36	0.000310319	3818.36	-0.00063158		3818.36	0	1.45935e-49	3.92045e-34	1.30873e-31	3.45438e-12	0	0	0	0	0	0	0	0	0	0	0	0	0	0	0	0	0	0	0	0	0	0	0	0	3.45438e-12
3820.29	0.00024061	3820.29	-0.000674644		3820.29	0	2.01052e-50	1.79108e-34	7.06034e-32	2.90292e-12	0	0	0	0	0	0	0	0	0	0	0	0	0	0	0	0	0	0	0	0	0	0	0	0	2.90292e-12
3822.22	0.000370761	3822.22	-0.000734142		3822.22	0	2.71808e-51	8.14554e-35	3.79713e-32	2.43777e-12	0	0	0	0	0	0	0	0	0	0	0	0	0	0	0	0	0	0	0	0	0	0	0	0	2.43777e-12
3824.15	0.000358055	3824.15	-0.000728829		3824.15	0	3.61343e-52	3.69068e-35	2.03713e-32	2.04607e-12	0	0	0	0	0	0	0	0	0	0	0	0	0	0	0	0	0	0	0	0	0	0	0	0	2.04607e-12
3826.08	0.000327319	3826.08	-0.000810649		3826.08	0	4.71381e-53	1.66462e-35	1.08953e-32	1.71609e-12	0	0	0	0	0	0	0	0	0	0	0	0	0	0	0	0	0	0	0	0	0	0	0	0	1.71609e-12
3828.01	0.000226376	3828.01	-0.000839178		3828.01	0	6.04697e-54	7.48013e-36	5.81288e-33	1.43857e-12	0	0	0	0	0	0	0	0	0	0	0	0	0	0	0	0	0	0	0	0	0	0	0	0	1.43857e-12
3829.93	0.00022418	3829.93	-0.000734924		3829.93	0	7.61187e-55	3.34599e-36	3.0917e-33	1.20508e-12	0	0	0	0	0	0	0	0	0	0	0	0	0	0	0	0	0	0	0	0	0	0	0	0	1.20508e-12
3831.86	0.000302309	3831.86	-0.000710666		3831.86	0	9.42249e-56	1.49116e-36	1.64037e-33	1.00895e-12	0	0	0	0	0	0	0	0	0	0	0	0	0	0	0	0	0	0	0	0	0	0	0	0	1.00895e-12
3833.79	0.000202597	3833.79	-0.00081837		3833.79	0	1.14451e-56	6.61523e-37	8.67635e-34	8.44138e-13	0	0	0	0	0	0	0	0	0	0	0	0	0	0	0	0	0	0	0	0	0	0	0	0	8.44138e-13
3835.72	0.000280889	3835.72	-0.000719399		3835.72	0	1.36711e-57	2.92383e-37	4.57795e-34	7.05879e-13	0	0	0	0	0	0	0	0	0	0	0	0	0	0	0	0	0	0	0	0	0	0	0	0	7.05879e-13
3837.65	0.000503007	3837.65	-0.000662931		3837.65	0	1.60413e-58	1.28695e-37	2.40879e-34	5.899e-13	0	0	0	0	0	0	0	0	0	0	0	0	0	0	0	0	0	0	0	0	0	0	0	0	5.899e-13
3839.58	0.000595272	3839.58	-0.000735468		3839.58	0	1.84691e-59	5.63887e-38	1.26351e-34	4.92626e-13	0	0	0	0	0	0	0	0	0	0	0	0	0	0	0	0	0	0	0	0	0	0	0	0	4.92626e-13
3841.51	0.000541786	3841.51	-0.0006347		3841.51	0	2.09119e-60	2.46156e-38	6.61145e-35	4.11177e-13	0	0	0	0	0	0	0	0	0	0	0	0	0	0	0	0	0	0	0	0	0	0	0	0	4.11177e-13
3843.43	0.000288143	3843.43	-0.000620249		3843.43	0	2.32327e-61	1.06966e-38	3.44877e-35	3.4295e-13	0	0	0	0	0	0	0	0	0	0	0	0	0	0	0	0	0	0	0	0	0	0	0	0	3.4295e-13
3845.36	0.000246932	3845.36	-0.0006782		3845.36	0	2.53837e-62	4.63094e-39	1.79462e-35	2.85894e-13	0	0	0	0	0	0	0	0	0	0	0	0	0	0	0	0	0	0	0	0	0	0	0	0	2.85894e-13
3847.29	0.000418097	3847.29	-0.000658461		3847.29	0	2.72121e-63	1.99576e-39	9.30954e-36	2.3816e-13	0	0	0	0	0	0	0	0	0	0	0	0	0	0	0	0	0	0	0	0	0	0	0	0	2.3816e-13
3849.22	0.000426285	3849.22	-0.000609352		3849.22	0	2.86897e-64	8.56921e-40	4.81755e-36	1.98292e-13	0	0	0	0	0	0	0	0	0	0	0	0	0	0	0	0	0	0	0	0	0	0	0	0	1.98292e-13
3851.15	0.000414774	3851.15	-0.000418996		3851.15	0	2.96779e-65	3.66257e-40	2.48526e-36	1.64981e-13	0	0	0	0	0	0	0	0	0	0	0	0	0	0	0	0	0	0	0	0	0	0	0	0	1.64981e-13
3853.08	0.000517112	3853.08	-0.000369086		3853.08	0	3.01929e-66	1.55964e-40	1.27897e-36	1.37193e-13	0	0	0	0	0	0	0	0	0	0	0	0	0	0	0	0	0	0	0	0	0	0	0	0	1.37193e-13
3855.01	0.000565779	3855.01	-0.000469658		3855.01	0	3.01378e-67	6.61111e-41	6.56134e-37	1.14005e-13	0	0	0	0	0	0	0	0	0	0	0	0	0	0	0	0	0	0	0	0	0	0	0	0	1.14005e-13
3856.93	0.000368663	3856.93	-0.000696808		3856.93	0	2.95864e-68	2.79204e-41	3.35792e-37	9.46859e-14	0	0	0	0	0	0	0	0	0	0	0	0	0	0	0	0	0	0	0	0	0	0	0	0	9.46859e-14
3858.86	0.000316728	3858.86	-0.000703897		3858.86	0	2.84971e-69	1.17375e-41	1.71314e-37	7.85846e-14	0	0	0	0	0	0	0	0	0	0	0	0	0	0	0	0	0	0	0	0	0	0	0	0	7.85846e-14
3860.79	0.000365206	3860.79	-0.000686442		3860.79	0	2.69953e-70	4.9162e-42	8.71887e-38	6.51873e-14	0	0	0	0	0	0	0	0	0	0	0	0	0	0	0	0	0	0	0	0	0	0	0	0	6.51873e-14
3862.72	0.00038474	3862.72	-0.000763817		3862.72	0	2.50898e-71	2.0497e-42	4.42354e-38	5.40354e-14	0	0	0	0	0	0	0	0	0	0	0	0	0	0	0	0	0	0	0	0	0	0	0	0	5.40354e-14
3864.65	0.000259511	3864.65	-0.000786043		3864.65	0	2.29347e-72	8.51433e-43	2.23887e-38	4.47679e-14	0	0	0	0	0	0	0	0	0	0	0	0	0	0	0	0	0	0	0	0	0	0	0	0	4.47679e-14
3866.57	0.000178516	3866.57	-0.000641673		3866.57	0	2.05943e-73	3.52221e-43	1.13001e-38	3.70669e-14	0	0	0	0	0	0	0	0	0	0	0	0	0	0	0	0	0	0	0	0	0	0	0	0	3.70669e-14
3868.5	0.000174058	3868.5	-0.000609847		3868.5	0	1.81429e-74	1.45039e-43	5.68558e-39	3.06687e-14	0	0	0	0	0	0	0	0	0	0	0	0	0	0	0	0	0	0	0	0	0	0	0	0	3.06687e-14
3870.43	0.000256885	3870.43	-0.000776251		3870.43	0	1.57206e-75	5.95053e-44	2.85376e-39	2.53617e-14	0	0	0	0	0	0	0	0	0	0	0	0	0	0	0	0	0	0	0	0	0	0	0	0	2.53617e-14
3872.36	0.000215138	3872.36	-0.000791952		3872.36	0	1.33638e-76	2.43013e-44	1.42791e-39	2.0958e-14	0	0	0	0	0	0	0	0	0	0	0	0	0	0	0	0	0	0	0	0	0	0	0	0	2.0958e-14
3874.29	0.000221459	3874.29	-0.000794963		3874.29	0	1.11737e-77	9.88799e-45	7.12742e-40	1.731e-14	0	0	0	0	0	0	0	0	0	0	0	0	0	0	0	0	0	0	0	0	0	0	0	0	1.731e-14
3876.22	0.000186032	3876.22	-0.000862024		3876.22	0	9.16557e-79	4.00485e-45	3.54653e-40	1.42866e-14	0	0	0	0	0	0	0	0	0	0	0	0	0	0	0	0	0	0	0	0	0	0	0	0	1.42866e-14
3878.15	0.000222557	3878.15	-0.000788799		3878.15	0	7.39498e-80	1.61612e-45	1.76046e-40	1.17853e-14	0	0	0	0	0	0	0	0	0	0	0	0	0	0	0	0	0	0	0	0	0	0	0	0	1.17853e-14
3880.07	0.000327127	3880.07	-0.000726412		3880.07	0	5.85327e-81	6.49168e-46	8.71135e-41	9.71484e-15	0	0	0	0	0	0	0	0	0	0	0	0	0	0	0	0	0	0	0	0	0	0	0	0	9.71484e-15
3882	0.000296283	3882	-0.000638524		3882	0	4.55706e-82	2.59806e-46	4.30029e-41	8.00401e-15	0	0	0	0	0	0	0	0	0	0	0	0	0	0	0	0	0	0	0	0	0	0	0	0	8.00401e-15
3883.93	0.000195281	3883.93	-0.00059541		3883.93	0	3.48054e-83	1.035e-46	2.11615e-41	6.58972e-15	0	0	0	0	0	0	0	0	0	0	0	0	0	0	0	0	0	0	0	0	0	0	0	0	6.58972e-15
3885.86	0.000248875	3885.86	-0.000726179		3885.86	0	2.61481e-84	4.10808e-47	1.03884e-41	5.42252e-15	0	0	0	0	0	0	0	0	0	0	0	0	0	0	0	0	0	0	0	0	0	0	0	0	5.42252e-15
3887.79	0.000267408	3887.79	-0.000808797		3887.79	0	1.92709e-85	1.62306e-47	5.08376e-42	4.45886e-15	0	0	0	0	0	0	0	0	0	0	0	0	0	0	0	0	0	0	0	0	0	0	0	0	4.45886e-15
3889.72	0.000255431	3889.72	-0.000848345		3889.72	0	1.39703e-86	6.38912e-48	2.48186e-42	3.66455e-15	0	0	0	0	0	0	0	0	0	0	0	0	0	0	0	0	0	0	0	0	0	0	0	0	3.66455e-15
3891.65	0.000233574	3891.65	-0.000958764		3891.65	0	9.93499e-88	2.50346e-48	1.20782e-42	3.00958e-15	0	0	0	0	0	0	0	0	0	0	0	0	0	0	0	0	0	0	0	0	0	0	0	0	3.00958e-15
3893.57	0.000228717	3893.57	-0.000881638		3893.57	0	6.9499e-89	9.77361e-49	5.86387e-43	2.47039e-15	0	0	0	0	0	0	0	0	0	0	0	0	0	0	0	0	0	0	0	0	0	0	0	0	2.47039e-15
3895.5	0.000193054	3895.5	-0.000787418		3895.5	0	4.7758e-90	3.79991e-49	2.83898e-43	2.02655e-15	0	0	0	0	0	0	0	0	0	0	0	0	0	0	0	0	0	0	0	0	0	0	0	0	2.02655e-15
3897.43	0.000105405	3897.43	-0.000681685		3897.43	0	3.21929e-91	1.47056e-49	1.37016e-43	1.66126e-15	0	0	0	0	0	0	0	0	0	0	0	0	0	0	0	0	0	0	0	0	0	0	0	0	1.66126e-15
3899.36	0.000191359	3899.36	-0.000730997		3899.36	0	2.1347e-92	5.67031e-50	6.59686e-44	1.3611e-15	0	0	0	0	0	0	0	0	0	0	0	0	0	0	0	0	0	0	0	0	0	0	0	0	1.3611e-15
3901.29	0.000194253	3901.29	-0.000824109		3901.29	0	1.38852e-93	2.17631e-50	3.16617e-44	1.11438e-15	0	0	0	0	0	0	0	0	0	0	0	0	0	0	0	0	0	0	0	0	0	0	0	0	1.11438e-15
3903.22	0.000216278	3903.22	-0.000810389		3903.22	0	8.88454e-95	8.32248e-51	1.51597e-44	9.11906e-16	0	0	0	0	0	0	0	0	0	0	0	0	0	0	0	0	0	0	0	0	0	0	0	0	9.11906e-16
3905.14	0.000205101	3905.14	-0.00091946		3905.14	0	5.57635e-96	3.1679e-51	7.23564e-45	7.45683e-16	0	0	0	0	0	0	0	0	0	0	0	0	0	0	0	0	0	0	0	0	0	0	0	0	7.45683e-16
3907.07	0.000129518	3907.07	-0.000978563		3907.07	0	3.44304e-97	1.20146e-51	3.44527e-45	6.09445e-16	0	0	0	0	0	0	0	0	0	0	0	0	0	0	0	0	0	0	0	0	0	0	0	0	6.09445e-16
3909	0.000184907	3909	-0.000913057		3909	0	2.08525e-98	4.5356e-52	1.6353e-45	4.97738e-16	0	0	0	0	0	0	0	0	0	0	0	0	0	0	0	0	0	0	0	0	0	0	0	0	4.97738e-16
3910.93	0.000190297	3910.93	-0.000780893		3910.93	0	1.24239e-99	1.70601e-52	7.74346e-46	4.06298e-16	0	0	0	0	0	0	0	0	0	0	0	0	0	0	0	0	0	0	0	0	0	0	0	0	4.06298e-16
3912.86	3.90785e-05	3912.86	-0.000777823		3912.86	0	7.26063e-101	6.38719e-53	3.65509e-46	3.31416e-16	0	0	0	0	0	0	0	0	0	0	0	0	0	0	0	0	0	0	0	0	0	0	0	0	3.31416e-16
3914.79	0	3914.79	-0.000862536		3914.79	0	4.1743e-102	2.38267e-53	1.72117e-46	2.70197e-16	0	0	0	0	0	0	0	0	0	0	0	0	0	0	0	0	0	0	0	0	0	0	0	0	2.70197e-16
3916.72	8.24819e-05	3916.72	-0.000865933		3916.72	0	2.35396e-103	8.84704e-54	8.07934e-47	2.20126e-16	0	0	0	0	0	0	0	0	0	0	0	0	0	0	0	0	0	0	0	0	0	0	0	0	2.20126e-16
3918.64	0.000136703	3918.64	-0.000839962		3918.64	0	1.30592e-104	3.2731e-54	3.78349e-47	1.79243e-16	0	0	0	0	0	0	0	0	0	0	0	0	0	0	0	0	0	0	0	0	0	0	0	0	1.79243e-16
3920.57	0.000310993	3920.57	-0.000821658		3920.57	0	7.10612e-106	1.20531e-54	1.76617e-47	1.45846e-16	0	0	0	0	0	0	0	0	0	0	0	0	0	0	0	0	0	0	0	0	0	0	0	0	1.45846e-16
3922.5	0.00029785	3922.5	-0.000834837		3922.5	0	3.80415e-107	4.42248e-55	8.22506e-48	1.18612e-16	0	0	0	0	0	0	0	0	0	0	0	0	0	0	0	0	0	0	0	0	0	0	0	0	1.18612e-16
3924.43	0.000151209	3924.43	-0.000834151		3924.43	0	2.00051e-108	1.61599e-55	3.8198e-48	9.64032e-17	0	0	0	0	0	0	0	0	0	0	0	0	0	0	0	0	0	0	0	0	0	0	0	0	9.64032e-17
3926.36	0.000307938	3926.36	-0.000719743		3926.36	0	1.03183e-109	5.8774e-56	1.76833e-48	7.82961e-17	0	0	0	0	0	0	0	0	0	0	0	0	0	0	0	0	0	0	0	0	0	0	0	0	7.82961e-17
3928.29	0.000355537	3928.29	-0.000722843		3928.29	0	5.23599e-111	2.12993e-56	8.16686e-49	6.35575e-17	0	0	0	0	0	0	0	0	0	0	0	0	0	0	0	0	0	0	0	0	0	0	0	0	6.35575e-17
3930.22	0.000366191	3930.22	-0.000827511		3930.22	0	2.60596e-112	7.68276e-57	3.75982e-49	5.15558e-17	0	0	0	0	0	0	0	0	0	0	0	0	0	0	0	0	0	0	0	0	0	0	0	0	5.15558e-17
3932.14	0.00048338	3932.14	-0.00063486		3932.14	0	1.27604e-113	2.76124e-57	1.72683e-49	4.17991e-17	0	0	0	0	0	0	0	0	0	0	0	0	0	0	0	0	0	0	0	0	0	0	0	0	4.17991e-17
3934.07	0.000590812	3934.07	-0.000542513		3934.07	0	6.12823e-115	9.87783e-58	7.90586e-50	3.38642e-17	0	0	0	0	0	0	0	0	0	0	0	0	0	0	0	0	0	0	0	0	0	0	0	0	3.38642e-17
3936	0.000591884	3936	-0.000461813		3936	0	2.89562e-116	3.52091e-58	3.61094e-50	2.74216e-17	0	0	0	0	0	0	0	0	0	0	0	0	0	0	0	0	0	0	0	0	0	0	0	0	2.74216e-17
3937.93	0.000681058	3937.93	-0.000461227		3937.93	0	1.34187e-117	1.24916e-58	1.64403e-50	2.21886e-17	0	0	0	0	0	0	0	0	0	0	0	0	0	0	0	0	0	0	0	0	0	0	0	0	2.21886e-17
3939.86	0.000604751	3939.86	-0.000545487		3939.86	0	6.11824e-119	4.41589e-59	7.46742e-51	1.79451e-17	0	0	0	0	0	0	0	0	0	0	0	0	0	0	0	0	0	0	0	0	0	0	0	0	1.79451e-17
3941.79	0.000374098	3941.79	-0.00058298		3941.79	0	2.73587e-120	1.55377e-59	3.38102e-51	1.45025e-17	0	0	0	0	0	0	0	0	0	0	0	0	0	0	0	0	0	0	0	0	0	0	0	0	1.45025e-17
3943.71	0.000284992	3943.71	-0.000601838		3943.71	0	1.2037e-121	5.44746e-60	1.52721e-51	1.17144e-17	0	0	0	0	0	0	0	0	0	0	0	0	0	0	0	0	0	0	0	0	0	0	0	0	1.17144e-17
3945.64	0.000317081	3945.64	-0.000446152		3945.64	0	5.19385e-123	1.90094e-60	6.87647e-52	9.45547e-18	0	0	0	0	0	0	0	0	0	0	0	0	0	0	0	0	0	0	0	0	0	0	0	0	9.45547e-18
3947.57	0.000267156	3947.57	-0.000427263		3947.57	0	2.20506e-124	6.60971e-61	3.08892e-52	7.62824e-18	0	0	0	0	0	0	0	0	0	0	0	0	0	0	0	0	0	0	0	0	0	0	0	0	7.62824e-18
3949.5	0.000274548	3949.5	-0.000533127		3949.5	0	9.18103e-126	2.2875e-61	1.38312e-52	6.14962e-18	0	0	0	0	0	0	0	0	0	0	0	0	0	0	0	0	0	0	0	0	0	0	0	0	6.14962e-18
3951.43	0.000421057	3951.43	-0.000770593		3951.43	0	3.76124e-127	7.88829e-62	6.17863e-53	4.9551e-18	0	0	0	0	0	0	0	0	0	0	0	0	0	0	0	0	0	0	0	0	0	0	0	0	4.9551e-18
3953.36	0.000559693	3953.36	-0.000718853		3953.36	0	1.51366e-128	2.709e-62	2.75244e-53	3.99014e-18	0	0	0	0	0	0	0	0	0	0	0	0	0	0	0	0	0	0	0	0	0	0	0	0	3.99014e-18
3955.28	0.000542945	3955.28	-0.000454715		3955.28	0	5.9738e-130	9.25968e-63	1.22224e-53	3.21075e-18	0	0	0	0	0	0	0	0	0	0	0	0	0	0	0	0	0	0	0	0	0	0	0	0	3.21075e-18
3957.21	0.000640147	3957.21	-0.000529775		3957.21	0	2.31982e-131	3.15376e-63	5.41467e-54	2.58229e-18	0	0	0	0	0	0	0	0	0	0	0	0	0	0	0	0	0	0	0	0	0	0	0	0	2.58229e-18
3959.14	0.000576895	3959.14	-0.000664181		3959.14	0	8.83442e-133	1.06911e-63	2.3911e-54	2.07532e-18	0	0	0	0	0	0	0	0	0	0	0	0	0	0	0	0	0	0	0	0	0	0	0	0	2.07532e-18
3961.07	0.000591257	3961.07	-0.000411569		3961.07	0	3.31048e-134	3.61127e-64	1.05343e-54	1.66704e-18	0	0	0	0	0	0	0	0	0	0	0	0	0	0	0	0	0	0	0	0	0	0	0	0	1.66704e-18
3963	0.000406596	3963	-0.000559863		3963	0	1.21651e-135	1.21411e-64	4.62615e-55	1.3381e-18	0	0	0	0	0	0	0	0	0	0	0	0	0	0	0	0	0	0	0	0	0	0	0	0	1.3381e-18
3964.93	0.000608391	3964.93	-0.000413167		3964.93	0	4.39881e-137	4.06729e-65	2.02682e-55	1.07353e-18	0	0	0	0	0	0	0	0	0	0	0	0	0	0	0	0	0	0	0	0	0	0	0	0	1.07353e-18
3966.86	0.000715543	3966.86	-0.000117881		3966.86	0	1.55976e-138	1.35615e-65	8.85155e-56	8.60638e-19	0	0	0	0	0	0	0	0	0	0	0	0	0	0	0	0	0	0	0	0	0	0	0	0	8.60638e-19
3968.78	0.000573959	3968.78	-0.000422246		3968.78	0	5.44237e-140	4.5057e-66	3.8566e-56	6.89616e-19	0	0	0	0	0	0	0	0	0	0	0	0	0	0	0	0	0	0	0	0	0	0	0	0	6.89616e-19
3970.71	0.000800169	3970.71	-0.000622272		3970.71	0	1.86214e-141	1.48994e-66	1.67493e-56	5.52174e-19	0	0	0	0	0	0	0	0	0	0	0	0	0	0	0	0	0	0	0	0	0	0	0	0	5.52174e-19
3972.64	0.00083684	3972.64	-0.0005684		3972.64	0	6.26974e-143	4.90943e-67	7.25726e-57	4.41902e-19	0	0	0	0	0	0	0	0	0	0	0	0	0	0	0	0	0	0	0	0	0	0	0	0	4.41902e-19
3974.57	0.00071384	3974.57	-0.000531185		3974.57	0	2.07002e-144	1.61007e-67	3.13439e-57	3.53393e-19	0	0	0	0	0	0	0	0	0	0	0	0	0	0	0	0	0	0	0	0	0	0	0	0	3.53393e-19
3976.5	0.000835125	3976.5	-0.000184995		3976.5	0	6.72543e-146	5.26153e-68	1.35058e-57	2.82469e-19	0	0	0	0	0	0	0	0	0	0	0	0	0	0	0	0	0	0	0	0	0	0	0	0	2.82469e-19
3978.43	0.000701726	3978.43	-5.9003e-05		3978.43	0	2.14262e-147	1.71132e-68	5.80081e-58	2.25613e-19	0	0	0	0	0	0	0	0	0	0	0	0	0	0	0	0	0	0	0	0	0	0	0	0	2.25613e-19
3980.36	0.000709963	3980.36	-0.000203914		3980.36	0	6.71736e-149	5.54633e-69	2.48567e-58	1.80111e-19	0	0	0	0	0	0	0	0	0	0	0	0	0	0	0	0	0	0	0	0	0	0	0	0	1.80111e-19
3982.28	0.00102	3982.28	-0.000221696		3982.28	0	2.06876e-150	1.79013e-69	1.06217e-58	1.43697e-19	0	0	0	0	0	0	0	0	0	0	0	0	0	0	0	0	0	0	0	0	0	0	0	0	1.43697e-19
3984.21	0.00108	3984.21	-0.000333418		3984.21	0	6.24721e-152	5.75059e-70	4.52425e-59	1.14561e-19	0	0	0	0	0	0	0	0	0	0	0	0	0	0	0	0	0	0	0	0	0	0	0	0	1.14561e-19
3986.14	0.000865469	3986.14	-0.000116654		3986.14	0	1.85654e-153	1.84076e-70	1.92259e-59	9.12863e-20	0	0	0	0	0	0	0	0	0	0	0	0	0	0	0	0	0	0	0	0	0	0	0	0	9.12863e-20
3988.07	0.000921321	3988.07	1.35525e-19		3988.07	0	5.40981e-155	5.86449e-71	8.14383e-60	7.26869e-20	0	0	0	0	0	0	0	0	0	0	0	0	0	0	0	0	0	0	0	0	0	0	0	0	7.26869e-20
3990	0.00133	3990	6e-05		3990	0	1.55135e-156	1.86176e-71	3.44159e-60	5.78481e-20	0	0	0	0	0	0	0	0	0	0	0	0	0	0	0	0	0	0	0	0	0	0	0	0	5.78481e-20
3991.93	0.00134	3991.93	7e-05		3991.93	0	4.36201e-158	5.88249e-72	1.44974e-60	4.60047e-20	0	0	0	0	0	0	0	0	0	0	0	0	0	0	0	0	0	0	0	0	0	0	0	0	4.60047e-20
3993.85	0.00138	3993.85	0.00013		3993.85	0	1.20704e-159	1.85209e-72	6.09269e-61	3.65678e-20	0	0	0	0	0	0	0	0	0	0	0	0	0	0	0	0	0	0	0	0	0	0	0	0	3.65678e-20
3995.78	0.00148	3995.78	-0.000165424		3995.78	0	3.27491e-161	5.80369e-73	2.55228e-61	2.90452e-20	0	0	0	0	0	0	0	0	0	0	0	0	0	0	0	0	0	0	0	0	0	0	0	0	2.90452e-20
3997.71	0.00128	3997.71	-0.000450046		3997.71	0	8.74468e-163	1.81222e-73	1.06669e-61	2.30586e-20	0	0	0	0	0	0	0	0	0	0	0	0	0	0	0	0	0	0	0	0	0	0	0	0	2.30586e-20
3999.64	0.00118	3999.64	-0.000128243		3999.64	0	2.2894e-164	5.63196e-74	4.4437e-62	1.82924e-20	0	0	0	0	0	0	0	0	0	0	0	0	0	0	0	0	0	0	0	0	0	0	0	0	1.82924e-20
4001.57	0.00101	4001.57	0.00015		4001.57	0	5.89894e-166	1.74411e-74	1.8469e-62	1.45042e-20	0	0	0	0	0	0	0	0	0	0	0	0	0	0	0	0	0	0	0	0	0	0	0	0	1.45042e-20
4003.5	0.00115	4003.5	0.00043		4003.5	0	1.49023e-167	5.3756e-75	7.65139e-63	1.1492e-20	0	0	0	0	0	0	0	0	0	0	0	0	0	0	0	0	0	0	0	0	0	0	0	0	1.1492e-20
4005.43	0.00128	4005.43	0.0006		4005.43	0	3.70521e-169	1.651e-75	3.1625e-63	9.10078e-21	0	0	0	0	0	0	0	0	0	0	0	0	0	0	0	0	0	0	0	0	0	0	0	0	9.10078e-21
4007.35	0.00111	4007.35	0.00043		4007.35	0	9.03215e-171	5.04669e-76	1.30291e-63	7.20182e-21	0	0	0	0	0	0	0	0	0	0	0	0	0	0	0	0	0	0	0	0	0	0	0	0	7.20182e-21
4009.28	0.00104	4009.28	0.00045		4009.28	0	2.16701e-172	1.53722e-76	5.35542e-64	5.69626e-21	0	0	0	0	0	0	0	0	0	0	0	0	0	0	0	0	0	0	0	0	0	0	0	0	5.69626e-21
4011.21	0.00125	4011.21	0.00056		4011.21	0	5.10723e-174	4.66303e-77	2.19517e-64	4.50266e-21	0	0	0	0	0	0	0	0	0	0	0	0	0	0	0	0	0	0	0	0	0	0	0	0	4.50266e-21
4013.14	0.00124	4013.14	0.00028		4013.14	0	1.18009e-175	1.40778e-77	8.96884e-65	3.55653e-21	0	0	0	0	0	0	0	0	0	0	0	0	0	0	0	0	0	0	0	0	0	0	0	0	3.55653e-21
4015.07	0.00114	4015.07	0.00011		4015.07	0	2.68379e-177	4.2352e-78	3.65595e-65	2.80782e-21	0	0	0	0	0	0	0	0	0	0	0	0	0	0	0	0	0	0	0	0	0	0	0	0	2.80782e-21
4017	0.00108	4017	0.00014		4017	0	5.98385e-179	1.26808e-78	1.48545e-65	2.21508e-21	0	0	0	0	0	0	0	0	0	0	0	0	0	0	0	0	0	0	0	0	0	0	0	0	2.21508e-21
4018.92	0.00136	4018.92	0.00018		4018.92	0	1.31317e-180	3.78349e-79	6.02159e-66	1.7466e-21	0	0	0	0	0	0	0	0	0	0	0	0	0	0	0	0	0	0	0	0	0	0	0	0	1.7466e-21
4020.85	0.00153	4020.85	9e-05		4020.85	8.89318e-323	2.82523e-182	1.12349e-79	2.43308e-66	1.37619e-21	0	0	0	0	0	0	0	0	0	0	0	0	0	0	0	0	0	0	0	0	0	0	0	0	1.37619e-21
4022.78	0.0015	4022.78	1.35525e-19		4022.78	2.09574e-317	5.98279e-184	3.32448e-80	9.80846e-67	1.08379e-21	0	0	0	0	0	0	0	0	0	0	0	0	0	0	0	0	0	0	0	0	0	0	0	0	1.08379e-21
4024.71	0.00146	4024.71	0.00011		4024.71	4.54414e-312	1.24454e-185	9.79675e-81	3.94312e-67	8.52991e-22	0	0	0	0	0	0	0	0	0	0	0	0	0	0	0	0	0	0	0	0	0	0	0	0	8.52991e-22
4026.64	0.00157	4026.64	0.00024		4026.64	8.92537e-307	2.53801e-187	2.87321e-81	1.58004e-67	6.70843e-22	0	0	0	0	0	0	0	0	0	0	0	0	0	0	0	0	0	0	0	0	0	0	0	0	6.70843e-22
4028.57	0.0014	4028.57	0.00019		4028.57	1.56809e-301	5.09458e-189	8.39715e-82	6.31681e-68	5.27331e-22	0	0	0	0	0	0	0	0	0	0	0	0	0	0	0	0	0	0	0	0	0	0	0	0	5.27331e-22
4030.49	0.00146	4030.49	8e-05		4030.49	2.49533e-296	1.00252e-190	2.44243e-82	2.51718e-68	4.14212e-22	0	0	0	0	0	0	0	0	0	0	0	0	0	0	0	0	0	0	0	0	0	0	0	0	4.14212e-22
4032.42	0.00127	4032.42	-0.00019083		4032.42	3.55226e-291	1.94185e-192	7.07937e-83	1.00077e-68	3.25198e-22	0	0	0	0	0	0	0	0	0	0	0	0	0	0	0	0	0	0	0	0	0	0	0	0	3.25198e-22
4034.35	0.00118	4034.35	-0.000197965		4034.35	4.57979e-286	3.68722e-194	2.04216e-83	3.96588e-69	2.55123e-22	0	0	0	0	0	0	0	0	0	0	0	0	0	0	0	0	0	0	0	0	0	0	0	0	2.55123e-22
4036.28	0.00176	4036.28	0.00029		4036.28	5.28266e-281	6.89177e-196	5.87043e-84	1.56801e-69	2.0005e-22	0	0	0	0	0	0	0	0	0	0	0	0	0	0	0	0	0	0	0	0	0	0	0	0	2.0005e-22
4038.21	0.00148	4038.21	0.00034		4038.21	5.51793e-276	1.26274e-197	1.67946e-84	6.17935e-70	1.56748e-22	0	0	0	0	0	0	0	0	0	0	0	0	0	0	0	0	0	0	0	0	0	0	0	0	1.56748e-22
4040.14	0.00114	4040.14	0.00022		4040.14	5.1572e-271	2.27748e-199	4.78803e-85	2.42964e-70	1.22759e-22	0	0	0	0	0	0	0	0	0	0	0	0	0	0	0	0	0	0	0	0	0	0	0	0	1.22759e-22
4042.07	0.00116	4042.07	7e-05		4042.07	4.36436e-266	4.02661e-201	1.35851e-85	9.52191e-71	9.60685e-23	0	0	0	0	0	0	0	0	0	0	0	0	0	0	0	0	0	0	0	0	0	0	0	0	9.60685e-23
4043.99	0.00107	4043.99	6e-05		4043.99	3.30513e-261	7.00789e-203	3.84111e-86	3.72317e-71	7.51441e-23	0	0	0	0	0	0	0	0	0	0	0	0	0	0	0	0	0	0	0	0	0	0	0	0	7.51441e-23
4045.92	0.000936803	4045.92	0.00025		4045.92	2.2661e-256	1.19556e-204	1.08086e-86	1.45106e-71	5.87334e-23	0	0	0	0	0	0	0	0	0	0	0	0	0	0	0	0	0	0	0	0	0	0	0	0	5.87334e-23
4047.85	0.000905162	4047.85	8e-05		4047.85	1.39052e-251	2.00784e-206	3.03088e-87	5.64239e-72	4.58841e-23	0	0	0	0	0	0	0	0	0	0	0	0	0	0	0	0	0	0	0	0	0	0	0	0	4.58841e-23
4049.78	0.0012	4049.78	-0.000253497		4049.78	7.72418e-247	3.30533e-208	8.45834e-88	2.18687e-72	3.58191e-23	0	0	0	0	0	0	0	0	0	0	0	0	0	0	0	0	0	0	0	0	0	0	0	0	3.58191e-23
4051.71	0.00137	4051.71	-0.000160392		4051.71	3.84045e-242	5.35647e-210	2.3523e-88	8.45651e-73	2.79482e-23	0	0	0	0	0	0	0	0	0	0	0	0	0	0	0	0	0	0	0	0	0	0	0	0	2.79482e-23
4053.64	0.0012	4053.64	-8.4862e-05		4053.64	1.71885e-237	8.52706e-212	6.51484e-89	3.26103e-73	2.17934e-23	0	0	0	0	0	0	0	0	0	0	0	0	0	0	0	0	0	0	0	0	0	0	0	0	2.17934e-23
4055.57	0.00116	4055.57	-0.000103559		4055.57	6.96305e-233	1.33057e-213	1.79568e-89	1.25342e-73	1.69813e-23	0	0	0	0	0	0	0	0	0	0	0	0	0	0	0	0	0	0	0	0	0	0	0	0	1.69813e-23
4057.49	0.00125	4057.49	8e-05		4057.49	2.52515e-228	2.04393e-215	4.93228e-90	4.80675e-74	1.32253e-23	0	0	0	0	0	0	0	0	0	0	0	0	0	0	0	0	0	0	0	0	0	0	0	0	1.32253e-23
4059.42	0.00131	4059.42	0.00039		4059.42	8.28763e-224	3.07755e-217	1.34827e-90	1.83732e-74	1.02924e-23	0	0	0	0	0	0	0	0	0	0	0	0	0	0	0	0	0	0	0	0	0	0	0	0	1.02924e-23
4061.35	0.00109	4061.35	0.00044		4061.35	2.43528e-219	4.56186e-219	3.67285e-91	7.00692e-75	8.00594e-24	0	0	0	0	0	0	0	0	0	0	0	0	0	0	0	0	0	0	0	0	0	0	0	0	8.00594e-24
4063.28	0.000963686	4063.28	-1.2343e-05		4063.28	6.47554e-215	6.62796e-221	9.95724e-92	2.66347e-75	6.22277e-24	0	0	0	0	0	0	0	0	0	0	0	0	0	0	0	0	0	0	0	0	0	0	0	0	6.22277e-24
4065.21	0.00111	4065.21	-0.000208534		4065.21	1.54179e-210	9.48038e-223	2.69012e-92	1.01014e-75	4.83442e-24	0	0	0	0	0	0	0	0	0	0	0	0	0	0	0	0	0	0	0	0	0	0	0	0	4.83442e-24
4067.14	0.00111	4067.14	-0.000131768		4067.14	3.32151e-206	1.32912e-224	7.2329e-93	3.81848e-76	3.753e-24	0	0	0	0	0	0	0	0	0	0	0	0	0	0	0	0	0	0	0	0	0	0	0	0	3.753e-24
4069.06	0.00106	4069.06	-6.9767e-05		4069.06	6.40788e-202	1.8345e-226	1.93799e-93	1.44017e-76	2.91207e-24	0	0	0	0	0	0	0	0	0	0	0	0	0	0	0	0	0	0	0	0	0	0	0	0	2.91207e-24
4070.99	0.00109	4070.99	8e-05		4070.99	1.11843e-197	2.48175e-228	5.16771e-94	5.41391e-77	2.25787e-24	0	0	0	0	0	0	0	0	0	0	0	0	0	0	0	0	0	0	0	0	0	0	0	0	2.25787e-24
4072.92	0.00113	4072.92	0.00018		4072.92	1.74831e-193	3.30537e-230	1.37324e-94	2.0306e-77	1.74978e-24	0	0	0	0	0	0	0	0	0	0	0	0	0	0	0	0	0	0	0	0	0	0	0	0	1.74978e-24
4074.85	0.00115	4074.85	8e-05		4074.85	2.47227e-189	4.31478e-232	3.63158e-95	7.59119e-78	1.35501e-24	0	0	0	0	0	0	0	0	0	0	0	0	0	0	0	0	0	0	0	0	0	0	0	0	1.35501e-24
4076.78	0.0011	4076.78	5e-05		4076.78	3.13139e-185	5.54536e-234	9.57084e-96	2.83148e-78	1.0488e-24	0	0	0	0	0	0	0	0	0	0	0	0	0	0	0	0	0	0	0	0	0	0	0	0	1.0488e-24
4078.71	0.000900829	4078.71	6e-05		4078.71	3.58754e-181	6.98504e-236	2.51019e-96	1.05266e-78	8.11175e-25	0	0	0	0	0	0	0	0	0	0	0	0	0	0	0	0	0	0	0	0	0	0	0	0	8.11175e-25
4080.64	0.000712613	4080.64	-2.7569e-05		4080.64	3.68187e-177	8.66259e-238	6.56096e-97	3.90464e-79	6.27085e-25	0	0	0	0	0	0	0	0	0	0	0	0	0	0	0	0	0	0	0	0	0	0	0	0	6.27085e-25
4082.56	0.000781114	4082.56	-0.000162969		4082.56	3.40147e-173	1.05532e-239	1.70778e-97	1.44434e-79	4.84473e-25	0	0	0	0	0	0	0	0	0	0	0	0	0	0	0	0	0	0	0	0	0	0	0	0	4.84473e-25
4084.49	0.000879847	4084.49	-0.000175399		4084.49	2.84194e-169	1.26001e-241	4.42382e-98	5.32509e-80	3.74012e-25	0	0	0	0	0	0	0	0	0	0	0	0	0	0	0	0	0	0	0	0	0	0	0	0	3.74012e-25
4086.42	0.000631356	4086.42	-0.000299312		4086.42	2.12737e-165	1.48122e-243	1.14201e-98	1.95886e-80	2.88597e-25	0	0	0	0	0	0	0	0	0	0	0	0	0	0	0	0	0	0	0	0	0	0	0	0	2.88597e-25
4088.35	0.000444813	4088.35	-0.000300091		4088.35	1.44004e-161	1.70652e-245	2.93386e-99	7.1821e-81	2.22521e-25	0	0	0	0	0	0	0	0	0	0	0	0	0	0	0	0	0	0	0	0	0	0	0	0	2.22521e-25
4090.28	0.000705855	4090.28	-0.000237309		4090.28	8.73443e-158	1.93581e-247	7.51136e-100	2.62736e-81	1.7149e-25	0	0	0	0	0	0	0	0	0	0	0	0	0	0	0	0	0	0	0	0	0	0	0	0	1.7149e-25
4092.21	0.000799405	4092.21	-0.000352047		4092.21	4.79014e-154	2.15206e-249	1.91379e-100	9.57975e-82	1.32063e-25	0	0	0	0	0	0	0	0	0	0	0	0	0	0	0	0	0	0	0	0	0	0	0	0	1.32063e-25
4094.13	0.00073355	4094.13	-0.000350479		4094.13	2.35418e-150	2.35567e-251	4.85937e-101	3.48507e-82	1.01651e-25	0	0	0	0	0	0	0	0	0	0	0	0	0	0	0	0	0	0	0	0	0	0	0	0	1.01651e-25
4096.06	0.000677673	4096.06	-0.000289585		4096.06	1.04601e-146	2.52701e-253	1.22789e-101	1.26368e-82	7.81838e-26	0	0	0	0	0	0	0	0	0	0	0	0	0	0	0	0	0	0	0	0	0	0	0	0	7.81838e-26
4097.99	0.000709926	4097.99	-0.000286338		4097.99	4.16541e-143	2.66917e-255	3.0921e-102	4.57176e-83	6.01051e-26	0	0	0	0	0	0	0	0	0	0	0	0	0	0	0	0	0	0	0	0	0	0	0	0	6.01051e-26
4099.92	0.00066132	4099.92	-0.000304616		4099.92	1.49947e-139	2.76293e-257	7.74888e-103	1.64853e-83	4.61719e-26	0	0	0	0	0	0	0	0	0	0	0	0	0	0	0	0	0	0	0	0	0	0	0	0	4.61719e-26
4101.85	0.000680734	4101.85	-0.000349318		4101.85	4.83827e-136	2.81608e-259	1.93526e-103	5.93107e-84	3.54516e-26	0	0	0	0	0	0	0	0	0	0	0	0	0	0	0	0	0	0	0	0	0	0	0	0	3.54516e-26
4103.78	0.000769283	4103.78	-0.000360478		4103.78	1.41109e-132	2.8128e-261	4.80983e-104	2.12684e-84	2.71998e-26	0	0	0	0	0	0	0	0	0	0	0	0	0	0	0	0	0	0	0	0	0	0	0	0	2.71998e-26
4105.7	0.000691924	4105.7	-0.000318723		4105.7	3.68924e-129	2.76646e-263	1.19135e-104	7.60959e-85	2.08586e-26	0	0	0	0	0	0	0	0	0	0	0	0	0	0	0	0	0	0	0	0	0	0	0	0	2.08586e-26
4107.63	0.00061671	4107.63	-0.000364805		4107.63	8.71734e-126	2.66635e-265	2.93652e-105	2.71363e-85	1.59837e-26	0	0	0	0	0	0	0	0	0	0	0	0	0	0	0	0	0	0	0	0	0	0	0	0	1.59837e-26
4109.56	0.000565845	4109.56	-0.000504068		4109.56	1.8467e-122	2.53053e-267	7.21354e-106	9.65535e-86	1.22422e-26	0	0	0	0	0	0	0	0	0	0	0	0	0	0	0	0	0	0	0	0	0	0	0	0	1.22422e-26
4111.49	0.000468118	4111.49	-0.000593395		4111.49	3.53531e-119	2.35345e-269	1.76339e-106	3.4241e-86	9.36948e-27	0	0	0	0	0	0	0	0	0	0	0	0	0	0	0	0	0	0	0	0	0	0	0	0	9.36948e-27
4113.42	0.000466026	4113.42	-0.000633282		4113.42	6.06837e-116	2.15529e-271	4.29607e-107	1.21158e-86	7.1674e-27	0	0	0	0	0	0	0	0	0	0	0	0	0	0	0	0	0	0	0	0	0	0	0	0	7.1674e-27
4115.35	0.000458367	4115.35	-0.000573838		4115.35	9.41208e-113	1.9342e-273	1.04154e-107	4.27288e-87	5.47872e-27	0	0	0	0	0	0	0	0	0	0	0	0	0	0	0	0	0	0	0	0	0	0	0	0	5.47872e-27
4117.28	0.000433577	4117.28	-0.000496763		4117.28	1.30906e-109	1.70927e-275	2.51655e-108	1.50355e-87	4.18589e-27	0	0	0	0	0	0	0	0	0	0	0	0	0	0	0	0	0	0	0	0	0	0	0	0	4.18589e-27
4119.2	0.000415553	4119.2	-0.000536963		4119.2	1.64497e-106	1.48015e-277	6.05087e-109	5.27318e-88	3.19571e-27	0	0	0	0	0	0	0	0	0	0	0	0	0	0	0	0	0	0	0	0	0	0	0	0	3.19571e-27
4121.13	0.000484154	4121.13	-0.000543565		4121.13	1.8538e-103	1.26219e-279	1.44995e-109	1.84527e-88	2.4386e-27	0	0	0	0	0	0	0	0	0	0	0	0	0	0	0	0	0	0	0	0	0	0	0	0	2.4386e-27
4123.06	0.000539297	4123.06	-0.000495521		4123.06	1.88731e-100	1.05467e-281	3.45757e-110	6.43582e-89	1.85944e-27	0	0	0	0	0	0	0	0	0	0	0	0	0	0	0	0	0	0	0	0	0	0	0	0	1.85944e-27
4124.99	0.000560342	4124.99	-0.000469259		4124.99	1.72337e-97	8.67851e-284	8.21701e-111	2.23965e-89	1.41716e-27	0	0	0	0	0	0	0	0	0	0	0	0	0	0	0	0	0	0	0	0	0	0	0	0	1.41716e-27
4126.92	0.000604795	4126.92	-0.000440745		4126.92	1.41659e-94	7.015e-286	1.94474e-111	7.77234e-90	1.0794e-27	0	0	0	0	0	0	0	0	0	0	0	0	0	0	0	0	0	0	0	0	0	0	0	0	1.0794e-27
4128.85	0.000676698	4128.85	-0.000405449		4128.85	1.05174e-91	5.55616e-288	4.58021e-112	2.68831e-90	8.21525e-28	0	0	0	0	0	0	0	0	0	0	0	0	0	0	0	0	0	0	0	0	0	0	0	0	8.21525e-28
4130.77	0.000711459	4130.77	-0.000343384		4130.77	7.00493e-89	4.33377e-290	1.07508e-112	9.27771e-91	6.24957e-28	0	0	0	0	0	0	0	0	0	0	0	0	0	0	0	0	0	0	0	0	0	0	0	0	6.24957e-28
4132.7	0.000743789	4132.7	-0.000290344		4132.7	4.21361e-86	3.31218e-292	2.51114e-113	3.19122e-91	4.75061e-28	0	0	0	0	0	0	0	0	0	0	0	0	0	0	0	0	0	0	0	0	0	0	0	0	4.75061e-28
4134.63	0.000659018	4134.63	-0.000388803		4134.63	2.27394e-83	2.49295e-294	5.84563e-114	1.09524e-91	3.60945e-28	0	0	0	0	0	0	0	0	0	0	0	0	0	0	0	0	0	0	0	0	0	0	0	0	3.60945e-28
4136.56	0.000619143	4136.56	-0.000489928		4136.56	1.10819e-80	1.83849e-296	1.35415e-114	3.74639e-92	2.74033e-28	0	0	0	0	0	0	0	0	0	0	0	0	0	0	0	0	0	0	0	0	0	0	0	0	2.74033e-28
4138.49	0.000727242	4138.49	-0.000389293		4138.49	4.84583e-78	1.33527e-298	3.12633e-115	1.27866e-92	2.0795e-28	0	0	0	0	0	0	0	0	0	0	0	0	0	0	0	0	0	0	0	0	0	0	0	0	2.0795e-28
4140.42	0.000765613	4140.42	-0.000318426		4140.42	1.90744e-75	9.52647e-301	7.18799e-116	4.35202e-93	1.57705e-28	0	0	0	0	0	0	0	0	0	0	0	0	0	0	0	0	0	0	0	0	0	0	0	0	1.57705e-28
4142.35	0.000623273	4142.35	-0.000376052		4142.35	6.77909e-73	6.65936e-303	1.64457e-116	1.47631e-93	1.19509e-28	0	0	0	0	0	0	0	0	0	0	0	0	0	0	0	0	0	0	0	0	0	0	0	0	1.19509e-28
4144.27	0.000573863	4144.27	-0.000393813		4144.27	2.16214e-70	4.58463e-305	3.75e-117	4.99695e-94	9.05212e-29	0	0	0	0	0	0	0	0	0	0	0	0	0	0	0	0	0	0	0	0	0	0	0	0	9.05212e-29
4146.2	0.0006418	4146.2	-0.000392937		4146.2	6.2257e-68	3.09247e-307	8.50903e-118	1.68571e-94	6.85123e-29	0	0	0	0	0	0	0	0	0	0	0	0	0	0	0	0	0	0	0	0	0	0	0	0	6.85123e-29
4148.13	0.000698008	4148.13	-0.000373457		4148.13	1.60891e-65	0	1.92427e-118	5.67411e-95	5.183e-29	0	0	0	0	0	0	0	0	0	0	0	0	0	0	0	0	0	0	0	0	0	0	0	0	5.183e-29
4150.06	0.000733441	4150.06	-0.000229216		4150.06	3.75335e-63	1.33717e-311	4.33033e-119	1.90355e-95	3.91798e-29	0	0	0	0	0	0	0	0	0	0	0	0	0	0	0	0	0	0	0	0	0	0	0	0	3.91798e-29
4151.99	0.00073582	4151.99	-0.000211474		4151.99	7.85948e-61	8.57186e-314	9.71212e-120	6.37191e-96	2.96031e-29	0	0	0	0	0	0	0	0	0	0	0	0	0	0	0	0	0	0	0	0	0	0	0	0	2.96031e-29
4153.92	0.000610988	4153.92	-0.00037295		4153.92	1.48547e-58	5.38364e-316	2.16757e-120	2.1258e-96	2.23502e-29	0	0	0	0	0	0	0	0	0	0	0	0	0	0	0	0	0	0	0	0	0	0	0	0	2.23502e-29
4155.85	0.000517829	4155.85	-0.000485148		4155.85	2.5204e-56	3.33022e-318	4.82141e-121	7.07651e-97	1.68663e-29	0	0	0	0	0	0	0	0	0	0	0	0	0	0	0	0	0	0	0	0	0	0	0	0	1.68663e-29
4157.77	0.000583828	4157.77	-0.000353772		4157.77	3.85943e-54	2.01826e-320	1.06718e-121	2.3478e-97	1.27182e-29	0	0	0	0	0	0	0	0	0	0	0	0	0	0	0	0	0	0	0	0	0	0	0	0	1.27182e-29
4159.7	0.000596542	4159.7	-0.000311483		4159.7	5.30591e-52	1.18576e-322	2.35422e-122	7.77226e-98	9.58577e-30	0	0	0	0	0	0	0	0	0	0	0	0	0	0	0	0	0	0	0	0	0	0	0	0	9.58577e-30
4161.63	0.00053766	4161.63	-0.00046538		4161.63	6.58258e-50	0	5.16793e-123	2.56436e-98	7.21931e-30	0	0	0	0	0	0	0	0	0	0	0	0	0	0	0	0	0	0	0	0	0	0	0	0	7.21931e-30
4163.56	0.000536835	4163.56	-0.000511322		4163.56	7.33269e-48	0	1.13066e-123	8.44217e-99	5.4345e-30	0	0	0	0	0	0	0	0	0	0	0	0	0	0	0	0	0	0	0	0	0	0	0	0	5.4345e-30
4165.49	0.000604741	4165.49	-0.00035029		4165.49	7.37027e-46	0	2.46154e-124	2.76996e-99	4.08782e-30	0	0	0	0	0	0	0	0	0	0	0	0	0	0	0	0	0	0	0	0	0	0	0	0	4.08782e-30
4167.42	0.00053305	4167.42	-0.000334808		4167.42	6.65244e-44	0	5.34107e-125	9.06858e-100	3.0734e-30	0	0	0	0	0	0	0	0	0	0	0	0	0	0	0	0	0	0	0	0	0	0	0	0	3.0734e-30
4169.35	0.000486611	4169.35	-0.000474807		4169.35	5.41732e-42	0	1.15321e-125	2.95902e-100	2.30894e-30	0	0	0	0	0	0	0	0	0	0	0	0	0	0	0	0	0	0	0	0	0	0	0	0	2.30894e-30
4171.27	0.000534268	4171.27	-0.000529451		4171.27	3.96198e-40	0	2.48163e-126	9.63392e-101	1.73381e-30	0	0	0	0	0	0	0	0	0	0	0	0	0	0	0	0	0	0	0	0	0	0	0	0	1.73381e-30
4173.2	0.000543881	4173.2	-0.000421624		4173.2	2.61396e-38	0	5.31402e-127	3.12608e-101	1.30095e-30	0	0	0	0	0	0	0	0	0	0	0	0	0	0	0	0	0	0	0	0	0	0	0	0	1.30095e-30
4175.13	0.000489435	4175.13	-0.000514527		4175.13	1.54902e-36	0	1.13412e-127	1.01215e-101	9.7569e-31	0	0	0	0	0	0	0	0	0	0	0	0	0	0	0	0	0	0	0	0	0	0	0	0	9.75692e-31
4177.06	0.0004531	4177.06	-0.00059818		4177.06	8.27996e-35	0	2.40852e-128	3.26611e-102	7.31192e-31	0	0	0	0	0	0	0	0	0	0	0	0	0	0	0	0	0	0	0	0	0	0	0	0	7.31274e-31
4178.99	0.000489551	4178.99	-0.000544571		4178.99	3.97574e-33	0	5.09793e-129	1.05164e-102	5.47705e-31	0	0	0	0	0	0	0	0	0	0	0	0	0	0	0	0	0	0	0	0	0	0	0	0	5.51681e-31
4180.92	0.000411107	4180.92	-0.00062463		4180.92	1.72175e-31	0	1.07372e-129	3.37474e-103	4.09948e-31	0	0	0	0	0	0	0	0	0	0	0	0	0	0	0	0	0	0	0	0	0	0	0	0	5.82124e-31
4182.84	0.00040868	4182.84	-0.000676849		4182.84	6.69872e-30	0	2.25393e-130	1.0806e-103	3.06696e-31	0	0	0	0	0	0	0	0	0	0	0	0	0	0	0	0	0	0	0	0	0	0	0	0	7.00541e-30
4184.77	0.000478573	4184.77	-0.000640036		4184.77	2.34606e-28	0	4.71188e-131	3.45052e-104	2.29307e-31	0	0	0	0	0	0	0	0	0	0	0	0	0	0	0	0	0	0	0	0	0	0	0	0	2.34835e-28
4186.7	0.000453106	4186.7	-0.000616618		4186.7	7.40933e-27	0	9.80163e-132	1.0981e-104	1.71314e-31	0	0	0	0	0	0	0	0	0	0	0	0	0	0	0	0	0	0	0	0	0	0	0	0	7.4095e-27
4188.63	0.000441677	4188.63	-0.000615728		4188.63	2.1026e-25	0	2.03217e-132	3.487e-105	1.27928e-31	0	0	0	0	0	0	0	0	0	0	0	0	0	0	0	0	0	0	0	0	0	0	0	0	2.1026e-25
4190.56	0.00046169	4190.56	-0.000493006		4190.56	5.37998e-24	0	4.19246e-133	1.10357e-105	9.54564e-32	0	0	0	0	0	0	0	0	0	0	0	0	0	0	0	0	0	0	0	0	0	0	0	0	5.37998e-24
4192.49	0.000447428	4192.49	-0.000522275		4192.49	1.23706e-22	0	8.6206e-134	3.48496e-106	7.11936e-32	0	0	0	0	0	0	0	0	0	0	0	0	0	0	0	0	0	0	0	0	0	0	0	0	1.23706e-22
4194.41	0.000363783	4194.41	-0.000712577		4194.41	2.56446e-21	0	1.76381e-134	1.09681e-106	5.3057e-32	0	0	0	0	0	0	0	0	0	0	0	0	0	0	0	0	0	0	0	0	0	0	0	0	2.56446e-21
4196.34	0.000414166	4196.34	-0.000667006		4196.34	4.77789e-20	0	3.5969e-135	3.44447e-107	3.95222e-32	0	0	0	0	0	0	0	0	0	0	0	0	0	0	0	0	0	0	0	0	0	0	0	0	4.77789e-20
4198.27	0.000524484	4198.27	-0.000567905		4198.27	8.01314e-19	0	7.30478e-136	1.07872e-107	2.9422e-32	0	0	0	0	0	0	0	0	0	0	0	0	0	0	0	0	0	0	0	0	0	0	0	0	8.01314e-19
4200.2	0.000466099	4200.2	-0.00056544		4200.2	1.21142e-17	0	1.47615e-136	3.36686e-108	2.1886e-32	0	0	0	0	0	0	0	0	0	0	0	0	0	0	0	0	0	0	0	0	0	0	0	0	1.21142e-17
4202.13	0.000424625	4202.13	-0.000560994		4202.13	1.64624e-16	0	2.97315e-137	1.04858e-108	1.62727e-32	0	0	0	0	0	0	0	0	0	0	0	0	0	0	0	0	0	0	0	0	0	0	0	0	1.64624e-16
4204.06	0.000360117	4204.06	-0.00057304		4204.06	2.01637e-15	0	5.95861e-138	3.25467e-109	1.20898e-32	0	0	0	0	0	0	0	0	0	0	0	0	0	0	0	0	0	0	0	0	0	0	0	0	2.01637e-15
4205.98	0.000269849	4205.98	-0.00060416		4205.98	2.22023e-14	0	1.19025e-138	1.00803e-109	8.97788e-33	0	0	0	0	0	0	0	0	0	0	0	0	0	0	0	0	0	0	0	0	0	0	0	0	2.22023e-14
4207.91	0.000301323	4207.91	-0.000600961		4207.91	2.20322e-13	0	2.36577e-139	3.11148e-110	6.66184e-33	0	0	0	0	0	0	0	0	0	0	0	0	0	0	0	0	0	0	0	0	0	0	0	0	2.20322e-13
4209.84	0.000325998	4209.84	-0.000688157		4209.84	1.9657e-12	0	4.68677e-140	9.58343e-111	4.94098e-33	0	0	0	0	0	0	0	0	0	0	0	0	0	0	0	0	0	0	0	0	0	0	0	0	1.9657e-12
4211.77	0.000374081	4211.77	-0.000628649		4211.77	1.58038e-11	0	9.23872e-141	2.94174e-111	3.66182e-33	0	0	0	0	0	0	0	0	0	0	0	0	0	0	0	0	0	0	0	0	0	0	0	0	1.58038e-11
4213.7	0.000426773	4213.7	-0.00049228		4213.7	1.14248e-10	0	1.81518e-141	9.0105e-112	2.71255e-33	0	0	0	0	0	0	0	0	0	0	0	0	0	0	0	0	0	0	0	0	0	0	0	0	1.14248e-10
4215.63	0.000488477	4215.63	-0.000429113		4215.63	7.44178e-10	0	3.54865e-142	2.75056e-112	2.00782e-33	0	0	0	0	0	0	0	0	0	0	0	0	0	0	0	0	0	0	0	0	0	0	0	0	7.44178e-10
4217.56	0.000504061	4217.56	-0.000514268		4217.56	4.3591e-09	0	6.91478e-143	8.3783e-113	1.48549e-33	0	0	0	0	0	0	0	0	0	0	0	0	0	0	0	0	0	0	0	0	0	0	0	0	4.3591e-09
4219.48	0.000555937	4219.48	-0.000407627		4219.48	2.30042e-08	0	1.34069e-143	2.54341e-113	1.09819e-33	0	0	0	0	0	0	0	0	0	0	0	0	0	0	0	0	0	0	0	0	0	0	0	0	2.30042e-08
4221.41	0.000620398	4221.41	-0.000328014		4221.41	1.09184e-07	0	2.5909e-144	7.70443e-114	8.11494e-34	0	0	0	0	0	0	0	0	0	0	0	0	0	0	0	0	0	0	0	0	0	0	0	0	1.09184e-07
4223.34	0.000697217	4223.34	-0.000295003		4223.34	4.66822e-07	0	4.98201e-145	2.3259e-114	5.99178e-34	0	0	0	0	0	0	0	0	0	0	0	0	0	0	0	0	0	0	0	0	0	0	0	0	4.66822e-07
4225.27	0.000751858	4225.27	-0.000222862		4225.27	1.79528e-06	0	9.54846e-146	7.00655e-115	4.42208e-34	0	0	0	0	0	0	0	0	0	0	0	0	0	0	0	0	0	0	0	0	0	0	0	0	1.79528e-06
4227.2	0.00078965	4227.2	-0.000223527		4227.2	6.21884e-06	0	1.82093e-146	2.1035e-115	3.26107e-34	0	0	0	0	0	0	0	0	0	0	0	0	0	0	0	0	0	0	0	0	0	0	0	0	6.21884e-06
4229.13	0.000802813	4229.13	-0.000235285		4229.13	1.93786e-05	0	3.46122e-147	6.30153e-116	2.40378e-34	0	0	0	0	0	0	0	0	0	0	0	0	0	0	0	0	0	0	0	0	0	0	0	0	1.93786e-05
4231.06	0.000939766	4231.06	-1.3086e-05		4231.06	5.43853e-05	0	6.54627e-148	1.88136e-116	1.77048e-34	0	0	0	0	0	0	0	0	0	0	0	0	0	0	0	0	0	0	0	0	0	0	0	0	5.43853e-05
4232.98	0.00115	4232.98	0.00017		4232.98	0.000137317	0	1.23406e-148	5.60489e-117	1.30343e-34	0	0	0	0	0	0	0	0	0	0	0	0	0	0	0	0	0	0	0	0	0	0	0	0	0.000137317
4234.91	0.0014	4234.91	0.00043		4234.91	0.000312225	0	2.31477e-149	1.66411e-117	9.58838e-35	0	0	0	0	0	0	0	0	0	0	0	0	0	0	0	0	0	0	0	0	0	0	0	0	0.000312225
4236.84	0.00176	4236.84	0.00092		4236.84	0.000638765	0	4.3277e-150	4.93021e-118	7.05025e-35	0	0	0	0	0	0	0	0	0	0	0	0	0	0	0	0	0	0	0	0	0	0	0	0	0.000638765
4238.77	0.00234	4238.77	0.00139		4238.77	0.00118	0	8.05069e-151	1.45569e-118	5.17996e-35	0	0	0	0	0	0	0	0	0	0	0	0	0	0	0	0	0	0	0	0	0	0	0	0	0.00118
4240.7	0.00302	4240.7	0.00201		4240.7	0.00195	0	1.49276e-151	4.28887e-119	3.80407e-35	0	0	0	0	0	0	0	0	0	0	0	0	0	0	0	0	0	0	0	0	0	0	0	0	0.00195
4242.63	0.00395	4242.63	0.00295		4242.63	0.00291	0	2.75646e-152	1.26012e-119	2.79191e-35	0	0	0	0	0	0	0	0	0	0	0	0	0	0	0	0	0	0	0	0	0	0	0	0	0.00291
[truncated: 311 more rows]

[truncated: 11 more sheets: Supplementary Fig. 2, Supplementary Fig. 3, Supplementary Fig. 4, Supplementary Fig. 5, Supplementary Fig. 6, Supplementary Fig. 8, Supplementary Fig. 9, Supplementary Fig. 10, Supplementary Figs. 11-13, Supplementary Fig. 14, Supplementary Fig. 16]
